# Supplementary material for: Fluctuations in Species-Level Protein Expression Occur during Element and Nutrient Cycling in the Subsurface
Source: PLoS One. 2013 Mar 5;8(3):e57819. doi: 10.1371/journal.pone.0057819 (PMC3589452; doi:10.1371/journal.pone.0057819)
Supplement: Table S3 — Predicated orthologous proteins across eight sequenced Geobacter genomes. (XLSX) [file pone.0057819.s005.xlsx]

## Sheet: Sheet1
TITLE: Ortholog tables for 8 sequenced Geobacter species
Geobacter bemidjiensis Bem	Geobacter sp. FRC-32	Geobacter lovleyi SZ	Geobacter sp. M18	Geobacter sp. M21	Geobacter metallireducens GS-15	Geobacter sulfurreducens PCA	Geobacter uraniumreducens Rf4	annotation
Gbem_4061	#	Glov_3645	GM18DRAFT_3951	GM21_4152	Gmet_3564	#	Gura_4432	ribosomal protein L34 [Geobacter bemidjiensis Bem]
Gbem_4060	Geob_3839	Glov_3644	GM18DRAFT_3952	GM21_4151	#	#	Gura_4431	ribonuclease P protein component [Geobacter bemidjiensis Bem]
Gbem_4059	Geob_3838	Glov_3642	GM18DRAFT_3953	GM21_4149	Gmet_3561	GSU3466	Gura_4429	60 kDa inner membrane insertion protein [Geobacter bemidjiensis Bem]
Gbem_4058	Geob_3837	Glov_3641	GM18DRAFT_3954	GM21_4148	Gmet_3560	GSU3465	Gura_4428	tRNA modification GTPase TrmE [Geobacter bemidjiensis Bem]
Gbem_4057	Geob_3836	Glov_3640	GM18DRAFT_3956	GM21_4147	Gmet_3559	GSU3464	Gura_4427	glucose inhibited division protein A [Geobacter bemidjiensis Bem]
Gbem_4056	Geob_3835	Glov_3639	GM18DRAFT_3957	GM21_4146	Gmet_3558	GSU3463	Gura_4426	methyltransferase GidB [Geobacter bemidjiensis Bem]
Gbem_4054	Geob_1130	Glov_3043	GM18DRAFT_3959	GM21_4144	Gmet_0211	GSU0159	Gura_0234	dihydrodipicolinate synthase [Geobacter bemidjiensis Bem]
Gbem_4053	Geob_1131	Glov_3042	GM18DRAFT_3960	GM21_4143	Gmet_0212	GSU0160	Gura_0235	dihydrodipicolinate reductase [Geobacter bemidjiensis Bem]
Gbem_4052	Geob_1134	Glov_3040	GM18DRAFT_3961	GM21_4142	Gmet_0213	GSU0162	Gura_0238	aminotransferase class I and II [Geobacter bemidjiensis Bem]
Gbem_4051	Geob_2352	#	GM18DRAFT_3962	GM21_4141	Gmet_2409	GSU1159	Gura_1454	intracellular protease, PfpI family [Geobacter bemidjiensis Bem]
Gbem_4050	Geob_0620	#	GM18DRAFT_3963	GM21_4140	Gmet_3164	GSU0366	Gura_4120	transcriptional regulator, XRE family [Geobacter bemidjiensis Bem]
Gbem_4049	#	#	GM18DRAFT_1524	GM21_4139	Gmet_3166	GSU0364	Gura_4121	hypothetical protein [Geobacter bemidjiensis Bem]
Gbem_4048	#	#	GM18DRAFT_1525	GM21_4138	Gmet_2784	#	#	cobyrinic acid a,c-diamide synthase family protein [Geobacter bemidjiensis Bem]
Gbem_4045	#	#	GM18DRAFT_1528	GM21_4136	#	#	#	hypothetical protein [Geobacter bemidjiensis Bem]
Gbem_4044	#	#	GM18DRAFT_1529	GM21_4135	#	#	#	hypothetical protein [Geobacter bemidjiensis Bem]
Gbem_4043	#	#	GM18DRAFT_1530	GM21_4134	#	GSU1024	#	cytochrome c3 [Geobacter bemidjiensis Bem]
Gbem_4042	Geob_2572	#	GM18DRAFT_1531	GM21_4133	#	#	Gura_2112	DEAD_2 domain protein [Geobacter bemidjiensis Bem]
Gbem_4040	Geob_1826	#	GM18DRAFT_1534	GM21_4131	#	#	#	domain of unknown function DUF1745 [Geobacter bemidjiensis Bem]
Gbem_4035	#	Glov_3626	GM18DRAFT_0116	GM21_4126	#	#	#	major facilitator superfamily MFS_1 [Geobacter bemidjiensis Bem]
Gbem_4031	Geob_1337	Glov_1204	GM18DRAFT_1550	GM21_4122	Gmet_0532	GSU2939	#	phosphate-selective porin O and P [Geobacter bemidjiensis Bem]
Gbem_4030	Geob_1339	Glov_1165	GM18DRAFT_1551	GM21_4121	#	GSU2938	Gura_0446	hypothetical protein [Geobacter bemidjiensis Bem]
Gbem_4029	Geob_1340	#	GM18DRAFT_1552	GM21_4120	Gmet_0534	GSU2937	Gura_0453	hypothetical protein [Geobacter bemidjiensis Bem]
Gbem_4028	Geob_1341	Glov_1171	GM18DRAFT_1553	GM21_4119	Gmet_0535	GSU2936	Gura_0454	hypothetical protein [Geobacter bemidjiensis Bem]
Gbem_4027	Geob_1343	Glov_1199	GM18DRAFT_1554	GM21_4118	Gmet_0536	GSU2935	Gura_0455	hypothetical protein [Geobacter bemidjiensis Bem]
Gbem_4026	Geob_1344	Glov_1198	GM18DRAFT_1555	GM21_4117	Gmet_0537	GSU2934	Gura_0456	hypothetical protein [Geobacter bemidjiensis Bem]
Gbem_4025	Geob_1345	Glov_1197	GM18DRAFT_1556	GM21_4116	Gmet_0538	GSU2933	Gura_0457	Rieske (2Fe-2S) domain protein [Geobacter bemidjiensis Bem]
Gbem_4024	Geob_1346	Glov_1196	GM18DRAFT_1557	GM21_4115	Gmet_0539	GSU2932	Gura_0458	cytochrome b/b6 domain protein [Geobacter bemidjiensis Bem]
Gbem_4023	#	Glov_1195	GM18DRAFT_1558	GM21_4114	Gmet_2120	#	Gura_0459	hypothetical protein [Geobacter bemidjiensis Bem]
Gbem_4022	Geob_1348	Glov_1194	GM18DRAFT_1559	GM21_4113	Gmet_0541	GSU2930	Gura_0460	hypothetical protein [Geobacter bemidjiensis Bem]
Gbem_4021	Geob_1462	#	#	GM21_4112	#	#	#	glycosyl transferase group 1 [Geobacter bemidjiensis Bem]
Gbem_4020	#	#	#	GM21_4111	#	#	#	dTDP-4-dehydrorhamnose reductase [Geobacter bemidjiensis Bem]
Gbem_4019	#	#	#	GM21_4110	#	#	#	galactokinase [Geobacter bemidjiensis Bem]
Gbem_4018	#	#	#	GM21_4109	#	#	#	peptidase M24 [Geobacter bemidjiensis Bem]
Gbem_4017	Geob_1009	Glov_0409	#	GM21_4108	Gmet_3176	GSU3256	Gura_0857	galactose-1-phosphate uridylyltransferase [Geobacter bemidjiensis Bem]
Gbem_4014	#	#	#	GM21_4106	#	#	#	UDP-galactopyranose mutase [Geobacter bemidjiensis Bem]
Gbem_4013	Geob_0369	#	GM18DRAFT_1563	GM21_4105	Gmet_1779	GSU1615	Gura_0270	hypothetical protein [Geobacter bemidjiensis Bem]
Gbem_4012	Geob_2200	Glov_0815	GM18DRAFT_1564	GM21_4104	#	#	Gura_1242	hypothetical protein [Geobacter bemidjiensis Bem]
Gbem_4011	#	#	#	GM21_2450	#	#	#	hypothetical protein [Geobacter bemidjiensis Bem]
Gbem_4010	Geob_1182	Glov_2959	GM18DRAFT_1565	GM21_4103	Gmet_0183	GSU0352	#	Redoxin domain protein [Geobacter bemidjiensis Bem]
Gbem_4005	Geob_0949	Glov_0166	#	#	Gmet_2519	GSU2665	Gura_0816	efflux transporter, RND family, MFP subunit [Geobacter bemidjiensis Bem]
Gbem_4004	Geob_0948	Glov_0165	#	#	Gmet_2518	GSU2664	Gura_0815	acriflavin resistance protein [Geobacter bemidjiensis Bem]
Gbem_4003	#	#	#	GM21_4098	#	#	#	hypothetical protein [Geobacter bemidjiensis Bem]
Gbem_4000	Geob_3703	Glov_0400	GM18DRAFT_1579	GM21_4095	Gmet_3277	GSU0285	Gura_0130	DNA repair protein RadA [Geobacter bemidjiensis Bem]
Gbem_3999	Geob_3704	#	GM18DRAFT_2169	GM21_4094	Gmet_3276	GSU0286	Gura_0131	PBS lyase HEAT domain protein repeat-containing protein [Geobacter bemidjiensis Bem]
Gbem_3997	Geob_3706	#	GM18DRAFT_1581	GM21_4092	Gmet_3274	GSU0288	Gura_0133	PBS lyase HEAT domain protein repeat-containing protein [Geobacter bemidjiensis Bem]
Gbem_3996	Geob_3707	Glov_0417	GM18DRAFT_1582	GM21_4091	Gmet_3273	GSU0289	Gura_0134	hypothetical protein [Geobacter bemidjiensis Bem]
Gbem_3995	Geob_3708	Glov_0418	GM18DRAFT_1583	GM21_4090	Gmet_3272	GSU0290	Gura_0135	3-oxoacyl-(acyl-carrier-protein) synthase III [Geobacter bemidjiensis Bem]
Gbem_3994	Geob_3709	Glov_0626	GM18DRAFT_1584	GM21_4088	Gmet_3271	GSU0291	Gura_0136	hypothetical protein [Geobacter bemidjiensis Bem]
Gbem_3993	Geob_3771	Glov_3565	GM18DRAFT_1585	GM21_4087	Gmet_0358	GSU3129	Gura_4400	MATE efflux family protein [Geobacter bemidjiensis Bem]
Gbem_3992	Geob_3772	Glov_0522	GM18DRAFT_1586	GM21_4086	#	GSU3128	Gura_4398	hypothetical protein [Geobacter bemidjiensis Bem]
Gbem_3990	Geob_0131	#	#	GM21_4083	Gmet_3487	GSU0181	Gura_2159	ErfK/YbiS/YcfS/YnhG family protein [Geobacter bemidjiensis Bem]
Gbem_3989	Geob_0132	#	#	GM21_4082	Gmet_3486	GSU0182	Gura_2160	lipoprotein, putative [Geobacter bemidjiensis Bem]
Gbem_3988	Geob_0133	#	#	GM21_4081	Gmet_3485	GSU0183	Gura_2161	ErfK/YbiS/YcfS/YnhG family protein [Geobacter bemidjiensis Bem]
Gbem_3986	#	#	#	#	#	#	#	major facilitator superfamily MFS_1 [Geobacter bemidjiensis Bem]
Gbem_3983	#	#	#	#	#	#	#	GCN5-related N-acetyltransferase [Geobacter bemidjiensis Bem]
Gbem_3982	#	#	GM18DRAFT_0980	#	#	#	#	hypothetical protein [Geobacter bemidjiensis Bem]
Gbem_3981	Geob_0078	Glov_3538	GM18DRAFT_4306	#	#	GSU3127	Gura_4375	transcriptional regulator, AraC family [Geobacter bemidjiensis Bem]
Gbem_3980	#	Glov_1440	#	#	#	#	Gura_4373	aldo/keto reductase [Geobacter bemidjiensis Bem]
Gbem_3979	#	#	GM18DRAFT_0939	#	#	#	Gura_4370	Carboxymuconolactone decarboxylase [Geobacter bemidjiensis Bem]
Gbem_3978	Geob_0933	Glov_3247	#	#	Gmet_3327	#	Gura_0732	hypothetical protein [Geobacter bemidjiensis Bem]
Gbem_3976	#	Glov_0118	GM18DRAFT_0845	#	Gmet_1437	#	#	hypothetical protein [Geobacter bemidjiensis Bem]
Gbem_3975	Geob_3793	#	GM18DRAFT_1593	GM21_4062	Gmet_0362	GSU3117	Gura_4397	single-strand binding protein [Geobacter bemidjiensis Bem]
Gbem_3974	Geob_3798	Glov_3412	GM18DRAFT_1594	GM21_4060	Gmet_0363	GSU3116	Gura_4396	1-acyl-sn-glycerol-3-phosphate acyltransferase [Geobacter bemidjiensis Bem]
Gbem_3973	Geob_3799	#	#	GM21_4059	Gmet_0364	#	Gura_4395	hypothetical protein [Geobacter bemidjiensis Bem]
Gbem_3972	Geob_3800	Glov_3414	GM18DRAFT_1596	GM21_4058	Gmet_0365	GSU3114	Gura_4394	hypothetical protein [Geobacter bemidjiensis Bem]
Gbem_3971	Geob_3801	Glov_3415	GM18DRAFT_1597	GM21_4057	Gmet_0366	GSU3113	Gura_4393	beta-lactamase domain protein [Geobacter bemidjiensis Bem]
Gbem_3970	Geob_3802	Glov_3475	GM18DRAFT_1598	GM21_4056	Gmet_0367	GSU3112	Gura_4392	cell divisionFtsK/SpoIIIE [Geobacter bemidjiensis Bem]
Gbem_3969	Geob_3803	Glov_0527	GM18DRAFT_1599	GM21_4055	Gmet_3554	GSU3457	Gura_4386	amino acid-binding ACT domain protein [Geobacter bemidjiensis Bem]
Gbem_3968	Geob_3804	Glov_0528	GM18DRAFT_1600	GM21_4054	Gmet_3553	GSU3456	Gura_4385	peptide deformylase [Geobacter bemidjiensis Bem]
Gbem_3967	Geob_3805	#	GM18DRAFT_1601	GM21_4053	Gmet_0141	GSU3316	Gura_4384	cytochrome c assembly protein [Geobacter bemidjiensis Bem]
Gbem_3966	Geob_3806	#	GM18DRAFT_1602	GM21_4052	Gmet_0140	#	Gura_4383	hypothetical protein [Geobacter bemidjiensis Bem]
Gbem_3964	Geob_3810	Glov_3319	GM18DRAFT_1604	GM21_4050	Gmet_0135	GSU3321	Gura_4381	phosphoglucomutase/phosphomannomutase alpha/beta/alpha domain I [Geobacter bemidjiensis Bem]
Gbem_3963	Geob_0374	Glov_3123	GM18DRAFT_1605	GM21_4049	Gmet_3418	GSU0098	Gura_4331	Roadblock/LC7 family protein [Geobacter bemidjiensis Bem]
Gbem_3962	Geob_0373	Glov_3124	GM18DRAFT_1606	GM21_4048	Gmet_3417	GSU0099	Gura_4332	GTPase-like protein [Geobacter bemidjiensis Bem]
Gbem_3961	Geob_1305	Glov_0579	GM18DRAFT_1607	GM21_4046	Gmet_3228	GSU3279	Gura_0365	excinuclease ABC, C subunit [Geobacter bemidjiensis Bem]
Gbem_3959	Geob_0455	Glov_0753	GM18DRAFT_1609	GM21_4044	Gmet_0023	GSU0303	Gura_4254	putative PAS/PAC sensor protein [Geobacter bemidjiensis Bem]
Gbem_3958	#	Glov_1051	#	GM21_4043	#	GSU0105	Gura_4255	cytochrome c family protein, putative [Geobacter bemidjiensis Bem]
Gbem_3957	Geob_0454	Glov_3177	GM18DRAFT_4035	GM21_4042	Gmet_3413	GSU0106	Gura_4256	Cobyrinic acid ac-diamide synthase [Geobacter bemidjiensis Bem]
Gbem_3956	Geob_0453	Glov_3176	GM18DRAFT_4036	GM21_4041	Gmet_3412	GSU0107	Gura_4257	parB-like partition protein [Geobacter bemidjiensis Bem]
Gbem_3955	Geob_0452	Glov_3175	GM18DRAFT_4037	GM21_4040	Gmet_3411	GSU0108	Gura_4258	H+transporting two-sector ATPase B/B subunit [Geobacter bemidjiensis Bem]
Gbem_3954	Geob_0451	Glov_3174	GM18DRAFT_4038	GM21_4039	Gmet_3410	GSU0109	Gura_4259	H+transporting two-sector ATPase B/B subunit [Geobacter bemidjiensis Bem]
Gbem_3953	Geob_0450	Glov_3173	GM18DRAFT_4039	GM21_4038	Gmet_3409	GSU0110	Gura_4260	ATP synthase F1, delta subunit [Geobacter bemidjiensis Bem]
Gbem_3952	Geob_0449	Glov_3172	GM18DRAFT_4040	GM21_4037	Gmet_3408	GSU0111	Gura_4261	ATP synthase F1, alpha subunit [Geobacter bemidjiensis Bem]
Gbem_3951	Geob_0448	Glov_3171	GM18DRAFT_4041	GM21_4036	Gmet_3407	GSU0112	Gura_4262	ATP synthase F1, gamma subunit [Geobacter bemidjiensis Bem]
Gbem_3950	Geob_0447	Glov_3170	GM18DRAFT_4042	GM21_4035	Gmet_3406	GSU0113	Gura_4263	ATP synthase F1, beta subunit [Geobacter bemidjiensis Bem]
Gbem_3949	Geob_0446	Glov_3169	GM18DRAFT_4043	GM21_4034	Gmet_3405	GSU0114	Gura_4264	ATP synthase F1, epsilon subunit [Geobacter bemidjiensis Bem]
Gbem_3948	#	#	GM18DRAFT_4044	GM21_4033	Gmet_2508	GSU2653	#	MATE efflux family protein [Geobacter bemidjiensis Bem]
Gbem_3947	#	#	GM18DRAFT_4045	GM21_4032	#	#	#	hypothetical protein [Geobacter bemidjiensis Bem]
Gbem_3945	Geob_3832	Glov_2817	GM18DRAFT_4047	GM21_4029	Gmet_3269	GSU0293	Gura_4423	response regulator receiver modulated CheB methylesterase [Geobacter bemidjiensis Bem]
Gbem_3940	Geob_3827	Glov_2812	GM18DRAFT_4052	GM21_4024	Gmet_3263	GSU0298	Gura_4418	two component, sigma54 specific, transcriptional regulator, Fis family [Geobacter bemidjiensis Bem]
Gbem_3939	Geob_3826	#	GM18DRAFT_4053	GM21_4023	Gmet_3262	GSU0301	Gura_4417	lytic transglycosylase catalytic protein [Geobacter bemidjiensis Bem]
Gbem_3938	Geob_3824	Glov_0828	GM18DRAFT_4442	GM21_4022	Gmet_3238	GSU3289	Gura_4415	Rubrerythrin [Geobacter bemidjiensis Bem]
Gbem_3936	#	Glov_1967	GM18DRAFT_4440	GM21_4020	Gmet_0191	GSU0137	#	type IV pilus assembly PilZ [Geobacter bemidjiensis Bem]
Gbem_3935	Geob_3821	Glov_2819	GM18DRAFT_4439	GM21_4019	Gmet_0192	GSU0138	Gura_4412	peptide chain release factor 3 [Geobacter bemidjiensis Bem]
Gbem_3934	#	#	GM18DRAFT_0777	GM21_4018	#	GSU2676	#	protein of unknown function DUF6 transmembrane [Geobacter bemidjiensis Bem]
Gbem_3933	Geob_0456	#	GM18DRAFT_0778	GM21_4017	#	#	Gura_4253	PHP domain protein [Geobacter bemidjiensis Bem]
Gbem_3932	Geob_0457	Glov_3143	GM18DRAFT_0779	GM21_4016	Gmet_3360	GSU0333	Gura_4249	ATP synthase F0, C subunit [Geobacter bemidjiensis Bem]
Gbem_3931	Geob_0458	Glov_3142	GM18DRAFT_0780	GM21_4015	Gmet_3359	GSU0334	Gura_4248	ATP synthase F0, A subunit [Geobacter bemidjiensis Bem]
Gbem_3930	Geob_0459	Glov_3141	GM18DRAFT_0781	GM21_4014	Gmet_3358	GSU0335	Gura_4247	hypothetical protein [Geobacter bemidjiensis Bem]
Gbem_3929	Geob_0460	Glov_3140	GM18DRAFT_0782	GM21_4013	Gmet_3357	GSU0336	Gura_4246	hypothetical protein [Geobacter bemidjiensis Bem]
Gbem_3928	#	#	GM18DRAFT_0783	GM21_4012	#	#	#	General secretory system II protein E domain protein [Geobacter bemidjiensis Bem]
Gbem_3927	Geob_0461	Glov_3139	GM18DRAFT_0784	GM21_4011	Gmet_3356	GSU0337	Gura_4245	glutamate-1-semialdehyde-2,1-aminomutase [Geobacter bemidjiensis Bem]
Gbem_3925	Geob_0463	Glov_3137	GM18DRAFT_0786	GM21_4009	Gmet_3354	GSU0339	Gura_4243	NADH-quinone oxidoreductase, B subunit [Geobacter bemidjiensis Bem]
Gbem_3924	Geob_0464	Glov_3136	GM18DRAFT_0787	GM21_4008	Gmet_3353	GSU0340	Gura_4242	NADH (or F420H2) dehydrogenase, subunit C [Geobacter bemidjiensis Bem]
Gbem_3922	Geob_0466	Glov_3134	GM18DRAFT_0789	GM21_4006	Gmet_3351	GSU0342	Gura_4240	NADH dehydrogenase (ubiquinone) 24 kDa subunit [Geobacter bemidjiensis Bem]
Gbem_3913	Geob_0475	Glov_3125	GM18DRAFT_0798	GM21_3997	Gmet_3342	GSU0351	Gura_4231	proton-translocating NADH-quinone oxidoreductase, chain N [Geobacter bemidjiensis Bem]
Gbem_3912	Geob_3543	#	GM18DRAFT_0813	GM21_3996	Gmet_2579	#	Gura_1614	hypothetical protein [Geobacter bemidjiensis Bem]
Gbem_3911	#	Glov_2181	GM18DRAFT_3319	#	Gmet_1933	GSU1763	Gura_2174	heat shock protein DnaJ domain protein [Geobacter bemidjiensis Bem]
Gbem_3910	#	#	GM18DRAFT_3318	GM21_3994	Gmet_3261	#	#	fatty acid hydroxylase [Geobacter bemidjiensis Bem]
Gbem_3907	#	#	GM18DRAFT_1526	GM21_3992	#	#	#	channel protein, hemolysin III family [Geobacter bemidjiensis Bem]
Gbem_3906	#	#	GM18DRAFT_0824	GM21_3991	#	#	#	hypothetical protein [Geobacter bemidjiensis Bem]
Gbem_3904	#	#	GM18DRAFT_0837	GM21_3989	#	#	#	peptidase U61 LD-carboxypeptidase A [Geobacter bemidjiensis Bem]
Gbem_3903	#	#	GM18DRAFT_0838	GM21_3988	#	#	#	nucleoside recognition domain protein [Geobacter bemidjiensis Bem]
Gbem_3902	#	#	GM18DRAFT_0839	GM21_3987	#	#	#	spore maturation protein B [Geobacter bemidjiensis Bem]
Gbem_3901	Geob_0018	#	#	GM21_3986	Gmet_3493	#	#	nitric oxide reductase [Geobacter bemidjiensis Bem]
Gbem_3900	#	#	#	GM21_3985	#	#	#	hypothetical protein [Geobacter bemidjiensis Bem]
Gbem_3899	#	#	GM18DRAFT_0847	GM21_3984	#	#	#	hypothetical protein [Geobacter bemidjiensis Bem]
Gbem_3894	Geob_0019	#	GM18DRAFT_0854	GM21_3980	#	#	Gura_0021	hypothetical protein [Geobacter bemidjiensis Bem]
Gbem_3891	Geob_0093	#	GM18DRAFT_2895	GM21_3979	#	#	#	hypothetical protein [Geobacter bemidjiensis Bem]
Gbem_3890	#	Glov_3062	GM18DRAFT_0857	GM21_3978	Gmet_0338	GSU3311	Gura_1329	hypothetical protein [Geobacter bemidjiensis Bem]
Gbem_3889	#	#	#	GM21_3977	#	#	#	hypothetical protein [Geobacter bemidjiensis Bem]
Gbem_3888	#	#	#	GM21_3976	#	#	#	hypothetical protein [Geobacter bemidjiensis Bem]
Gbem_3887	#	#	#	GM21_3975	#	#	#	CheW protein [Geobacter bemidjiensis Bem]
Gbem_3886	#	Glov_1551	#	GM21_3974	Gmet_3318	GSU2417	#	hypothetical protein [Geobacter bemidjiensis Bem]
Gbem_3885	#	Glov_1552	#	GM21_3973	Gmet_3319	GSU2418	#	NADH ubiquinone oxidoreductase 20 kDa subunit [Geobacter bemidjiensis Bem]
Gbem_3883	#	Glov_1554	#	GM21_3971	Gmet_3321	GSU2420	#	4Fe-4S ferredoxin iron-sulfur binding domain protein [Geobacter bemidjiensis Bem]
Gbem_3882	#	Glov_1555	#	GM21_3970	Gmet_3322	GSU2421	#	hypothetical protein [Geobacter bemidjiensis Bem]
Gbem_3881	#	Glov_1556	#	GM21_3969	Gmet_3323	GSU2422	#	hydrogenase maturation protease [Geobacter bemidjiensis Bem]
Gbem_3880	#	Glov_1557	#	GM21_3968	Gmet_3324	GSU2423	#	methyl-accepting chemotaxis sensory transducer [Geobacter bemidjiensis Bem]
Gbem_3878	#	#	GM18DRAFT_0863	GM21_3966	#	#	#	PAS/PAC sensor hybrid histidine kinase [Geobacter bemidjiensis Bem]
Gbem_3876	#	#	#	GM21_3964	#	GSU0750	#	methyl-accepting chemotaxis sensory transducer [Geobacter bemidjiensis Bem]
Gbem_3875	Geob_3429	Glov_2987	GM18DRAFT_0868	GM21_3963	#	GSU2681	#	4Fe-4S ferredoxin iron-sulfur binding domain protein [Geobacter bemidjiensis Bem]
Gbem_3874	Geob_3430	Glov_2988	GM18DRAFT_0869	GM21_3962	#	GSU2682	#	protein of unknown function DUF362 [Geobacter bemidjiensis Bem]
Gbem_3873	#	#	#	GM21_3961	#	#	#	protein of unknown function DUF326 [Geobacter bemidjiensis Bem]
Gbem_3872	#	#	#	GM21_3960	#	#	#	hypothetical protein [Geobacter bemidjiensis Bem]
Gbem_3871	#	#	GM18DRAFT_1972	GM21_3959	Gmet_1009	#	Gura_1648	PEBP family protein [Geobacter bemidjiensis Bem]
Gbem_3869	Geob_2681	#	#	GM21_3957	#	#	#	hypothetical protein [Geobacter bemidjiensis Bem]
Gbem_3867	#	#	GM18DRAFT_0439	GM21_3953	#	GSU2675	#	peptidase C1A papain [Geobacter bemidjiensis Bem]
Gbem_3866	Geob_1172	#	GM18DRAFT_0876	GM21_3952	#	#	#	hypothetical protein [Geobacter bemidjiensis Bem]
Gbem_3864	#	#	GM18DRAFT_0878	GM21_3949	#	GSU2554	#	lipid A biosynthesis domain protein [Geobacter bemidjiensis Bem]
Gbem_3862	#	#	GM18DRAFT_0880	GM21_3947	#	#	#	citrate lyase ligase [Geobacter bemidjiensis Bem]
Gbem_3861	#	#	GM18DRAFT_0881	GM21_3946	#	#	#	citrate lyase acyl carrier protein [Geobacter bemidjiensis Bem]
Gbem_3860	#	#	GM18DRAFT_0882	GM21_3945	#	#	#	protein of unknown function DUF296 [Geobacter bemidjiensis Bem]
Gbem_3859	#	#	GM18DRAFT_0883	GM21_3944	#	#	#	HpcH/HpaI aldolase [Geobacter bemidjiensis Bem]
Gbem_3858	#	#	GM18DRAFT_0884	GM21_3943	#	#	#	citrate lyase, alpha subunit [Geobacter bemidjiensis Bem]
Gbem_3857	#	#	GM18DRAFT_0885	GM21_3942	#	#	#	Apo-citrate lyase phosphoribosyl-dephospho-CoA transferase [Geobacter bemidjiensis Bem]
Gbem_3856	#	#	GM18DRAFT_0886	GM21_3941	#	GSU0806	#	triphosphoribosyl-dephospho-CoA protein [Geobacter bemidjiensis Bem]
Gbem_3854	Geob_2298	Glov_2616	GM18DRAFT_0889	GM21_3938	Gmet_2571	GSU0214	Gura_1644	protein of unknown function DUF815 [Geobacter bemidjiensis Bem]
Gbem_3852	Geob_0477	Glov_3467	GM18DRAFT_0891	GM21_3936	Gmet_3128	GSU0392	Gura_4229	efflux transporter, RND family, MFP subunit [Geobacter bemidjiensis Bem]
Gbem_3851	Geob_0478	Glov_3465	GM18DRAFT_0893	GM21_3935	Gmet_3127	GSU0394	Gura_4228	acriflavin resistance protein [Geobacter bemidjiensis Bem]
Gbem_3850	Geob_0479	#	GM18DRAFT_0894	GM21_3934	Gmet_3126	GSU0395	Gura_4227	C_GCAxxG_C_C family protein [Geobacter bemidjiensis Bem]
Gbem_3849	Geob_0480	Glov_3464	GM18DRAFT_0895	GM21_3933	Gmet_3124	GSU0396	Gura_4226	hypothetical protein [Geobacter bemidjiensis Bem]
Gbem_3848	Geob_0481	Glov_3463	GM18DRAFT_0896	GM21_3932	Gmet_3123	GSU0397	Gura_4225	beta-lactamase domain protein [Geobacter bemidjiensis Bem]
Gbem_3846	Geob_0485	#	GM18DRAFT_0898	GM21_3930	#	#	Gura_4221	PAS/PAC sensor signal transduction histidine kinase [Geobacter bemidjiensis Bem]
Gbem_3845	Geob_0487	Glov_3311	GM18DRAFT_0899	GM21_3929	Gmet_3119	GSU0403	Gura_4220	response regulator receiver protein [Geobacter bemidjiensis Bem]
Gbem_3844	Geob_0488	Glov_3310	GM18DRAFT_0900	GM21_3928	Gmet_3118	GSU0404	Gura_4219	inhibitor of MCP methylation CheC-like protein [Geobacter bemidjiensis Bem]
Gbem_3843	Geob_0489	Glov_3309	GM18DRAFT_0901	GM21_3927	Gmet_3117	GSU0405	Gura_4218	CheC, inhibitor of MCP methylation [Geobacter bemidjiensis Bem]
Gbem_3842	Geob_0490	Glov_3308	GM18DRAFT_0902	GM21_3926	Gmet_3116	GSU0406	Gura_4217	TPR repeat-containing protein [Geobacter bemidjiensis Bem]
Gbem_3841	Geob_0491	Glov_3307	GM18DRAFT_0903	GM21_3925	#	GSU0407	Gura_4216	flagellar basal-body rod protein FlgB [Geobacter bemidjiensis Bem]
Gbem_3840	Geob_0492	Glov_3306	GM18DRAFT_0904	GM21_3924	Gmet_3114	GSU0408	Gura_4215	flagellar basal-body rod protein FlgC [Geobacter bemidjiensis Bem]
Gbem_3839	Geob_0493	Glov_3305	GM18DRAFT_0905	GM21_3923	Gmet_3113	GSU0409	Gura_4214	flagellar hook-basal body complex subunit FliE [Geobacter bemidjiensis Bem]
Gbem_3838	Geob_0494	Glov_3304	GM18DRAFT_0906	GM21_3922	Gmet_3112	GSU0410	Gura_4213	flagellar M-ring protein FliF [Geobacter bemidjiensis Bem]
Gbem_3837	Geob_0495	Glov_3303	GM18DRAFT_0907	GM21_3921	Gmet_3111	GSU0411	Gura_4212	flagellar motor switch protein FliG [Geobacter bemidjiensis Bem]
Gbem_3836	Geob_0496	Glov_3302	GM18DRAFT_0908	GM21_3920	Gmet_3110	GSU0412	Gura_4211	flagellar assembly protein FliH [Geobacter bemidjiensis Bem]
Gbem_3835	Geob_0497	Glov_3301	GM18DRAFT_0909	GM21_3919	Gmet_3109	GSU0413	Gura_4210	flagellar protein export ATPase FliI [Geobacter bemidjiensis Bem]
Gbem_3834	Geob_0498	Glov_3300	GM18DRAFT_0910	GM21_3918	Gmet_3108	GSU0414	Gura_4209	flagellar export protein FliJ [Geobacter bemidjiensis Bem]
Gbem_3833	Geob_0499	Glov_3299	GM18DRAFT_0911	GM21_3917	Gmet_3107	GSU0415	Gura_4208	hypothetical protein [Geobacter bemidjiensis Bem]
Gbem_3832	Geob_0500	#	#	GM21_3916	Gmet_3106	GSU0416	Gura_4207	flagellar hook-length control protein [Geobacter bemidjiensis Bem]
Gbem_3831	Geob_0501	Glov_3297	GM18DRAFT_0913	GM21_3915	Gmet_3105	GSU0417	Gura_4206	flagellar hook capping protein [Geobacter bemidjiensis Bem]
Gbem_3830	Geob_0502	Glov_3296	GM18DRAFT_0914	GM21_3914	Gmet_3104	GSU0418	Gura_4205	flagellar operon protein [Geobacter bemidjiensis Bem]
Gbem_3829	Geob_0503	#	GM18DRAFT_0915	GM21_3913	Gmet_3103	#	Gura_4204	protein of unknown function DUF1078 domain protein [Geobacter bemidjiensis Bem]
Gbem_3828	Geob_0504	Glov_3294	GM18DRAFT_0916	GM21_3912	Gmet_3101	GSU0420	Gura_4203	flagellar basal body-associated protein FliL [Geobacter bemidjiensis Bem]
Gbem_3827	Geob_0505	Glov_3293	GM18DRAFT_0917	GM21_3911	Gmet_3100	GSU0421	Gura_4202	flagellar motor switch protein FliM [Geobacter bemidjiensis Bem]
Gbem_3826	Geob_0506	Glov_3292	GM18DRAFT_0918	GM21_3910	Gmet_3099	GSU0422	Gura_4201	flagellar motor switch protein FliN [Geobacter bemidjiensis Bem]
Gbem_3825	Geob_0507	Glov_3291	GM18DRAFT_0919	GM21_3909	Gmet_3098	#	Gura_4200	putative flagellar biogenesis protein [Geobacter bemidjiensis Bem]
Gbem_3824	Geob_0508	Glov_3290	GM18DRAFT_0920	GM21_3908	Gmet_3097	GSU0423	Gura_4199	flagellar biosynthetic protein FliP [Geobacter bemidjiensis Bem]
Gbem_3823	Geob_0509	Glov_3289	GM18DRAFT_0921	GM21_3907	Gmet_3096	GSU0424	Gura_4198	flagellar biosynthetic protein FliQ [Geobacter bemidjiensis Bem]
Gbem_3822	Geob_0510	Glov_3288	GM18DRAFT_0922	GM21_3906	Gmet_3095	GSU0425	Gura_4197	flagellar biosynthetic protein FliR [Geobacter bemidjiensis Bem]
Gbem_3821	Geob_0511	Glov_3287	GM18DRAFT_0923	GM21_3905	Gmet_3094	GSU0426	Gura_4196	flagellar biosynthetic protein FlhB [Geobacter bemidjiensis Bem]
Gbem_3820	Geob_0532	Glov_3322	GM18DRAFT_0924	GM21_3904	Gmet_3159	GSU0371	Gura_4193	alpha-glucan phosphorylase [Geobacter bemidjiensis Bem]
Gbem_3819	Geob_0533	Glov_3407	GM18DRAFT_0925	GM21_3903	Gmet_3158	GSU0372	Gura_4192	two component, sigma54 specific, transcriptional regulator, Fis family [Geobacter bemidjiensis Bem]
Gbem_3817	#	#	GM18DRAFT_0927	GM21_3901	#	#	#	hypothetical protein [Geobacter bemidjiensis Bem]
Gbem_3815	Geob_0537	Glov_0456	GM18DRAFT_0929	GM21_3899	Gmet_0465	GSU3013	Gura_4189	small GTP-binding protein [Geobacter bemidjiensis Bem]
Gbem_3814	Geob_0538	Glov_3081	GM18DRAFT_0930	GM21_3898	Gmet_0466	GSU3010	Gura_4188	cobalbumin biosynthesis protein [Geobacter bemidjiensis Bem]
Gbem_3813	Geob_0539	#	GM18DRAFT_0931	GM21_3897	Gmet_0467	GSU3009	Gura_4187	nicotinate-nucleotide--dimethylbenzimidazole phosphoribosyltransferase [Geobacter bemidjiensis Bem]
Gbem_3812	Geob_0540	Glov_3083	GM18DRAFT_0932	GM21_3896	Gmet_0468	GSU3008	Gura_4186	cobalamin 5-phosphate synthase [Geobacter bemidjiensis Bem]
Gbem_3811	Geob_0541	#	GM18DRAFT_0933	GM21_3895	Gmet_0469	GSU3007	Gura_4185	alpha-ribazole phosphatase [Geobacter bemidjiensis Bem]
Gbem_3810	Geob_0542	Glov_3655	GM18DRAFT_0934	GM21_3894	Gmet_0470	GSU3006	Gura_4184	cobyrinic acid a,c-diamide synthase [Geobacter bemidjiensis Bem]
Gbem_3809	Geob_0543	Glov_3677	GM18DRAFT_0935	GM21_3893	Gmet_0471	GSU3005	Gura_4183	thiamine biosynthesis protein ThiC [Geobacter bemidjiensis Bem]
Gbem_3808	Geob_0544	Glov_3660	GM18DRAFT_1048	GM21_3892	Gmet_0472	GSU3004	Gura_4182	cobalamin biosynthesis protein CbiM [Geobacter bemidjiensis Bem]
Gbem_3807	Geob_0545	#	GM18DRAFT_1049	GM21_3891	Gmet_0473	#	Gura_4181	hypothetical protein [Geobacter bemidjiensis Bem]
Gbem_3806	Geob_0546	#	GM18DRAFT_1050	GM21_3890	Gmet_0474	GSU3002	Gura_4180	cobalt ABC transporter, inner membrane subunit CbiQ [Geobacter bemidjiensis Bem]
Gbem_3805	Geob_0547	#	GM18DRAFT_1051	GM21_3889	Gmet_0475	GSU3001	Gura_4179	cobalt ABC transporter, ATPase subunit [Geobacter bemidjiensis Bem]
Gbem_3804	#	#	#	GM21_3888	#	#	#	hypothetical protein [Geobacter bemidjiensis Bem]
Gbem_3803	Geob_0548	Glov_3615	GM18DRAFT_1054	GM21_3887	Gmet_0053	GSU3361	Gura_4178	transglutaminase domain protein [Geobacter bemidjiensis Bem]
Gbem_3802	Geob_0549	Glov_0467	GM18DRAFT_1055	GM21_3885	Gmet_0055	GSU3363	Gura_4176	putative sigma54 specific transcriptional regulator [Geobacter bemidjiensis Bem]
Gbem_3801	Geob_0550	Glov_0468	GM18DRAFT_1056	GM21_3884	Gmet_0056	GSU3364	Gura_4175	CopG domain protein DNA-binding domain protein [Geobacter bemidjiensis Bem]
Gbem_3800	Geob_0551	Glov_0404	GM18DRAFT_1057	GM21_3883	Gmet_0057	GSU3365	Gura_4174	cysteinyl-tRNA synthetase [Geobacter bemidjiensis Bem]
Gbem_3799	Geob_0558	Glov_2128	GM18DRAFT_1058	GM21_3882	Gmet_0058	GSU3366	Gura_4167	glutaminyl-tRNA synthetase [Geobacter bemidjiensis Bem]
Gbem_3798	Geob_0559	Glov_3480	GM18DRAFT_1059	GM21_3881	Gmet_0059	GSU3367	Gura_4164	2C-methyl-D-erythritol 2,4-cyclodiphosphate synthase [Geobacter bemidjiensis Bem]
Gbem_3797	Geob_0560	Glov_0872	GM18DRAFT_1060	GM21_3880	Gmet_0060	GSU3368	Gura_4163	2-C-methyl-D-erythritol 4-phosphate cytidylyltransferase [Geobacter bemidjiensis Bem]
Gbem_3796	Geob_0561	Glov_0873	GM18DRAFT_1061	GM21_3879	Gmet_0061	GSU3369	Gura_4162	L-seryl-tRNA selenium transferase [Geobacter bemidjiensis Bem]
Gbem_3795	Geob_0562	Glov_0874	GM18DRAFT_1062	GM21_3878	Gmet_0062	GSU3370	Gura_4161	transcriptional regulator, GntR family [Geobacter bemidjiensis Bem]
Gbem_3794	Geob_0563	Glov_0875	GM18DRAFT_1063	GM21_3877	Gmet_0063	#	Gura_4160	TrkA-N domain protein [Geobacter bemidjiensis Bem]
Gbem_3793	Geob_0564	Glov_0876	GM18DRAFT_1064	GM21_3876	Gmet_0064	GSU3371	Gura_4159	Xylose isomerase domain protein TIM barrel [Geobacter bemidjiensis Bem]
Gbem_3792	Geob_0017	Glov_0072	GM18DRAFT_1065	#	Gmet_2637	GSU2680	Gura_0019	hypothetical protein [Geobacter bemidjiensis Bem]
Gbem_3790	Geob_3268	Glov_2080	GM18DRAFT_1067	GM21_3874	Gmet_1773	GSU1275	Gura_1860	protein of unknown function DUF486 [Geobacter bemidjiensis Bem]
Gbem_3789	Geob_1167	Glov_2562	GM18DRAFT_1068	GM21_3873	Gmet_1211	#	Gura_1570	glyceraldehyde-3-phosphate dehydrogenase, type I [Geobacter bemidjiensis Bem]
Gbem_3788	#	#	GM18DRAFT_1069	GM21_3872	Gmet_0356	GSU3131	#	hypothetical protein [Geobacter bemidjiensis Bem]
Gbem_3787	#	#	GM18DRAFT_1070	GM21_3871	Gmet_0357	GSU3130	#	lipoprotein, putative [Geobacter bemidjiensis Bem]
Gbem_3785	#	#	GM18DRAFT_1071	GM21_3870	#	#	#	hypothetical protein [Geobacter bemidjiensis Bem]
Gbem_3784	Geob_0602	Glov_0523	GM18DRAFT_1072	GM21_3868	#	GSU0386	Gura_4138	DNA repair protein RadC [Geobacter bemidjiensis Bem]
Gbem_3783	Geob_0603	Glov_0524	#	GM21_3867	Gmet_3133	GSU0387	Gura_4137	undecaprenol kinase [Geobacter bemidjiensis Bem]
Gbem_3782	Geob_0604	Glov_0586	GM18DRAFT_1073	GM21_3866	Gmet_3132	GSU0388	Gura_4136	protein of unknown function DUF47 [Geobacter bemidjiensis Bem]
Gbem_3781	#	Glov_0587	GM18DRAFT_1074	GM21_3865	Gmet_3131	GSU0389	Gura_4135	phosphate transporter [Geobacter bemidjiensis Bem]
Gbem_3780	Geob_0606	Glov_0526	GM18DRAFT_1075	GM21_3864	Gmet_3130	GSU0390	Gura_4133	uncharacterized protein-like protein [Geobacter bemidjiensis Bem]
Gbem_3779	Geob_0607	Glov_1011	GM18DRAFT_1076	GM21_3863	Gmet_3198	GSU3212	Gura_4132	glutamate 5-kinase [Geobacter bemidjiensis Bem]
Gbem_3778	Geob_0608	Glov_3598	GM18DRAFT_1077	GM21_3862	Gmet_3199	GSU3211	Gura_4131	gamma-glutamyl phosphate reductase [Geobacter bemidjiensis Bem]
Gbem_3777	Geob_0609	Glov_3632	GM18DRAFT_1078	GM21_3861	Gmet_3200	GSU3210	Gura_4130	nicotinate (nicotinamide) nucleotide adenylyltransferase [Geobacter bemidjiensis Bem]
Gbem_3776	Geob_0610	Glov_3631	GM18DRAFT_1079	GM21_3860	Gmet_3201	GSU3209	Gura_4129	iojap-like protein [Geobacter bemidjiensis Bem]
Gbem_3775	Geob_0611	Glov_3630	GM18DRAFT_1080	GM21_3859	Gmet_3202	GSU3208	Gura_4128	protein of unknown function DUF163 [Geobacter bemidjiensis Bem]
Gbem_3774	Geob_0612	Glov_3594	GM18DRAFT_1081	GM21_3858	Gmet_3203	GSU3207	Gura_4127	phosphoglycerate mutase, 2,3-bisphosphoglycerate-independent [Geobacter bemidjiensis Bem]
Gbem_3772	Geob_0614	Glov_2935	GM18DRAFT_1082	GM21_3856	Gmet_3334	GSU0125	Gura_4126	protein of unknown function DUF1121 [Geobacter bemidjiensis Bem]
Gbem_3771	Geob_0615	Glov_2936	GM18DRAFT_1083	GM21_3855	Gmet_3333	GSU0124	Gura_4125	phosphoribosyltransferase [Geobacter bemidjiensis Bem]
Gbem_3770	Geob_0618	Glov_3621	GM18DRAFT_1084	GM21_3854	Gmet_3167	GSU0363	Gura_4122	helicase c2 [Geobacter bemidjiensis Bem]
Gbem_3768	#	Glov_0610	GM18DRAFT_0229	GM21_3852	#	#	Gura_1407	FRG domain protein [Geobacter bemidjiensis Bem]
Gbem_3767	Geob_0623	Glov_3286	GM18DRAFT_1087	GM21_3851	Gmet_0426	GSU3056	Gura_4111	flagellar biosynthesis protein FlhA [Geobacter bemidjiensis Bem]
Gbem_3766	Geob_0624	Glov_3285	#	GM21_3850	Gmet_0427	GSU3055	Gura_4110	GTP-binding signal recognition particle SRP54 G- domain [Geobacter bemidjiensis Bem]
Gbem_3765	Geob_0625	Glov_3284	GM18DRAFT_1089	GM21_3849	Gmet_0428	GSU3054	Gura_4109	cobyrinic acid a,c-diamide synthase [Geobacter bemidjiensis Bem]
Gbem_3764	Geob_0626	Glov_3283	GM18DRAFT_1090	GM21_3848	Gmet_0429	GSU3053	Gura_4108	RNA polymerase, sigma 28 subunit, FliA/WhiG [Geobacter bemidjiensis Bem]
Gbem_3763	Geob_0627	Glov_3282	GM18DRAFT_1091	GM21_3847	Gmet_0430	GSU3052	Gura_4107	flagellar basal body rod protein [Geobacter bemidjiensis Bem]
Gbem_3762	Geob_0628	Glov_3281	GM18DRAFT_1092	GM21_3846	Gmet_0431	GSU3051	Gura_4106	flagellar basal-body rod protein FlgG [Geobacter bemidjiensis Bem]
Gbem_3761	Geob_0629	Glov_3280	GM18DRAFT_1093	GM21_3845	Gmet_0432	GSU3050	Gura_4105	flagella basal body P-ring formation protein FlgA [Geobacter bemidjiensis Bem]
Gbem_3760	Geob_0630	Glov_3279	GM18DRAFT_1094	GM21_3844	Gmet_0433	GSU3048	Gura_4104	flagellar L-ring protein [Geobacter bemidjiensis Bem]
Gbem_3759	Geob_0631	Glov_3278	GM18DRAFT_1095	GM21_3843	Gmet_0434	GSU3047	Gura_4103	flagellar P-ring protein [Geobacter bemidjiensis Bem]
Gbem_3758	Geob_0632	Glov_3277	GM18DRAFT_1096	GM21_3842	Gmet_0435	GSU3046	Gura_4102	rod binding protein-like protein [Geobacter bemidjiensis Bem]
Gbem_3757	Geob_0633	#	GM18DRAFT_1097	GM21_3841	Gmet_0436	#	#	negative regulator of flagellin synthesis [Geobacter bemidjiensis Bem]
Gbem_3756	Geob_0634	Glov_3276	GM18DRAFT_1098	GM21_3840	Gmet_0437	GSU3044	Gura_4100	hypothetical protein [Geobacter bemidjiensis Bem]
Gbem_3755	Geob_0635	Glov_3275	GM18DRAFT_1099	GM21_3839	Gmet_0438	GSU3043	Gura_4099	flagellar hook-associated protein FlgK [Geobacter bemidjiensis Bem]
Gbem_3754	Geob_0636	Glov_3274	GM18DRAFT_1100	GM21_3838	Gmet_0439	GSU3042	Gura_4098	flagellar hook-associated protein 3 [Geobacter bemidjiensis Bem]
Gbem_3753	Geob_0637	Glov_0032	GM18DRAFT_1101	GM21_3837	Gmet_0462	GSU3026	Gura_4078	flagellar FlbD family protein [Geobacter bemidjiensis Bem]
Gbem_3752	Geob_0638	Glov_0031	GM18DRAFT_1102	GM21_3836	Gmet_0461	GSU3027	Gura_4079	MotA/TolQ/ExbB proton channel [Geobacter bemidjiensis Bem]
Gbem_3751	Geob_0639	Glov_0030	GM18DRAFT_1103	GM21_3835	Gmet_0460	GSU3028	Gura_4080	OmpA/MotB domain protein [Geobacter bemidjiensis Bem]
Gbem_3749	#	Glov_3367	GM18DRAFT_1104	GM21_3834	#	#	#	glycosyl transferase group 1 [Geobacter bemidjiensis Bem]
Gbem_3747	#	#	GM18DRAFT_1106	GM21_3831	#	#	#	TPR repeat-containing protein [Geobacter bemidjiensis Bem]
Gbem_3745	#	Glov_3372	GM18DRAFT_1108	GM21_3829	#	#	#	hypothetical protein [Geobacter bemidjiensis Bem]
Gbem_3744	Geob_0645	Glov_3373	GM18DRAFT_1109	GM21_3828	#	#	#	flagellar FlbT family protein [Geobacter bemidjiensis Bem]
Gbem_3743	Geob_0646	Glov_3351	GM18DRAFT_1110	GM21_3827	#	#	#	flagellar FlaF family protein [Geobacter bemidjiensis Bem]
Gbem_3742	Geob_0648	#	GM18DRAFT_1111	GM21_3825	#	#	#	Tetratricopeptide TPR_2 repeat protein [Geobacter bemidjiensis Bem]
Gbem_3740	Geob_0651	Glov_3374	GM18DRAFT_1113	GM21_3823	#	#	#	glycosyl transferase family 2 [Geobacter bemidjiensis Bem]
Gbem_3729	#	#	#	#	#	#	#	WbqC-like family protein [Geobacter bemidjiensis Bem]
Gbem_3726	#	Glov_3405	GM18DRAFT_1829	#	Gmet_0455	GSU1970	Gura_4086	N-acetylneuraminic acid synthase domain [Geobacter bemidjiensis Bem]
Gbem_3722	#	#	#	#	#	GSU1975	Gura_4083	NAD-dependent epimerase/dehydratase [Geobacter bemidjiensis Bem]
Gbem_3721	Geob_1471	#	#	#	#	#	#	methyltransferase FkbM family [Geobacter bemidjiensis Bem]
Gbem_3720	#	#	#	#	#	#	Gura_3806	glycosyl transferase family 2 [Geobacter bemidjiensis Bem]
Gbem_3719	Geob_0671	Glov_3352	GM18DRAFT_1120	GM21_3815	#	#	#	TPR repeat-containing protein [Geobacter bemidjiensis Bem]
Gbem_3718	#	Glov_3375	GM18DRAFT_1121	GM21_3814	#	#	#	Tetratricopeptide TPR_2 repeat protein [Geobacter bemidjiensis Bem]
Gbem_3717	#	#	GM18DRAFT_1122	GM21_3812	#	#	Gura_2208	protein of unknown function DUF6 transmembrane [Geobacter bemidjiensis Bem]
Gbem_3716	#	Glov_3455	GM18DRAFT_1123	GM21_3811	Gmet_2837	GSU0672	Gura_2646	hypothetical protein [Geobacter bemidjiensis Bem]
Gbem_3715	Geob_2083	Glov_2809	GM18DRAFT_1124	GM21_3810	#	#	Gura_3247	metallophosphoesterase [Geobacter bemidjiensis Bem]
Gbem_3713	Geob_0681	Glov_1025	GM18DRAFT_1126	GM21_3808	Gmet_0376	GSU3108	Gura_4065	transcription termination factor Rho [Geobacter bemidjiensis Bem]
Gbem_3712	Geob_0682	Glov_1026	GM18DRAFT_1127	GM21_3807	Gmet_0377	GSU3107	Gura_4064	ribosomal protein L31 [Geobacter bemidjiensis Bem]
Gbem_3711	Geob_0683	Glov_1027	GM18DRAFT_1128	GM21_3806	Gmet_0378	GSU3106	Gura_4063	thymidylate synthase, flavin-dependent [Geobacter bemidjiensis Bem]
Gbem_3710	Geob_0684	Glov_1028	GM18DRAFT_1129	GM21_3805	Gmet_0379	GSU3105	Gura_4062	protein of unknown function DUF1385 [Geobacter bemidjiensis Bem]
Gbem_3709	Geob_0685	Glov_1029	GM18DRAFT_1130	GM21_3804	Gmet_0380	GSU3104	Gura_4061	peptide chain release factor 1 [Geobacter bemidjiensis Bem]
Gbem_3708	Geob_0686	Glov_1030	GM18DRAFT_1131	GM21_3803	Gmet_0381	GSU3103	Gura_4060	protein-(glutamine-N5) methyltransferase, release factor-specific [Geobacter bemidjiensis Bem]
Gbem_3707	Geob_0687	Glov_0818	GM18DRAFT_1132	GM21_3802	Gmet_0382	GSU3102	Gura_4059	UDP-N-acetylglucosamine 1-carboxyvinyltransferase [Geobacter bemidjiensis Bem]
Gbem_3706	Geob_0688	Glov_0819	GM18DRAFT_1133	GM21_3801	Gmet_0383	GSU3101	Gura_4058	ATP phosphoribosyltransferase [Geobacter bemidjiensis Bem]
Gbem_3705	#	#	#	GM21_3800	#	#	#	hypothetical protein [Geobacter bemidjiensis Bem]
Gbem_3704	Geob_0689	Glov_0822	GM18DRAFT_1134	GM21_3799	Gmet_0384	GSU3100	Gura_4057	histidinol dehydrogenase [Geobacter bemidjiensis Bem]
Gbem_3703	Geob_0690	Glov_0825	GM18DRAFT_1135	GM21_3798	Gmet_0386	GSU3098	Gura_4056	imidazoleglycerol-phosphate dehydratase [Geobacter bemidjiensis Bem]
Gbem_3702	Geob_0691	Glov_1020	GM18DRAFT_1136	GM21_3797	Gmet_0387	GSU3097	Gura_4055	imidazole glycerol phosphate synthase, glutamine amidotransferase subunit [Geobacter bemidjiensis Bem]
Gbem_3701	Geob_0692	Glov_1019	GM18DRAFT_1137	GM21_3796	Gmet_0388	GSU3096	Gura_4054	phosphoribosylformimino-5-aminoimidazole carboxamide ribotide isomerase [Geobacter bemidjiensis Bem]
Gbem_3700	Geob_0693	Glov_1018	GM18DRAFT_1138	GM21_3795	Gmet_0389	GSU3095	Gura_4053	imidazoleglycerol phosphate synthase, cyclase subunit [Geobacter bemidjiensis Bem]
Gbem_3699	Geob_0694	Glov_1017	GM18DRAFT_1139	GM21_3794	Gmet_0390	GSU3094	Gura_4052	phosphoribosyl-ATP diphosphatase [Geobacter bemidjiensis Bem]
Gbem_3698	Geob_0695	Glov_1016	GM18DRAFT_1140	GM21_3793	Gmet_0391	GSU3093	Gura_4051	ribosomal protein S21 [Geobacter bemidjiensis Bem]
Gbem_3697	Geob_0696	#	GM18DRAFT_1141	GM21_3792	Gmet_0392	GSU3092	Gura_4050	GatB/Yqey domain protein [Geobacter bemidjiensis Bem]
Gbem_3696	Geob_0697	Glov_1015	GM18DRAFT_1142	GM21_3791	Gmet_0393	GSU3091	Gura_4049	Colicin V production protein [Geobacter bemidjiensis Bem]
Gbem_3695	Geob_0698	Glov_1014	GM18DRAFT_1143	GM21_3790	Gmet_0394	GSU3090	Gura_4048	DNA primase [Geobacter bemidjiensis Bem]
Gbem_3694	Geob_0699	Glov_1013	GM18DRAFT_1144	GM21_3789	Gmet_0395	GSU3089	Gura_4047	RNA polymerase, sigma 70 subunit, RpoD family [Geobacter bemidjiensis Bem]
Gbem_3693	Geob_0700	Glov_1207	GM18DRAFT_3158	GM21_3788	Gmet_3075	GSU0483	Gura_4046	exsB protein [Geobacter bemidjiensis Bem]
Gbem_3692	Geob_0701	Glov_0457	GM18DRAFT_3159	GM21_3787	Gmet_3074	GSU0484	Gura_4045	protein of unknown function DUF198 [Geobacter bemidjiensis Bem]
Gbem_3691	Geob_0702	Glov_1992	GM18DRAFT_3160	GM21_3786	Gmet_3073	GSU0485	Gura_4044	hypothetical protein [Geobacter bemidjiensis Bem]
Gbem_3690	Geob_0406	#	GM18DRAFT_3161	GM21_3785	Gmet_2717	GSU0898	Gura_4296	ATP-dependent DNA helicase RecQ [Geobacter bemidjiensis Bem]
Gbem_3689	Geob_0703	Glov_0480	GM18DRAFT_3162	GM21_3784	Gmet_3072	GSU0486	Gura_4035	threonine dehydratase [Geobacter bemidjiensis Bem]
Gbem_3688	Geob_0704	Glov_1191	GM18DRAFT_3163	GM21_3783	Gmet_3071	GSU0487	Gura_4034	cation diffusion facilitator family transporter [Geobacter bemidjiensis Bem]
Gbem_3687	Geob_0705	#	GM18DRAFT_3164	GM21_3782	#	#	Gura_4033	hypothetical protein [Geobacter bemidjiensis Bem]
Gbem_3686	Geob_0706	Glov_3350	GM18DRAFT_3165	GM21_3781	Gmet_3070	GSU0488	Gura_4032	thioredoxin reductase [Geobacter bemidjiensis Bem]
Gbem_3675	#	Glov_0859	GM18DRAFT_0139	#	Gmet_3143	#	#	Recombinase [Geobacter bemidjiensis Bem]
Gbem_3673	#	#	#	GM21_3778	#	#	#	hypothetical protein [Geobacter bemidjiensis Bem]
Gbem_3672	#	#	#	GM21_3777	#	#	#	hypothetical protein [Geobacter bemidjiensis Bem]
Gbem_3671	#	#	#	#	#	#	#	glucose/galactose transporter [Geobacter bemidjiensis Bem]
Gbem_3670	#	#	#	GM21_3776	#	#	#	hypothetical protein [Geobacter bemidjiensis Bem]
Gbem_3667	#	Glov_1044	#	GM21_0983	Gmet_0142	#	Gura_1628	hypothetical protein [Geobacter bemidjiensis Bem]
Gbem_3666	#	Glov_0183	#	GM21_3774	#	GSU2409	#	heat shock protein Hsp20 [Geobacter bemidjiensis Bem]
Gbem_3665	#	Glov_0182	#	GM21_3773	#	GSU2410	#	heat shock protein Hsp20 [Geobacter bemidjiensis Bem]
Gbem_3664	#	#	#	GM21_3772	Gmet_2744	#	#	protein of unknown function DUF937 [Geobacter bemidjiensis Bem]
Gbem_3663	#	#	GM18DRAFT_3171	GM21_3770	#	#	#	hypothetical protein [Geobacter bemidjiensis Bem]
Gbem_3662	#	#	GM18DRAFT_3172	GM21_3769	#	#	#	ferric uptake regulator, Fur family [Geobacter bemidjiensis Bem]
Gbem_3661	#	#	GM18DRAFT_3173	GM21_3768	#	GSU3271	Gura_0779	Carbohydrate-selective porin OprB [Geobacter bemidjiensis Bem]
Gbem_3660	#	Glov_1787	GM18DRAFT_3181	GM21_3767	#	GSU3270	#	FeoA family protein [Geobacter bemidjiensis Bem]
Gbem_3659	#	Glov_1786	GM18DRAFT_3182	GM21_3766	#	#	#	FeoA family protein [Geobacter bemidjiensis Bem]
Gbem_3656	#	#	GM18DRAFT_3185	GM21_3763	#	#	#	hypothetical protein [Geobacter bemidjiensis Bem]
Gbem_3655	#	#	GM18DRAFT_3186	GM21_3762	#	GSU2450	#	OsmC family protein [Geobacter bemidjiensis Bem]
Gbem_3654	Geob_1763	#	GM18DRAFT_3187	GM21_3761	#	#	#	methyl-accepting chemotaxis sensory transducer [Geobacter bemidjiensis Bem]
Gbem_3653	#	#	GM18DRAFT_3188	GM21_3760	#	#	#	Endonuclease/exonuclease/phosphatase [Geobacter bemidjiensis Bem]
Gbem_3652	Geob_1697	#	GM18DRAFT_3189	GM21_3759	Gmet_0835	GSU2634	Gura_0884	hypothetical protein [Geobacter bemidjiensis Bem]
Gbem_3650	Geob_0392	Glov_0981	GM18DRAFT_3192	GM21_3757	Gmet_0351	GSU3136	Gura_4313	isoleucyl-tRNA synthetase [Geobacter bemidjiensis Bem]
Gbem_3649	Geob_0391	Glov_0982	GM18DRAFT_4481	GM21_3756	Gmet_0352	GSU3135	Gura_4314	lipoprotein signal peptidase [Geobacter bemidjiensis Bem]
Gbem_3648	Geob_0385	Glov_3638	GM18DRAFT_4482	GM21_3755	Gmet_3556	GSU3461	Gura_4320	tol-pal system-associated acyl-CoA thioesterase [Geobacter bemidjiensis Bem]
Gbem_3647	Geob_0384	Glov_3597	GM18DRAFT_4431	GM21_3754	Gmet_0071	GSU3378	Gura_4321	glutamate-ammonia ligase adenylyltransferase [Geobacter bemidjiensis Bem]
Gbem_3646	Geob_0383	Glov_3596	GM18DRAFT_4432	GM21_3753	Gmet_0072	GSU3379	Gura_4322	translation initiation factor, aIF-2BI family [Geobacter bemidjiensis Bem]
Gbem_3645	Geob_0382	Glov_3194	GM18DRAFT_4307	GM21_3752	Gmet_0073	GSU3380	Gura_4323	glutamyl-tRNA(Gln) amidotransferase, B subunit [Geobacter bemidjiensis Bem]
Gbem_3644	Geob_0381	Glov_3193	GM18DRAFT_4308	GM21_3751	Gmet_0075	GSU3381	Gura_4324	glutamyl-tRNA(Gln) amidotransferase, A subunit [Geobacter bemidjiensis Bem]
Gbem_3643	Geob_0380	Glov_3192	GM18DRAFT_4309	GM21_3750	Gmet_0076	GSU3383	Gura_4325	glutamyl-tRNA(Gln) amidotransferase, C subunit [Geobacter bemidjiensis Bem]
Gbem_3642	Geob_1128	Glov_3144	GM18DRAFT_4310	GM21_3749	Gmet_0210	GSU0157	Gura_0232	fibronectin, type III domain protein [Geobacter bemidjiensis Bem]
Gbem_3641	Geob_1127	Glov_3145	GM18DRAFT_4311	GM21_3748	Gmet_0209	GSU0156	Gura_0231	argininosuccinate lyase [Geobacter bemidjiensis Bem]
Gbem_3640	Geob_1126	Glov_3146	GM18DRAFT_4312	GM21_3747	Gmet_0208	GSU0155	Gura_0230	hypothetical protein [Geobacter bemidjiensis Bem]
Gbem_3639	Geob_1125	Glov_3147	GM18DRAFT_4313	GM21_3746	Gmet_0207	GSU0154	Gura_0229	NUDIX hydrolase [Geobacter bemidjiensis Bem]
Gbem_3638	Geob_1124	Glov_3148	GM18DRAFT_4314	GM21_3745	Gmet_0206	GSU0153	Gura_0228	argininosuccinate synthase [Geobacter bemidjiensis Bem]
Gbem_3637	Geob_1123	Glov_3149	GM18DRAFT_4315	GM21_3742	Gmet_0205	GSU0152	Gura_0227	ornithine carbamoyltransferase [Geobacter bemidjiensis Bem]
Gbem_3636	Geob_1122	Glov_3150	GM18DRAFT_2282	GM21_3741	Gmet_0204	GSU0151	Gura_0226	acetylornithine and succinylornithine aminotransferase [Geobacter bemidjiensis Bem]
Gbem_3635	Geob_1121	Glov_3152	GM18DRAFT_2283	GM21_3740	Gmet_0203	GSU0150	Gura_0225	acetylglutamate kinase [Geobacter bemidjiensis Bem]
Gbem_3634	Geob_1120	Glov_3153	GM18DRAFT_2284	GM21_3739	Gmet_0202	GSU0149	Gura_0224	response regulator receiver sensor signal transduction histidine kinase [Geobacter bemidjiensis Bem]
Gbem_3633	Geob_1118	Glov_3154	GM18DRAFT_2285	GM21_3738	Gmet_0201	GSU0148	Gura_0222	alanyl-tRNA synthetase [Geobacter bemidjiensis Bem]
Gbem_3632	Geob_1117	Glov_3159	GM18DRAFT_2286	GM21_3737	Gmet_0200	GSU0147	Gura_0221	regulatory protein RecX [Geobacter bemidjiensis Bem]
Gbem_3631	Geob_1116	Glov_3160	GM18DRAFT_2287	GM21_3736	Gmet_0199	GSU0146	Gura_0220	twitching motility protein [Geobacter bemidjiensis Bem]
Gbem_3630	Geob_1115	Glov_3161	GM18DRAFT_2288	GM21_3735	Gmet_0198	GSU0145	Gura_0219	recA protein [Geobacter bemidjiensis Bem]
Gbem_3629	Geob_1114	#	GM18DRAFT_2289	GM21_3734	Gmet_0197	GSU0144	Gura_0218	multi-sensor signal transduction histidine kinase [Geobacter bemidjiensis Bem]
Gbem_3628	Geob_1113	#	GM18DRAFT_2290	GM21_3733	Gmet_0196	GSU0143	Gura_0217	competence/damage-inducible protein CinA [Geobacter bemidjiensis Bem]
Gbem_3627	Geob_1112	#	GM18DRAFT_2291	GM21_3732	Gmet_0195	GSU0142	Gura_0216	phosphatidylglycerophosphatase A [Geobacter bemidjiensis Bem]
Gbem_3626	Geob_1111	Glov_3163	GM18DRAFT_2292	GM21_3731	Gmet_0194	GSU0141	Gura_0215	protein of unknown function DUF111 [Geobacter bemidjiensis Bem]
Gbem_3625	Geob_1110	Glov_3164	GM18DRAFT_2293	GM21_3730	Gmet_0193	GSU0140	Gura_0214	NCAIR mutase (PurE)-related protein-like protein [Geobacter bemidjiensis Bem]
Gbem_3623	#	#	GM18DRAFT_2390	GM21_3727	#	#	#	hypothetical protein [Geobacter bemidjiensis Bem]
Gbem_3620	#	#	#	GM21_1674	#	GSU1369	Gura_2722	protein of unknown function DUF559 [Geobacter bemidjiensis Bem]
Gbem_3618	Geob_3585	#	GM18DRAFT_2295	GM21_3723	Gmet_0526	GSU2948	Gura_1625	sulfatase [Geobacter bemidjiensis Bem]
Gbem_3610	#	#	#	GM21_3718	#	#	#	hypothetical protein [Geobacter bemidjiensis Bem]
Gbem_3609	#	#	GM18DRAFT_2303	GM21_3717	#	#	#	MOFRL domain protein [Geobacter bemidjiensis Bem]
Gbem_3608	Geob_1714	#	GM18DRAFT_2840	GM21_3716	Gmet_1108	GSU2776	#	hypothetical protein [Geobacter bemidjiensis Bem]
Gbem_3605	#	#	#	GM21_3714	#	#	#	Tetratricopeptide TPR_2 repeat protein [Geobacter bemidjiensis Bem]
Gbem_3604	#	#	#	GM21_3713	#	#	#	protein of unknown function DUF37 [Geobacter bemidjiensis Bem]
Gbem_3603	#	#	#	GM21_3712	#	#	#	Tetratricopeptide TPR_2 repeat protein [Geobacter bemidjiensis Bem]
Gbem_3602	#	#	#	GM21_3711	#	#	#	hypothetical protein [Geobacter bemidjiensis Bem]
Gbem_3601	#	#	#	GM21_3710	#	#	#	putative outer membrane lipoprotein-sorting protein [Geobacter bemidjiensis Bem]
Gbem_3599	Geob_2905	Glov_2365	GM18DRAFT_2362	GM21_3708	Gmet_1721	#	Gura_1343	thioesterase superfamily protein [Geobacter bemidjiensis Bem]
Gbem_3598	#	#	#	GM21_3707	#	#	#	DEAD/DEAH box helicase domain protein [Geobacter bemidjiensis Bem]
Gbem_3597	#	Glov_3541	GM18DRAFT_2402	#	#	#	#	flavocytochrome c [Geobacter bemidjiensis Bem]
Gbem_3594	Geob_2215	Glov_0078	#	#	Gmet_2951	#	#	hypothetical protein [Geobacter bemidjiensis Bem]
Gbem_3593	#	#	#	GM21_3644	#	#	#	hypothetical protein [Geobacter bemidjiensis Bem]
Gbem_3592	Geob_2029	#	#	GM21_3643	#	#	#	PDZ/DHR/GLGF domain protein [Geobacter bemidjiensis Bem]
Gbem_3591	#	#	#	GM21_3642	#	#	#	peptidase M23B [Geobacter bemidjiensis Bem]
Gbem_3590	#	Glov_1470	#	GM21_3640	#	GSU1262	#	hypothetical protein [Geobacter bemidjiensis Bem]
Gbem_3589	#	Glov_1471	#	GM21_3639	#	GSU1261	#	ABC transporter related protein [Geobacter bemidjiensis Bem]
Gbem_3588	#	Glov_1472	#	GM21_3638	#	GSU1260	#	protein of unknown function DUF214 [Geobacter bemidjiensis Bem]
Gbem_3587	#	Glov_1473	#	GM21_3637	#	GSU1259	#	hypothetical protein [Geobacter bemidjiensis Bem]
Gbem_3586	#	Glov_1474	#	GM21_3636	#	GSU1258	#	NosL protein [Geobacter bemidjiensis Bem]
Gbem_3585	#	Glov_1475	#	GM21_3635	Gmet_3066	GSU0793	#	hypothetical protein [Geobacter bemidjiensis Bem]
Gbem_3584	#	#	#	GM21_3634	#	#	#	alkyl hydroperoxide reductase/ Thiol specific antioxidant/ Mal allergen [Geobacter bemidjiensis Bem]
Gbem_3583	#	Glov_0834	GM18DRAFT_1539	GM21_3633	#	GSU2785	#	hypothetical protein [Geobacter bemidjiensis Bem]
Gbem_3581	#	#	GM18DRAFT_4409	GM21_3631	#	#	#	D-alanyl-D-alanine carboxypeptidase/D-alanyl-D-alanine-endopeptidase [Geobacter bemidjiensis Bem]
Gbem_3580	Geob_1053	Glov_2387	#	#	#	GSU0575	Gura_2790	carbon starvation protein CstA [Geobacter bemidjiensis Bem]
Gbem_3579	#	Glov_2668	#	#	#	#	#	hypothetical protein [Geobacter bemidjiensis Bem]
Gbem_3577	Geob_2189	#	#	#	Gmet_3308	#	#	putative sigma54 specific transcriptional regulator [Geobacter bemidjiensis Bem]
Gbem_3576	Geob_2190	#	#	#	Gmet_3307	#	#	acyl-CoA dehydrogenase domain protein [Geobacter bemidjiensis Bem]
Gbem_3575	Geob_2191	#	#	#	Gmet_3306	#	#	acyl-CoA dehydrogenase domain protein [Geobacter bemidjiensis Bem]
Gbem_3572	Geob_2192	#	#	#	Gmet_3303	#	#	hypothetical protein [Geobacter bemidjiensis Bem]
Gbem_3571	Geob_2065	#	GM18DRAFT_2906	#	#	#	Gura_0783	hypothetical protein [Geobacter bemidjiensis Bem]
Gbem_3568	#	Glov_1416	#	#	#	#	Gura_1025	type III restriction protein res subunit [Geobacter bemidjiensis Bem]
Gbem_3564	#	#	GM18DRAFT_2618	GM21_3630	#	#	#	hypothetical protein [Geobacter bemidjiensis Bem]
Gbem_3563	Geob_0052	Glov_3111	GM18DRAFT_2617	GM21_3629	Gmet_3524	GSU0065	Gura_0055	CMP/dCMP deaminase zinc-binding [Geobacter bemidjiensis Bem]
Gbem_3562	#	Glov_2765	GM18DRAFT_2616	GM21_3628	Gmet_0494	GSU2980	Gura_0772	putative transcriptional regulator, CopG family [Geobacter bemidjiensis Bem]
Gbem_3561	Geob_1086	Glov_0380	GM18DRAFT_2615	GM21_3627	Gmet_3144	GSU0385	Gura_0184	NAD-dependent epimerase/dehydratase [Geobacter bemidjiensis Bem]
Gbem_3560	Geob_1082	Glov_0804	GM18DRAFT_2614	GM21_3626	Gmet_3145	GSU0384	Gura_0179	Rubrerythrin [Geobacter bemidjiensis Bem]
Gbem_3558	Geob_1079	#	GM18DRAFT_2612	GM21_3624	Gmet_0048	GSU3354	Gura_0176	NUDIX hydrolase [Geobacter bemidjiensis Bem]
Gbem_3557	Geob_1078	Glov_3178	GM18DRAFT_2611	GM21_3623	Gmet_0047	GSU3353	Gura_0175	pseudouridine synthase, RluA family [Geobacter bemidjiensis Bem]
Gbem_3556	#	#	GM18DRAFT_2610	GM21_3622	#	#	#	hypothetical protein [Geobacter bemidjiensis Bem]
Gbem_3555	Geob_1077	#	GM18DRAFT_2609	GM21_3621	Gmet_0042	GSU3349	Gura_0174	cyclase family protein [Geobacter bemidjiensis Bem]
Gbem_3554	Geob_0020	Glov_0369	GM18DRAFT_2608	GM21_3620	Gmet_0041	GSU3348	Gura_0022	Hsp33 protein [Geobacter bemidjiensis Bem]
Gbem_3553	Geob_0021	#	GM18DRAFT_2607	GM21_3619	#	#	Gura_0023	hypothetical protein [Geobacter bemidjiensis Bem]
Gbem_3552	Geob_0022	Glov_0370	GM18DRAFT_2606	GM21_3618	Gmet_0040	GSU3347	Gura_0024	peptidase U32 [Geobacter bemidjiensis Bem]
Gbem_3551	Geob_0024	Glov_2676	GM18DRAFT_2605	GM21_3617	Gmet_0347	GSU3141	Gura_0026	hypothetical protein [Geobacter bemidjiensis Bem]
Gbem_3549	Geob_0025	Glov_2678	GM18DRAFT_2604	GM21_3615	Gmet_0346	GSU3142	Gura_0027	phospho-2-dehydro-3-deoxyheptonate aldolase [Geobacter bemidjiensis Bem]
Gbem_3548	Geob_0027	Glov_0381	GM18DRAFT_2603	GM21_3614	Gmet_0345	GSU0353	Gura_0030	membrane protein-like protein [Geobacter bemidjiensis Bem]
Gbem_3547	Geob_0028	Glov_3616	GM18DRAFT_2602	GM21_3613	Gmet_0052	GSU3360	Gura_0031	peptidase M16 domain protein [Geobacter bemidjiensis Bem]
Gbem_3546	Geob_0029	#	GM18DRAFT_2601	GM21_3612	Gmet_0476	GSU3000	Gura_0032	cobalamin (vitamin B12) biosynthesis CbiX protein [Geobacter bemidjiensis Bem]
Gbem_3545	Geob_0030	Glov_3654	GM18DRAFT_2600	GM21_3611	Gmet_0477	GSU2999	Gura_0033	Precorrin-8X methylmutase CbiC/CobH [Geobacter bemidjiensis Bem]
Gbem_3544	Geob_0031	Glov_3651	GM18DRAFT_2599	GM21_3610	Gmet_0478	GSU2997	Gura_0034	cobalamin biosynthesis protein CbiD [Geobacter bemidjiensis Bem]
Gbem_3543	Geob_0032	Glov_3417	GM18DRAFT_2598	GM21_3609	Gmet_0481	GSU2996	Gura_0035	precorrin-6y C5,15-methyltransferase (decarboxylating), CbiE subunit [Geobacter bemidjiensis Bem]
Gbem_3542	Geob_0033	Glov_3652	GM18DRAFT_2597	GM21_3608	Gmet_0482	GSU2995	Gura_0036	precorrin-2 C20-methyltransferase [Geobacter bemidjiensis Bem]
Gbem_3541	Geob_0034	#	GM18DRAFT_2596	GM21_3607	Gmet_0483	GSU2994	Gura_0039	precorrin-4 C11-methyltransferase [Geobacter bemidjiensis Bem]
Gbem_3540	Geob_0036	#	GM18DRAFT_2595	GM21_3606	Gmet_0484	GSU2993	Gura_0040	cobalamin (vitamin B12) biosynthesis CbiG protein [Geobacter bemidjiensis Bem]
Gbem_3539	Geob_0038	#	GM18DRAFT_2594	GM21_3605	Gmet_0485	GSU2992	Gura_0041	cobyric acid synthase CobQ [Geobacter bemidjiensis Bem]
Gbem_3538	Geob_0039	Glov_3553	GM18DRAFT_2593	GM21_3604	Gmet_0486	GSU2990	Gura_0042	cobalamin biosynthesis protein CobD [Geobacter bemidjiensis Bem]
Gbem_3537	Geob_0040	#	GM18DRAFT_2592	GM21_3603	Gmet_0487	GSU2989	Gura_0043	L-threonine-O-3-phosphate decarboxylase [Geobacter bemidjiensis Bem]
Gbem_3535	Geob_0042	#	GM18DRAFT_2590	GM21_3601	#	GSU2987	Gura_0045	ferric uptake regulator, Fur family [Geobacter bemidjiensis Bem]
Gbem_3534	Geob_0043	Glov_1833	GM18DRAFT_2589	GM21_3600	Gmet_0491	GSU2986	Gura_0046	periplasmic solute binding protein [Geobacter bemidjiensis Bem]
Gbem_3532	Geob_0045	Glov_1835	GM18DRAFT_3266	GM21_3598	Gmet_0493	#	Gura_0048	ABC-3 protein [Geobacter bemidjiensis Bem]
Gbem_3530	Geob_1088	Glov_0474	GM18DRAFT_3264	GM21_3596	Gmet_0065	GSU3372	Gura_0191	phospholipase D/Transphosphatidylase [Geobacter bemidjiensis Bem]
Gbem_3529	Geob_1089	Glov_0102	GM18DRAFT_3263	GM21_3595	Gmet_2622	#	Gura_0192	hypothetical protein [Geobacter bemidjiensis Bem]
Gbem_3528	Geob_1091	Glov_3612	GM18DRAFT_3262	GM21_3594	Gmet_0066	GSU3373	Gura_0193	sun protein [Geobacter bemidjiensis Bem]
Gbem_3527	Geob_1092	Glov_3613	GM18DRAFT_3261	GM21_3593	Gmet_0067	GSU3374	Gura_0194	ribulose-phosphate 3-epimerase [Geobacter bemidjiensis Bem]
Gbem_3526	#	#	GM18DRAFT_3260	GM21_3592	Gmet_0068	GSU3375	#	NUDIX hydrolase [Geobacter bemidjiensis Bem]
Gbem_3523	#	#	#	#	#	#	Gura_1110	transcriptional activator domain [Geobacter bemidjiensis Bem]
Gbem_3522	#	#	GM18DRAFT_3259	GM21_3591	#	#	#	hypothetical protein [Geobacter bemidjiensis Bem]
Gbem_3521	Geob_1094	Glov_0376	GM18DRAFT_3258	GM21_3590	Gmet_0070	GSU3377	Gura_0196	HhH-GPD family protein [Geobacter bemidjiensis Bem]
Gbem_3520	Geob_0220	Glov_3324	GM18DRAFT_3256	GM21_3589	Gmet_3545	GSU0020	Gura_0198	carbonic anhydrase/acetyltransferase isoleucine patch superfamily-like protein [Geobacter bemidjiensis Bem]
Gbem_3519	Geob_1095	Glov_3586	GM18DRAFT_3255	GM21_3588	Gmet_3544	GSU0021	Gura_0199	quinolinate synthetase complex, A subunit [Geobacter bemidjiensis Bem]
Gbem_3518	Geob_1096	#	GM18DRAFT_3254	GM21_3587	Gmet_3543	GSU0022	Gura_0200	twin-arginine translocation protein, TatA/E family subunit [Geobacter bemidjiensis Bem]
Gbem_3517	Geob_1713	#	GM18DRAFT_3253	GM21_3586	Gmet_2551	GSU1015	Gura_0910	hypothetical protein [Geobacter bemidjiensis Bem]
Gbem_3516	#	#	GM18DRAFT_3252	GM21_3585	Gmet_1187	GSU1565	#	hypothetical protein [Geobacter bemidjiensis Bem]
Gbem_3515	Geob_1097	Glov_0826	GM18DRAFT_3251	GM21_3584	Gmet_3542	GSU0023	Gura_0201	tol-pal system protein YbgF [Geobacter bemidjiensis Bem]
Gbem_3514	Geob_1098	Glov_3469	GM18DRAFT_3250	GM21_3583	Gmet_3541	GSU0024	Gura_0202	peptidoglycan-associated lipoprotein [Geobacter bemidjiensis Bem]
Gbem_3513	Geob_1099	Glov_3470	GM18DRAFT_3249	GM21_3582	Gmet_3540	GSU0025	Gura_0203	Tol-Pal system beta propeller repeat protein TolB [Geobacter bemidjiensis Bem]
Gbem_3512	Geob_1100	Glov_3471	GM18DRAFT_3248	GM21_3581	Gmet_3539	GSU0026	Gura_0204	TonB family protein [Geobacter bemidjiensis Bem]
Gbem_3511	Geob_1101	Glov_3472	GM18DRAFT_3247	GM21_3580	Gmet_3538	GSU0027	Gura_0205	protein TolR [Geobacter bemidjiensis Bem]
Gbem_3510	Geob_1102	Glov_3473	GM18DRAFT_3246	GM21_3579	Gmet_3537	GSU0028	Gura_0206	protein TolQ [Geobacter bemidjiensis Bem]
Gbem_3509	Geob_1103	Glov_3474	GM18DRAFT_3245	GM21_3578	Gmet_3536	GSU0029	Gura_0207	Nitrilase/cyanide hydratase and apolipoprotein N-acyltransferase [Geobacter bemidjiensis Bem]
Gbem_3508	Geob_1104	Glov_1228	GM18DRAFT_3244	GM21_3577	Gmet_3535	GSU0030	Gura_0208	oxygen-independent coproporphyrinogen III oxidase [Geobacter bemidjiensis Bem]
Gbem_3507	Geob_1105	Glov_2831	GM18DRAFT_3243	GM21_3576	Gmet_3534	GSU0031	Gura_0209	heat-inducible transcription repressor HrcA [Geobacter bemidjiensis Bem]
Gbem_3506	Geob_1106	Glov_2830	GM18DRAFT_3242	GM21_3575	Gmet_3533	GSU0032	Gura_0210	GrpE protein [Geobacter bemidjiensis Bem]
Gbem_3505	Geob_1107	Glov_2829	GM18DRAFT_3241	GM21_3574	Gmet_3532	GSU0033	Gura_0211	chaperone protein DnaK [Geobacter bemidjiensis Bem]
Gbem_3504	Geob_1108	Glov_2828	GM18DRAFT_3240	GM21_3573	Gmet_3531	GSU0034	Gura_0212	chaperone protein DnaJ [Geobacter bemidjiensis Bem]
Gbem_3503	Geob_1109	#	GM18DRAFT_3239	GM21_3572	#	#	Gura_0213	phospholipase D/transphosphatidylase [Geobacter bemidjiensis Bem]
Gbem_3502	Geob_1202	Glov_0389	GM18DRAFT_3238	GM21_3571	Gmet_1671	GSU1561	Gura_2430	penicillin-binding protein, 1A family [Geobacter bemidjiensis Bem]
Gbem_3501	#	#	GM18DRAFT_3237	GM21_3570	Gmet_1653	GSU1612	#	phosphoglycerate mutase 1 family [Geobacter bemidjiensis Bem]
Gbem_3500	Geob_1069	#	GM18DRAFT_3236	GM21_3569	#	#	Gura_0954	peptidase M23B [Geobacter bemidjiensis Bem]
Gbem_3499	#	#	GM18DRAFT_3235	#	#	#	#	hypothetical protein [Geobacter bemidjiensis Bem]
Gbem_3491	#	#	#	GM21_1257	#	#	#	hypothetical protein [Geobacter bemidjiensis Bem]
Gbem_3471	#	#	#	#	#	GSU2773	#	protein of unknown function DUF114 [Geobacter bemidjiensis Bem]
Gbem_3469	Geob_1375	#	#	GM21_3551	Gmet_2459	GSU1309	Gura_0517	hypothetical protein [Geobacter bemidjiensis Bem]
Gbem_3468	Geob_1856	#	GM18DRAFT_3551	GM21_3545	Gmet_2380	GSU1196	Gura_3294	hypothetical protein [Geobacter bemidjiensis Bem]
Gbem_3466	Geob_3340	#	#	GM21_3532	Gmet_0596	GSU2889	Gura_0515	hypothetical protein [Geobacter bemidjiensis Bem]
Gbem_3465	#	#	GM18DRAFT_1782	GM21_3531	#	#	#	two component transcriptional regulator, winged helix family [Geobacter bemidjiensis Bem]
Gbem_3463	Geob_1417	Glov_2764	GM18DRAFT_1773	GM21_3529	Gmet_2910	GSU0604	Gura_3852	thiamine biosynthesis protein ThiC [Geobacter bemidjiensis Bem]
Gbem_3462	Geob_1418	Glov_2763	GM18DRAFT_1772	GM21_3528	Gmet_2909	GSU0605	Gura_3851	phosphomethylpyrimidine kinase [Geobacter bemidjiensis Bem]
Gbem_3461	Geob_1419	Glov_2762	GM18DRAFT_1771	GM21_3527	Gmet_2908	GSU0606	Gura_3850	alanine racemase [Geobacter bemidjiensis Bem]
Gbem_3460	#	Glov_2761	GM18DRAFT_1770	GM21_3526	Gmet_2907	GSU0607	Gura_3849	selenide, water dikinase [Geobacter bemidjiensis Bem]
Gbem_3459	Geob_1421	#	GM18DRAFT_1769	GM21_3525	Gmet_2906	GSU0608	Gura_3848	uncharacterized metal-binding protein-like protein [Geobacter bemidjiensis Bem]
Gbem_3458	Geob_1422	Glov_2760	GM18DRAFT_1768	GM21_3524	Gmet_2905	GSU0609	Gura_3847	phosphoribosylaminoimidazolecarboxamide formyltransferase/IMP cyclohydrolase [Geobacter bemidjiensis Bem]
Gbem_3457	Geob_1423	Glov_2759	GM18DRAFT_1767	GM21_3523	Gmet_2904	GSU0610	Gura_3845	phosphoribosylamine--glycine ligase [Geobacter bemidjiensis Bem]
Gbem_3456	Geob_1425	Glov_0556	GM18DRAFT_1766	GM21_3522	Gmet_2903	GSU0611	Gura_3844	phosphoribosylaminoimidazole carboxylase, catalytic subunit [Geobacter bemidjiensis Bem]
Gbem_3455	#	Glov_2758	GM18DRAFT_1765	GM21_3521	#	#	#	hypothetical protein [Geobacter bemidjiensis Bem]
Gbem_3454	Geob_1427	Glov_2757	GM18DRAFT_1764	GM21_3520	Gmet_2901	GSU0613	Gura_3842	ResB family protein [Geobacter bemidjiensis Bem]
Gbem_3451	Geob_1434	Glov_2755	GM18DRAFT_1761	GM21_3517	Gmet_2894	GSU0621	Gura_3835	hypothetical protein [Geobacter bemidjiensis Bem]
Gbem_3448	Geob_1470	Glov_2752	GM18DRAFT_1757	GM21_3514	Gmet_2889	GSU0625	Gura_3791	transcriptional regulator, MarR family [Geobacter bemidjiensis Bem]
Gbem_3446	#	#	#	GM21_3509	#	GSU0629	#	polysaccharide biosynthesis protein [Geobacter bemidjiensis Bem]
Gbem_3441	#	Glov_2747	#	#	#	#	#	glycosyl transferase group 1 [Geobacter bemidjiensis Bem]
Gbem_3440	#	#	#	GM21_3505	#	#	#	glycosyl transferase family 2 [Geobacter bemidjiensis Bem]
Gbem_3438	Geob_1479	Glov_2744	GM18DRAFT_1744	GM21_3503	Gmet_2877	GSU0636	Gura_3775	hypothetical protein [Geobacter bemidjiensis Bem]
Gbem_3437	Geob_1480	Glov_2743	GM18DRAFT_1743	GM21_3500	Gmet_2876	GSU0637	Gura_3774	methyltransferase small [Geobacter bemidjiensis Bem]
Gbem_3436	Geob_1482	Glov_2445	GM18DRAFT_1742	GM21_3498	Gmet_2875	GSU0638	Gura_3768	hypothetical protein [Geobacter bemidjiensis Bem]
Gbem_3435	Geob_1483	Glov_2446	GM18DRAFT_1741	GM21_3497	Gmet_2874	GSU0639	Gura_3767	hypothetical protein [Geobacter bemidjiensis Bem]
Gbem_3434	Geob_1484	Glov_2447	GM18DRAFT_1740	GM21_3496	Gmet_2873	GSU0640	Gura_3766	hypothetical protein [Geobacter bemidjiensis Bem]
Gbem_3433	Geob_1485	Glov_2448	GM18DRAFT_1739	GM21_3495	Gmet_1085	GSU2521	Gura_3765	SirA family protein [Geobacter bemidjiensis Bem]
Gbem_3432	Geob_1486	Glov_2449	GM18DRAFT_1738	GM21_3494	Gmet_2872	GSU0642	Gura_3764	signal recognition particle protein [Geobacter bemidjiensis Bem]
Gbem_3431	Geob_1487	Glov_2450	GM18DRAFT_1737	GM21_3493	Gmet_2871	GSU0643	Gura_3763	ribosomal protein S16 [Geobacter bemidjiensis Bem]
Gbem_3430	Geob_1488	Glov_2451	GM18DRAFT_1736	GM21_3492	Gmet_2870	GSU0644	Gura_3762	KH, type 1, domain protein [Geobacter bemidjiensis Bem]
Gbem_3429	Geob_1489	Glov_2452	GM18DRAFT_1735	GM21_3491	Gmet_2869	GSU0645	Gura_3761	16S rRNA processing protein RimM [Geobacter bemidjiensis Bem]
Gbem_3428	Geob_1490	Glov_2453	GM18DRAFT_1734	GM21_3490	Gmet_2868	GSU0646	Gura_3760	tRNA (guanine-N1)-methyltransferase [Geobacter bemidjiensis Bem]
Gbem_3427	Geob_1491	Glov_2454	GM18DRAFT_1733	GM21_3489	Gmet_2867	GSU0647	Gura_3759	uncharacterized protein-like protein [Geobacter bemidjiensis Bem]
Gbem_3426	Geob_1492	Glov_2455	GM18DRAFT_1732	GM21_3488	Gmet_2866	GSU0648	Gura_3758	ribosomal protein L19 [Geobacter bemidjiensis Bem]
Gbem_3425	Geob_1493	Glov_2456	GM18DRAFT_3598	GM21_3486	Gmet_2865	GSU0649	Gura_3757	ribonuclease HII/HIII [Geobacter bemidjiensis Bem]
Gbem_3424	Geob_1494	Glov_2230	GM18DRAFT_3597	GM21_3485	Gmet_2864	GSU0650	Gura_3756	protein of unknown function UPF0102 [Geobacter bemidjiensis Bem]
Gbem_3423	Geob_1931	Glov_1796	GM18DRAFT_3596	GM21_3484	Gmet_0715	GSU1045	Gura_3306	hypothetical protein [Geobacter bemidjiensis Bem]
Gbem_3422	Geob_1495	Glov_2229	GM18DRAFT_3595	GM21_3483	Gmet_2863	GSU0651	Gura_3755	Nitrilase/cyanide hydratase and apolipoprotein N-acyltransferase [Geobacter bemidjiensis Bem]
Gbem_3421	Geob_1496	Glov_2228	GM18DRAFT_3594	GM21_3482	Gmet_2862	GSU0652	Gura_3754	NAD+ synthetase [Geobacter bemidjiensis Bem]
Gbem_3420	Geob_1497	Glov_1143	GM18DRAFT_3593	GM21_3481	Gmet_2861	GSU0653	Gura_3753	Uroporphyrin-III C/tetrapyrrole (Corrin/Porphyrin) methyltransferase [Geobacter bemidjiensis Bem]
Gbem_3418	#	#	GM18DRAFT_3592	GM21_3480	Gmet_0270	GSU3162	#	aromatic amino acid beta-eliminating lyase/threonine aldolase [Geobacter bemidjiensis Bem]
Gbem_3417	#	Glov_2020	GM18DRAFT_3591	GM21_3479	Gmet_2458	GSU1311	Gura_3752	phosphoglucose isomerase (PGI) [Geobacter bemidjiensis Bem]
Gbem_3416	#	#	GM18DRAFT_3590	GM21_3478	#	#	#	hypothetical protein [Geobacter bemidjiensis Bem]
Gbem_3415	Geob_1532	Glov_2277	GM18DRAFT_3589	GM21_3477	Gmet_2455	GSU1317	Gura_3743	Polyprenyl synthetase [Geobacter bemidjiensis Bem]
Gbem_3414	Geob_1531	#	GM18DRAFT_3588	GM21_3476	#	GSU1318	Gura_3742	hypothetical protein [Geobacter bemidjiensis Bem]
Gbem_3412	Geob_1528	Glov_2276	GM18DRAFT_3586	GM21_3474	Gmet_2452	GSU1321	Gura_3739	alkyl hydroperoxide reductase/ Thiol specific antioxidant/ Mal allergen [Geobacter bemidjiensis Bem]
Gbem_3411	Geob_1527	Glov_2275	GM18DRAFT_3585	GM21_3473	Gmet_2451	GSU1322	Gura_3738	cytochrome c biogenesis protein transmembrane region [Geobacter bemidjiensis Bem]
Gbem_3410	Geob_1526	Glov_2274	GM18DRAFT_3584	GM21_3472	Gmet_2450	GSU1323	Gura_3737	Glyoxalase/bleomycin resistance protein/dioxygenase [Geobacter bemidjiensis Bem]
Gbem_3409	Geob_1525	Glov_1459	GM18DRAFT_3583	GM21_3471	Gmet_1247	GSU1924	Gura_3736	cell surface receptor IPT/TIG domain protein [Geobacter bemidjiensis Bem]
Gbem_3408	Geob_1524	Glov_2588	GM18DRAFT_3582	GM21_3470	Gmet_1248	GSU1923	Gura_3735	permease YjgP/YjgQ family protein [Geobacter bemidjiensis Bem]
Gbem_3407	Geob_1523	Glov_2589	GM18DRAFT_3581	#	Gmet_1249	GSU1922	Gura_3734	permease YjgP/YjgQ family protein [Geobacter bemidjiensis Bem]
Gbem_3403	Geob_1006	Glov_0406	GM18DRAFT_3578	GM21_3466	Gmet_3179	GSU3253	Gura_0854	response regulator receiver protein [Geobacter bemidjiensis Bem]
Gbem_3402	Geob_1007	Glov_0407	GM18DRAFT_3577	GM21_3465	Gmet_3178	GSU3254	Gura_0855	Nucleotidyl transferase [Geobacter bemidjiensis Bem]
Gbem_3401	Geob_1008	Glov_0408	GM18DRAFT_3576	GM21_3464	Gmet_3177	GSU3255	Gura_0856	glycoside hydrolase family 57 [Geobacter bemidjiensis Bem]
Gbem_3400	Geob_1010	#	GM18DRAFT_3575	GM21_3463	Gmet_3175	GSU3257	Gura_0858	glycogen/starch synthase, ADP-glucose type [Geobacter bemidjiensis Bem]
Gbem_3399	#	#	GM18DRAFT_3574	GM21_3462	#	#	#	hypothetical protein [Geobacter bemidjiensis Bem]
Gbem_3398	Geob_1029	Glov_3477	GM18DRAFT_3573	GM21_3461	Gmet_0143	GSU3314	Gura_0883	hypothetical protein [Geobacter bemidjiensis Bem]
Gbem_3397	Geob_1028	Glov_0338	GM18DRAFT_3572	GM21_3460	Gmet_3434	GSU0083	Gura_0882	protein of unknown function DUF152 [Geobacter bemidjiensis Bem]
Gbem_3396	Geob_1027	Glov_0482	GM18DRAFT_3571	GM21_3459	Gmet_3435	GSU0082	Gura_0881	pseudouridine synthase, RluA family [Geobacter bemidjiensis Bem]
Gbem_3395	Geob_1026	Glov_0483	GM18DRAFT_3570	GM21_3458	Gmet_3436	GSU0081	Gura_0880	hypothetical protein [Geobacter bemidjiensis Bem]
Gbem_3392	Geob_0484	#	GM18DRAFT_4219	GM21_0854	#	#	Gura_4222	methyl-accepting chemotaxis sensory transducer [Geobacter bemidjiensis Bem]
Gbem_3391	#	#	GM18DRAFT_4220	GM21_0855	#	#	#	hypothetical protein [Geobacter bemidjiensis Bem]
Gbem_3388	#	#	GM18DRAFT_4223	GM21_0858	#	GSU2585	Gura_1968	hypothetical protein [Geobacter bemidjiensis Bem]
Gbem_3386	Geob_1965	Glov_1234	GM18DRAFT_4225	GM21_0860	Gmet_2730	GSU0886	Gura_1302	Radical SAM domain protein [Geobacter bemidjiensis Bem]
Gbem_3385	#	Glov_0870	GM18DRAFT_4226	GM21_0861	#	#	#	protein-disulfide isomerase [Geobacter bemidjiensis Bem]
Gbem_3384	Geob_1969	#	GM18DRAFT_4227	GM21_0862	Gmet_2729	GSU0889	Gura_1304	acylphosphatase [Geobacter bemidjiensis Bem]
Gbem_3383	Geob_1674	Glov_3093	GM18DRAFT_4228	GM21_0863	Gmet_0899	GSU2541	Gura_0979	pyrroline-5-carboxylate reductase [Geobacter bemidjiensis Bem]
Gbem_3381	Geob_1680	#	#	GM21_0865	#	GSU2739	Gura_0987	hypothetical protein [Geobacter bemidjiensis Bem]
Gbem_3378	Geob_1683	#	#	GM21_0868	#	GSU2728	Gura_0990	hypothetical protein [Geobacter bemidjiensis Bem]
Gbem_3377	Geob_1687	#	GM18DRAFT_4232	GM21_0869	#	#	Gura_0995	hypothetical protein [Geobacter bemidjiensis Bem]
Gbem_3376	#	Glov_2688	GM18DRAFT_4233	GM21_0870	Gmet_1676	GSU2762	#	glycerol kinase [Geobacter bemidjiensis Bem]
Gbem_3375	#	Glov_2687	GM18DRAFT_4234	GM21_0871	Gmet_1677	GSU2761	#	FAD dependent oxidoreductase [Geobacter bemidjiensis Bem]
Gbem_3374	#	#	GM18DRAFT_4469	GM21_0872	#	#	Gura_1837	hypothetical protein [Geobacter bemidjiensis Bem]
Gbem_3372	#	#	GM18DRAFT_4471	GM21_0874	#	GSU2726	Gura_1839	hypothetical protein [Geobacter bemidjiensis Bem]
Gbem_3371	#	Glov_2292	GM18DRAFT_4231	GM21_0875	Gmet_0910	#	#	hypothetical protein [Geobacter bemidjiensis Bem]
Gbem_3369	#	#	GM18DRAFT_4237	GM21_0877	#	#	#	hypothetical protein [Geobacter bemidjiensis Bem]
Gbem_3368	#	#	GM18DRAFT_4238	GM21_0878	#	#	#	NLP/P60 protein [Geobacter bemidjiensis Bem]
Gbem_3367	#	#	GM18DRAFT_4406	GM21_0879	#	#	#	NADPH-dependent FMN reductase [Geobacter bemidjiensis Bem]
Gbem_3366	#	Glov_1890	#	GM21_0880	Gmet_2287	GSU2189	Gura_2728	histidine kinase [Geobacter bemidjiensis Bem]
Gbem_3363	Geob_3665	Glov_2236	GM18DRAFT_3325	GM21_0882	Gmet_2823	GSU0685	Gura_1017	hopanoid biosynthesis associated radical SAM protein HpnH [Geobacter bemidjiensis Bem]
Gbem_3362	Geob_3664	Glov_2235	GM18DRAFT_3326	GM21_0883	Gmet_2822	GSU0686	Gura_1018	deoxyxylulose-5-phosphate synthase [Geobacter bemidjiensis Bem]
Gbem_3360	Geob_3662	Glov_2233	GM18DRAFT_3328	GM21_0885	Gmet_2820	GSU0688	Gura_1020	squalene-hopene cyclase [Geobacter bemidjiensis Bem]
Gbem_3358	Geob_3660	Glov_3179	GM18DRAFT_3330	GM21_0887	#	GSU0690	Gura_1022	putative rRNA methylase [Geobacter bemidjiensis Bem]
Gbem_3357	Geob_3659	Glov_3180	GM18DRAFT_3331	GM21_0888	Gmet_2815	GSU0697	Gura_1031	ceramide glucosyltransferase, putative [Geobacter bemidjiensis Bem]
Gbem_3356	Geob_2318	#	GM18DRAFT_3332	GM21_0889	Gmet_0753	GSU1082	Gura_1390	hypothetical protein [Geobacter bemidjiensis Bem]
Gbem_3355	Geob_2319	Glov_1752	GM18DRAFT_3333	GM21_0890	Gmet_0752	GSU1081	Gura_1391	protein of unknown function DUF208 [Geobacter bemidjiensis Bem]
Gbem_3353	Geob_1863	#	GM18DRAFT_3335	GM21_0892	#	#	Gura_3283	hypothetical protein [Geobacter bemidjiensis Bem]
Gbem_3352	Geob_1864	#	GM18DRAFT_3336	GM21_0893	#	#	Gura_3282	hypothetical protein [Geobacter bemidjiensis Bem]
Gbem_3350	Geob_1866	Glov_1238	GM18DRAFT_3338	GM21_0895	Gmet_2477	GSU2371	Gura_3280	tryptophan synthase, alpha subunit [Geobacter bemidjiensis Bem]
Gbem_3349	Geob_1867	Glov_1237	GM18DRAFT_3339	GM21_0896	Gmet_2476	GSU2370	Gura_3279	acetyl-CoA carboxylase, carboxyl transferase, beta subunit [Geobacter bemidjiensis Bem]
Gbem_3348	Geob_1868	Glov_1236	GM18DRAFT_3341	GM21_0897	Gmet_2475	GSU2368	Gura_3277	FolC bifunctional protein [Geobacter bemidjiensis Bem]
Gbem_3347	Geob_1869	Glov_1235	GM18DRAFT_3342	GM21_0898	Gmet_2474	GSU2367	Gura_3276	Organic solvent tolerance protein [Geobacter bemidjiensis Bem]
Gbem_3346	Geob_1870	Glov_1658	GM18DRAFT_3343	GM21_0899	Gmet_2473	GSU2366	Gura_3273	dTDP-glucose 4,6-dehydratase [Geobacter bemidjiensis Bem]
Gbem_3345	Geob_1871	Glov_1659	GM18DRAFT_3344	GM21_0900	Gmet_2472	GSU2365	Gura_3272	dTDP-4-dehydrorhamnose reductase [Geobacter bemidjiensis Bem]
Gbem_3344	Geob_1872	Glov_1660	GM18DRAFT_3345	GM21_0901	Gmet_2471	GSU2364	Gura_3271	mannose-6-phosphate isomerase type II [Geobacter bemidjiensis Bem]
Gbem_3342	Geob_1874	Glov_1661	GM18DRAFT_3346	#	Gmet_1104	GSU1202	Gura_3270	Nucleotidyl transferase [Geobacter bemidjiensis Bem]
Gbem_3341	Geob_1875	Glov_2231	GM18DRAFT_3347	GM21_0904	Gmet_2289	#	Gura_3269	aldehyde ferredoxin oxidoreductase [Geobacter bemidjiensis Bem]
Gbem_3340	Geob_1876	Glov_1876	GM18DRAFT_3348	GM21_0906	Gmet_2288	GSU2190	Gura_3265	class II aldolase/adducin family protein [Geobacter bemidjiensis Bem]
Gbem_3339	Geob_1877	Glov_2048	GM18DRAFT_3351	GM21_0907	Gmet_2400	GSU1172	Gura_3261	integral membrane protein MviN [Geobacter bemidjiensis Bem]
Gbem_3338	Geob_1878	Glov_2047	GM18DRAFT_3352	GM21_0908	Gmet_0090	GSU1173	Gura_3260	methylated-DNA--protein-cysteine methyltransferase [Geobacter bemidjiensis Bem]
Gbem_3337	Geob_1879	Glov_2046	GM18DRAFT_3353	GM21_0909	Gmet_2399	GSU1174	Gura_3259	MazG family protein [Geobacter bemidjiensis Bem]
Gbem_3336	#	Glov_1229	GM18DRAFT_3888	GM21_0910	#	GSU3334	#	cytochrome c class I [Geobacter bemidjiensis Bem]
Gbem_3335	Geob_1881	Glov_2017	GM18DRAFT_3889	GM21_0911	Gmet_2398	GSU1175	Gura_3258	queuine tRNA-ribosyltransferase [Geobacter bemidjiensis Bem]
Gbem_3334	Geob_1882	Glov_2214	GM18DRAFT_3890	GM21_0912	Gmet_2397	GSU1176	Gura_3257	succinate dehydrogenase (or fumarate reductase) cytochrome b subunit, b558 family [Geobacter bemidjiensis Bem]
Gbem_3333	Geob_1883	Glov_2213	GM18DRAFT_3891	GM21_0913	Gmet_2396	GSU1177	Gura_3256	succinate dehydrogenase or fumarate reductase, flavoprotein subunit [Geobacter bemidjiensis Bem]
Gbem_3332	Geob_1884	Glov_2212	GM18DRAFT_3892	GM21_0914	Gmet_2395	GSU1178	Gura_3255	4Fe-4S ferredoxin iron-sulfur binding domain protein [Geobacter bemidjiensis Bem]
Gbem_3330	Geob_0565	Glov_0350	GM18DRAFT_3894	GM21_0916	Gmet_0368	GSU3110	Gura_4156	hypothetical protein [Geobacter bemidjiensis Bem]
Gbem_3324	#	#	GM18DRAFT_3899	GM21_0922	#	#	#	Exopolysaccharide synthesis ExoD [Geobacter bemidjiensis Bem]
Gbem_3323	#	#	GM18DRAFT_3900	GM21_0923	#	#	#	Cupin 2 conserved barrel domain protein [Geobacter bemidjiensis Bem]
Gbem_3322	Geob_1857	Glov_2088	GM18DRAFT_3901	GM21_0924	Gmet_2379	GSU1197	Gura_3293	tRNA/rRNA methyltransferase (SpoU) [Geobacter bemidjiensis Bem]
Gbem_3320	Geob_1859	Glov_1240	GM18DRAFT_3903	GM21_0926	Gmet_2481	GSU2374	Gura_3287	hypothetical protein [Geobacter bemidjiensis Bem]
Gbem_3319	#	#	GM18DRAFT_3904	GM21_0927	Gmet_2480	GSU2373	Gura_3286	Late embryogenesis abundant protein 2 [Geobacter bemidjiensis Bem]
Gbem_3318	Geob_1860	#	GM18DRAFT_3905	GM21_0928	#	#	Gura_3285	ABC transporter related protein [Geobacter bemidjiensis Bem]
Gbem_3317	Geob_2322	Glov_2174	GM18DRAFT_3906	GM21_0929	Gmet_0747	GSU1078	Gura_1412	Chromosomal replication initiator DnaA [Geobacter bemidjiensis Bem]
Gbem_3316	Geob_2323	Glov_2173	GM18DRAFT_3907	GM21_0930	Gmet_0746	GSU1077	Gura_1413	Holliday junction DNA helicase RuvB [Geobacter bemidjiensis Bem]
Gbem_3315	Geob_2324	Glov_1248	GM18DRAFT_3908	GM21_0931	Gmet_0745	GSU1076	Gura_1414	Holliday junction DNA helicase RuvA [Geobacter bemidjiensis Bem]
Gbem_3314	Geob_2325	Glov_1247	GM18DRAFT_3909	GM21_0932	Gmet_0744	GSU1075	Gura_1415	crossover junction endodeoxyribonuclease RuvC [Geobacter bemidjiensis Bem]
Gbem_3313	Geob_2326	Glov_1245	GM18DRAFT_3910	GM21_0933	Gmet_0743	GSU1074	Gura_1416	protein of unknown function DUF28 [Geobacter bemidjiensis Bem]
Gbem_3312	Geob_2327	Glov_1244	GM18DRAFT_3911	GM21_0934	Gmet_0742	GSU1073	Gura_1417	hypothetical protein [Geobacter bemidjiensis Bem]
Gbem_3311	Geob_1083	Glov_1088	GM18DRAFT_3912	GM21_0935	Gmet_0832	GSU2637	Gura_0180	NAD(P)H quinone oxidoreductase, PIG3 family [Geobacter bemidjiensis Bem]
Gbem_3308	Geob_0428	#	#	GM21_0940	#	#	Gura_4278	NDP-hexose 23-dehydratase [Geobacter bemidjiensis Bem]
Gbem_3303	Geob_0437	Glov_3011	GM18DRAFT_2158	GM21_0945	Gmet_2630	GSU0169	Gura_2949	ABC transporter related protein [Geobacter bemidjiensis Bem]
Gbem_3302	#	Glov_2130	GM18DRAFT_2159	GM21_0946	#	#	#	methylenetetrahydrofolate reductase [Geobacter bemidjiensis Bem]
Gbem_3301	#	#	GM18DRAFT_2160	#	#	#	#	hypothetical protein [Geobacter bemidjiensis Bem]
Gbem_3299	Geob_1935	#	GM18DRAFT_2162	GM21_0948	#	GSU1667	Gura_2209	hypothetical protein [Geobacter bemidjiensis Bem]
Gbem_3293	Geob_3303	Glov_2618	GM18DRAFT_2167	GM21_0954	Gmet_2573	GSU0914	Gura_1632	DEAD/DEAH box helicase domain protein [Geobacter bemidjiensis Bem]
Gbem_3292	Geob_3296	Glov_2591	GM18DRAFT_2171	GM21_0956	#	#	Gura_2513	desulfoferrodoxin [Geobacter bemidjiensis Bem]
Gbem_3291	#	#	GM18DRAFT_2172	GM21_0957	Gmet_0244	GSU0208	#	hypothetical protein [Geobacter bemidjiensis Bem]
Gbem_3290	#	Glov_3454	GM18DRAFT_2173	GM21_0958	Gmet_0507	GSU2970	#	Stress responsive alpha-beta barrel domain protein [Geobacter bemidjiensis Bem]
Gbem_3289	Geob_1085	Glov_2998	GM18DRAFT_2174	GM21_0959	Gmet_0722	GSU1048	Gura_0182	SEC-C motif domain protein [Geobacter bemidjiensis Bem]
Gbem_3287	Geob_1822	Glov_2600	GM18DRAFT_2175	GM21_0961	Gmet_0732	GSU1061	Gura_3354	aminotransferase class I and II [Geobacter bemidjiensis Bem]
Gbem_3285	Geob_1927	#	GM18DRAFT_2177	GM21_0964	Gmet_0772	GSU0805	Gura_3319	FxsA cytoplasmic membrane protein [Geobacter bemidjiensis Bem]
Gbem_3284	Geob_2346	#	GM18DRAFT_2178	GM21_0965	Gmet_2549	GSU0918	Gura_1448	S-adenosylmethionine synthetase (MAT) [Geobacter bemidjiensis Bem]
Gbem_3283	#	#	GM18DRAFT_2179	GM21_0966	#	#	#	inhibitor of MCP methylation CheC-like protein [Geobacter bemidjiensis Bem]
Gbem_3282	Geob_1775	Glov_2611	GM18DRAFT_2180	GM21_0967	Gmet_1153	GSU0853	Gura_1143	protein of unknown function DUF21 [Geobacter bemidjiensis Bem]
Gbem_3281	Geob_1776	#	GM18DRAFT_2181	GM21_0968	Gmet_1155	GSU0855	Gura_1144	Integral membrane protein TerC [Geobacter bemidjiensis Bem]
Gbem_3279	Geob_1778	Glov_0419	GM18DRAFT_2739	GM21_0970	Gmet_0660	GSU2822	Gura_1146	response regulator receiver and ANTAR domain protein [Geobacter bemidjiensis Bem]
Gbem_3278	Geob_1779	Glov_3107	GM18DRAFT_2805	GM21_0971	Gmet_0659	GSU2823	Gura_1147	secretion protein HlyD family protein [Geobacter bemidjiensis Bem]
Gbem_3277	Geob_1780	#	GM18DRAFT_2806	GM21_0972	#	#	Gura_1148	ABC transporter related protein [Geobacter bemidjiensis Bem]
Gbem_3276	Geob_1781	#	GM18DRAFT_2807	GM21_0973	Gmet_0657	#	Gura_1149	ABC transporter related protein [Geobacter bemidjiensis Bem]
Gbem_3274	#	#	GM18DRAFT_2741	GM21_0975	#	#	#	response regulator receiver sensor signal transduction histidine kinase [Geobacter bemidjiensis Bem]
Gbem_3271	#	#	#	GM21_0978	#	#	Gura_1443	prevent-host-death family protein [Geobacter bemidjiensis Bem]
Gbem_3270	Geob_2829	Glov_1931	GM18DRAFT_2742	GM21_0979	#	GSU0870	Gura_2482	NUDIX hydrolase [Geobacter bemidjiensis Bem]
Gbem_3269	#	Glov_2028	GM18DRAFT_2743	GM21_0980	#	#	#	putative signal transduction protein [Geobacter bemidjiensis Bem]
Gbem_3267	Geob_0389	Glov_1009	GM18DRAFT_2745	GM21_0982	Gmet_0185	GSU0133	Gura_4315	hypothetical protein [Geobacter bemidjiensis Bem]
Gbem_3266	Geob_2350	Glov_2730	GM18DRAFT_2746	GM21_0985	Gmet_2411	GSU1157	Gura_1452	protein of unknown function DUF503 [Geobacter bemidjiensis Bem]
Gbem_3265	Geob_2354	#	GM18DRAFT_2747	GM21_0986	Gmet_2408	GSU1161	Gura_1456	efflux transporter, RND family, MFP subunit [Geobacter bemidjiensis Bem]
Gbem_3263	Geob_2357	#	GM18DRAFT_2749	GM21_0988	Gmet_2405	GSU1164	Gura_1459	protein of unknown function DUF214 [Geobacter bemidjiensis Bem]
Gbem_3262	Geob_2356	#	GM18DRAFT_2750	GM21_0989	Gmet_2406	GSU1163	Gura_1458	protein of unknown function DUF214 [Geobacter bemidjiensis Bem]
Gbem_3261	Geob_2358	Glov_2469	GM18DRAFT_2751	#	#	#	Gura_1460	hypothetical protein [Geobacter bemidjiensis Bem]
Gbem_3260	Geob_2359	Glov_2150	GM18DRAFT_2752	GM21_0990	Gmet_0862	GSU2608	Gura_1462	chorismate mutase [Geobacter bemidjiensis Bem]
Gbem_3259	Geob_2360	Glov_2149	GM18DRAFT_2753	GM21_0991	Gmet_0863	GSU2607	Gura_1463	Prephenate dehydrogenase [Geobacter bemidjiensis Bem]
Gbem_3258	Geob_2361	Glov_2148	GM18DRAFT_2754	GM21_0992	Gmet_0864	GSU2606	Gura_1464	3-phosphoshikimate 1-carboxyvinyltransferase [Geobacter bemidjiensis Bem]
Gbem_3257	Geob_2362	Glov_2147	GM18DRAFT_2755	GM21_0993	Gmet_0865	GSU2605	Gura_1465	cytidylate kinase [Geobacter bemidjiensis Bem]
Gbem_3256	Geob_2363	Glov_2146	GM18DRAFT_2756	GM21_0994	Gmet_0866	GSU2604	Gura_1466	hydroxymethylbutenyl pyrophosphate reductase [Geobacter bemidjiensis Bem]
Gbem_3255	Geob_2364	Glov_2145	GM18DRAFT_2757	GM21_0995	Gmet_0867	GSU2603	Gura_1467	ribosomal protein S1 [Geobacter bemidjiensis Bem]
Gbem_3247	#	#	#	#	#	#	Gura_3600	N-6 DNA methylase [Geobacter bemidjiensis Bem]
Gbem_3242	#	Glov_1418	GM18DRAFT_1885	#	#	#	#	hypothetical protein [Geobacter bemidjiensis Bem]
Gbem_3239	Geob_3044	Glov_1583	#	#	#	#	Gura_2040	natural resistance-associated macrophage protein [Geobacter bemidjiensis Bem]
Gbem_3238	#	#	#	GM21_1023	#	GSU1572	#	bifunctional deaminase-reductase domain protein [Geobacter bemidjiensis Bem]
Gbem_3236	#	Glov_0656	GM18DRAFT_0848	#	#	GSU0791	#	hypothetical protein [Geobacter bemidjiensis Bem]
Gbem_3235	#	#	#	GM21_1030	#	#	#	transport-associated [Geobacter bemidjiensis Bem]
Gbem_3234	#	#	#	GM21_1031	#	#	#	1-phosphofructokinase [Geobacter bemidjiensis Bem]
Gbem_3230	Geob_1004	Glov_3313	GM18DRAFT_2766	GM21_1034	Gmet_2759	GSU3251	Gura_0852	Protein of unknown function DUF1722 [Geobacter bemidjiensis Bem]
Gbem_3228	#	#	GM18DRAFT_2768	GM21_1037	#	#	#	integral membrane sensor signal transduction histidine kinase [Geobacter bemidjiensis Bem]
Gbem_3227	#	#	GM18DRAFT_2769	GM21_1038	#	#	#	two component, sigma54 specific, transcriptional regulator, Fis family [Geobacter bemidjiensis Bem]
Gbem_3225	Geob_0422	#	GM18DRAFT_2770	GM21_1039	#	#	Gura_0381	sodium:dicarboxylate symporter [Geobacter bemidjiensis Bem]
Gbem_3221	#	#	GM18DRAFT_2774	GM21_1042	#	#	#	CopG domain protein DNA-binding domain protein [Geobacter bemidjiensis Bem]
Gbem_3218	#	Glov_0591	GM18DRAFT_3687	GM21_1045	Gmet_0879	GSU2560	#	CHAD domain containing protein [Geobacter bemidjiensis Bem]
Gbem_3217	Geob_2377	#	GM18DRAFT_3688	GM21_1046	#	#	#	hypothetical protein [Geobacter bemidjiensis Bem]
Gbem_3216	#	#	GM18DRAFT_3689	GM21_1047	#	#	#	hypothetical protein [Geobacter bemidjiensis Bem]
Gbem_3215	Geob_0284	Glov_0877	GM18DRAFT_3699	GM21_1048	Gmet_2329	GSU2240	Gura_3171	UDP-glucose 4-epimerase [Geobacter bemidjiensis Bem]
Gbem_3214	Geob_2142	Glov_2287	GM18DRAFT_3700	GM21_1049	Gmet_2328	GSU2239	Gura_3163	domain of unknown function DUF1732 [Geobacter bemidjiensis Bem]
Gbem_3213	Geob_2143	Glov_2286	GM18DRAFT_3701	GM21_1050	Gmet_2327	GSU2238	Gura_3162	guanylate kinase [Geobacter bemidjiensis Bem]
Gbem_3212	Geob_2144	Glov_2285	GM18DRAFT_3702	GM21_1051	Gmet_2326	GSU2237	Gura_3161	DNA-directed RNA polymerase, omega subunit [Geobacter bemidjiensis Bem]
Gbem_3211	Geob_2145	Glov_2284	GM18DRAFT_3703	GM21_1052	Gmet_2325	GSU2236	Gura_3160	(p)ppGpp synthetase I, SpoT/RelA [Geobacter bemidjiensis Bem]
Gbem_3210	Geob_2146	Glov_2283	GM18DRAFT_3704	GM21_1053	Gmet_2324	GSU2235	Gura_3159	endoribonuclease L-PSP [Geobacter bemidjiensis Bem]
Gbem_3209	Geob_2147	Glov_2282	GM18DRAFT_3705	GM21_1054	Gmet_2323	GSU2234	Gura_3158	ribosomal protein L28 [Geobacter bemidjiensis Bem]
Gbem_3208	Geob_2148	Glov_2281	GM18DRAFT_3706	GM21_1055	Gmet_2322	GSU2233	Gura_3157	protein of unknown function DUF218 [Geobacter bemidjiensis Bem]
Gbem_3207	Geob_2149	Glov_1949	GM18DRAFT_3707	GM21_1056	Gmet_2321	GSU2232	Gura_3156	methionyl-tRNA synthetase [Geobacter bemidjiensis Bem]
Gbem_3206	Geob_2150	Glov_1948	GM18DRAFT_3708	GM21_1057	Gmet_2320	GSU2231	Gura_3155	PSP1 domain protein [Geobacter bemidjiensis Bem]
Gbem_3205	Geob_2151	Glov_1947	GM18DRAFT_3709	GM21_1058	Gmet_2319	GSU2230	Gura_3154	DNA polymerase III, delta prime subunit [Geobacter bemidjiensis Bem]
Gbem_3204	Geob_2152	Glov_1946	GM18DRAFT_3710	GM21_1059	Gmet_2318	GSU2229	Gura_3153	thymidylate kinase [Geobacter bemidjiensis Bem]
Gbem_3203	Geob_2153	Glov_1945	GM18DRAFT_3225	GM21_1060	Gmet_2317	GSU2228	Gura_3152	ribonuclease III [Geobacter bemidjiensis Bem]
Gbem_3202	Geob_2154	Glov_1944	GM18DRAFT_3226	GM21_1061	Gmet_2316	GSU2227	Gura_3151	Radical SAM domain protein [Geobacter bemidjiensis Bem]
Gbem_3199	Geob_1014	#	GM18DRAFT_3228	GM21_1063	Gmet_3174	GSU3259	Gura_0861	hypothetical protein [Geobacter bemidjiensis Bem]
Gbem_3198	Geob_1705	Glov_2559	GM18DRAFT_3232	GM21_1064	Gmet_2604	GSU0735	Gura_0893	putative PTS IIA-like nitrogen-regulatory protein PtsN [Geobacter bemidjiensis Bem]
Gbem_3196	Geob_1017	#	GM18DRAFT_4411	GM21_1066	Gmet_3520	GSU0070	Gura_0864	Polysulphide reductase NrfD [Geobacter bemidjiensis Bem]
Gbem_3194	Geob_1015	#	GM18DRAFT_4413	GM21_1068	#	GSU0068	Gura_0862	hypothetical protein [Geobacter bemidjiensis Bem]
Gbem_3191	Geob_1703	Glov_2557	GM18DRAFT_3714	GM21_1070	#	GSU0740	Gura_0891	NAD-dependent dehydrogenase subunit [Geobacter bemidjiensis Bem]
Gbem_3190	Geob_1702	Glov_2556	GM18DRAFT_3715	GM21_1071	#	GSU0741	Gura_0890	NAD-dependent dehydrogenase subunit [Geobacter bemidjiensis Bem]
Gbem_3189	Geob_1701	Glov_2555	GM18DRAFT_3716	GM21_1072	Gmet_2598	GSU0742	Gura_0889	NADH/Ubiquinone/plastoquinone (complex I) [Geobacter bemidjiensis Bem]
Gbem_3188	Geob_1700	Glov_2554	GM18DRAFT_3717	GM21_1073	Gmet_2597	GSU0743	Gura_0888	NADH-ubiquinone oxidoreductase chain 49kDa [Geobacter bemidjiensis Bem]
Gbem_3187	Geob_1699	Glov_2553	GM18DRAFT_3718	GM21_1074	#	GSU0745	Gura_0886	NADH ubiquinone oxidoreductase 20 kDa subunit [Geobacter bemidjiensis Bem]
Gbem_3186	#	#	GM18DRAFT_3719	#	#	GSU1646	Gura_0097	hypothetical protein [Geobacter bemidjiensis Bem]
Gbem_3184	#	#	GM18DRAFT_3157	#	Gmet_1648	#	#	hypothetical protein [Geobacter bemidjiensis Bem]
Gbem_3182	#	#	#	GM21_1078	#	#	Gura_1635	protein of unknown function DUF500 [Geobacter bemidjiensis Bem]
Gbem_3179	Geob_1664	Glov_3234	GM18DRAFT_3724	GM21_1081	#	#	#	hypothetical protein [Geobacter bemidjiensis Bem]
Gbem_3178	Geob_3773	#	GM18DRAFT_3728	GM21_1085	#	#	Gura_4337	peptidase M20 [Geobacter bemidjiensis Bem]
Gbem_3177	Geob_3774	#	GM18DRAFT_3729	GM21_1086	#	#	Gura_4336	GCN5-related N-acetyltransferase [Geobacter bemidjiensis Bem]
Gbem_3176	Geob_0347	#	GM18DRAFT_3730	GM21_1087	Gmet_2808	#	#	surface antigen (D15) [Geobacter bemidjiensis Bem]
Gbem_3175	Geob_0348	#	GM18DRAFT_3731	#	Gmet_2809	#	#	protein of unknown function DUF490 [Geobacter bemidjiensis Bem]
Gbem_3174	#	#	#	GM21_1089	#	#	Gura_1755	hypothetical protein [Geobacter bemidjiensis Bem]
Gbem_3172	Geob_1073	#	#	GM21_1091	#	#	Gura_1757	hypothetical protein [Geobacter bemidjiensis Bem]
Gbem_3171	#	#	GM18DRAFT_4395	GM21_1092	#	#	Gura_3590	hypothetical protein [Geobacter bemidjiensis Bem]
Gbem_3167	#	#	GM18DRAFT_3750	#	Gmet_1512	#	Gura_3516	beta-lactamase domain protein [Geobacter bemidjiensis Bem]
Gbem_3165	#	#	#	GM21_1094	#	#	#	hypothetical protein [Geobacter bemidjiensis Bem]
Gbem_3164	#	#	GM18DRAFT_3753	GM21_1095	#	GSU1566	#	nucleoside 2-deoxyribosyltransferase [Geobacter bemidjiensis Bem]
Gbem_3163	#	Glov_1024	GM18DRAFT_4295	GM21_1096	Gmet_0264	GSU3158	Gura_0822	cysteine synthase [Geobacter bemidjiensis Bem]
Gbem_3162	Geob_1333	Glov_0909	GM18DRAFT_1573	GM21_1097	#	#	Gura_0464	molybdopterin-guanine dinucleotide biosynthesis protein A-like protein [Geobacter bemidjiensis Bem]
Gbem_3161	#	#	GM18DRAFT_0002	GM21_1098	#	#	Gura_0546	hypothetical protein [Geobacter bemidjiensis Bem]
Gbem_3160	Geob_0723	Glov_2545	#	GM21_1099	Gmet_0238	GSU0192	Gura_4338	hypothetical protein [Geobacter bemidjiensis Bem]
Gbem_3159	Geob_0839	#	GM18DRAFT_0004	GM21_1100	#	GSU0216	Gura_0653	hypothetical protein [Geobacter bemidjiensis Bem]
Gbem_3158	#	#	GM18DRAFT_0005	GM21_1101	#	#	#	hypothetical protein [Geobacter bemidjiensis Bem]
Gbem_3155	#	Glov_1734	GM18DRAFT_0006	GM21_1106	Gmet_2421	#	#	CheW protein [Geobacter bemidjiensis Bem]
Gbem_3154	Geob_0985	#	GM18DRAFT_0007	GM21_1107	#	GSU2998	Gura_3517	putative nitroimidazole resistance protein [Geobacter bemidjiensis Bem]
Gbem_3150	#	#	GM18DRAFT_0009	GM21_1111	#	#	#	glycerophosphoryl diester phosphodiesterase [Geobacter bemidjiensis Bem]
Gbem_3149	#	#	GM18DRAFT_0010	GM21_1112	#	#	#	phospholipid/glycerol acyltransferase [Geobacter bemidjiensis Bem]
Gbem_3148	#	#	GM18DRAFT_0011	GM21_1113	Gmet_2814	GSU0694	Gura_3448	HAD-superfamily hydrolase, subfamily IA, variant 3 [Geobacter bemidjiensis Bem]
Gbem_3147	Geob_0930	#	GM18DRAFT_0012	GM21_1114	Gmet_3521	GSU0071	Gura_0728	hypothetical protein [Geobacter bemidjiensis Bem]
Gbem_3145	Geob_2852	#	GM18DRAFT_0014	GM21_1116	#	#	Gura_2847	spermidine synthase-like protein [Geobacter bemidjiensis Bem]
Gbem_3144	#	Glov_0218	GM18DRAFT_0015	GM21_1117	#	#	#	hypothetical protein [Geobacter bemidjiensis Bem]
Gbem_3143	#	#	GM18DRAFT_0016	GM21_1118	#	#	#	PAS/PAC sensor signal transduction histidine kinase [Geobacter bemidjiensis Bem]
Gbem_3142	#	#	GM18DRAFT_0017	GM21_1119	#	#	#	two component, sigma54 specific, transcriptional regulator, Fis family [Geobacter bemidjiensis Bem]
Gbem_3141	#	#	GM18DRAFT_0018	GM21_1121	#	#	#	histidine kinase [Geobacter bemidjiensis Bem]
Gbem_3140	Geob_3220	Glov_3461	GM18DRAFT_0019	GM21_1122	Gmet_3156	GSU0374	Gura_1942	hydrogenase nickel insertion protein HypA [Geobacter bemidjiensis Bem]
Gbem_3139	#	Glov_0144	GM18DRAFT_0020	GM21_1123	#	GSU0782	Gura_1943	hydrogenase (NiFe) small subunit HydA [Geobacter bemidjiensis Bem]
Gbem_3137	#	Glov_0146	GM18DRAFT_0022	GM21_1125	#	GSU0784	Gura_1945	Polysulphide reductase NrfD [Geobacter bemidjiensis Bem]
Gbem_3134	#	#	GM18DRAFT_0025	GM21_1128	#	#	Gura_1948	sec-independent translocation protein mttA/Hcf106 [Geobacter bemidjiensis Bem]
Gbem_3133	Geob_3218	Glov_3066	GM18DRAFT_0027	GM21_1129	Gmet_0120	GSU0305	Gura_1949	hydrogenase accessory protein HypB [Geobacter bemidjiensis Bem]
Gbem_3132	Geob_3217	Glov_3065	GM18DRAFT_0028	GM21_1130	Gmet_0119	GSU0306	Gura_1950	(NiFe) hydrogenase maturation protein HypF [Geobacter bemidjiensis Bem]
Gbem_3131	Geob_3216	Glov_3064	#	GM21_1131	Gmet_0118	GSU0307	Gura_1951	hydrogenase assembly chaperone hypC/hupF [Geobacter bemidjiensis Bem]
Gbem_3130	Geob_3215	Glov_3063	GM18DRAFT_0030	GM21_1132	Gmet_0117	GSU0308	Gura_1952	hydrogenase expression/formation protein HypD [Geobacter bemidjiensis Bem]
Gbem_3129	Geob_3214	Glov_2949	GM18DRAFT_0031	GM21_1133	Gmet_0116	GSU0309	Gura_1953	hydrogenase expression/formation protein HypE [Geobacter bemidjiensis Bem]
Gbem_3127	Geob_2920	Glov_0372	GM18DRAFT_0034	GM21_1135	Gmet_1737	GSU1220	Gura_2299	response regulator receiver protein [Geobacter bemidjiensis Bem]
Gbem_3126	Geob_2919	Glov_0580	GM18DRAFT_0035	GM21_1136	Gmet_1738	GSU1221	Gura_2298	Rh family protein/ammonium transporter [Geobacter bemidjiensis Bem]
Gbem_3125	Geob_2918	Glov_0517	GM18DRAFT_0036	GM21_1137	Gmet_1739	GSU1222	Gura_2297	histone deacetylase superfamily [Geobacter bemidjiensis Bem]
Gbem_3124	Geob_2917	Glov_0516	#	GM21_1138	Gmet_1740	GSU1223	Gura_2296	hypothetical protein [Geobacter bemidjiensis Bem]
Gbem_3123	Geob_2916	Glov_0515	GM18DRAFT_0037	GM21_1139	Gmet_1741	GSU1224	Gura_2295	TPR repeat-containing protein [Geobacter bemidjiensis Bem]
Gbem_3121	Geob_0751	Glov_0624	GM18DRAFT_0039	GM21_1141	Gmet_1655	GSU1614	Gura_4017	CoA-binding domain protein [Geobacter bemidjiensis Bem]
Gbem_3120	Geob_2914	Glov_0513	GM18DRAFT_0040	GM21_1142	Gmet_1742	GSU1225	Gura_2293	hypothetical protein [Geobacter bemidjiensis Bem]
Gbem_3119	Geob_2913	#	GM18DRAFT_0041	GM21_1143	Gmet_1743	GSU1227	Gura_2292	ABC transporter related protein [Geobacter bemidjiensis Bem]
Gbem_3117	Geob_2911	#	GM18DRAFT_0043	GM21_1145	Gmet_1745	GSU1229	Gura_2290	hypothetical protein [Geobacter bemidjiensis Bem]
Gbem_3116	Geob_2910	Glov_0708	GM18DRAFT_0044	GM21_1146	Gmet_1746	GSU1230	Gura_2289	protein of unknown function DUF534 [Geobacter bemidjiensis Bem]
Gbem_3115	Geob_2909	Glov_0512	GM18DRAFT_0045	GM21_1147	Gmet_1747	GSU1231	Gura_2288	response regulator receiver protein [Geobacter bemidjiensis Bem]
Gbem_3114	Geob_2908	Glov_2030	GM18DRAFT_0046	GM21_1148	Gmet_1748	GSU1232	Gura_2287	hypothetical protein [Geobacter bemidjiensis Bem]
Gbem_3113	Geob_2907	Glov_2498	GM18DRAFT_0047	GM21_1149	Gmet_1749	GSU1233	Gura_2286	phosphodiesterase, MJ0936 family [Geobacter bemidjiensis Bem]
Gbem_3112	Geob_2906	Glov_2497	GM18DRAFT_0048	GM21_1150	Gmet_1750	#	#	signal peptide peptidase SppA, 36K type [Geobacter bemidjiensis Bem]
Gbem_3111	Geob_2609	Glov_1942	GM18DRAFT_0049	GM21_1151	Gmet_1596	GSU1598	Gura_1872	protein of unknown function DUF177 [Geobacter bemidjiensis Bem]
Gbem_3110	Geob_2610	Glov_1941	GM18DRAFT_0050	GM21_1152	Gmet_1597	GSU1599	Gura_1873	ribosomal protein L32 [Geobacter bemidjiensis Bem]
Gbem_3109	Geob_2611	Glov_1940	GM18DRAFT_0051	GM21_1153	Gmet_1598	GSU1600	Gura_1874	fatty acid/phospholipid synthesis protein PlsX [Geobacter bemidjiensis Bem]
Gbem_3108	Geob_2612	Glov_1939	GM18DRAFT_0052	GM21_1154	Gmet_1599	GSU1601	Gura_1875	3-oxoacyl-(acyl-carrier-protein) synthase III [Geobacter bemidjiensis Bem]
Gbem_3107	Geob_2613	Glov_1938	GM18DRAFT_0053	GM21_1155	Gmet_1600	GSU1602	Gura_1876	malonyl CoA-acyl carrier protein transacylase [Geobacter bemidjiensis Bem]
Gbem_3106	Geob_2614	Glov_1936	GM18DRAFT_0054	GM21_1156	Gmet_1601	GSU1603	Gura_1877	3-oxoacyl-(acyl-carrier-protein) reductase [Geobacter bemidjiensis Bem]
Gbem_3105	Geob_2615	Glov_1935	GM18DRAFT_0055	GM21_1157	Gmet_1602	GSU1604	Gura_1878	acyl carrier protein [Geobacter bemidjiensis Bem]
Gbem_3104	Geob_2616	Glov_1934	GM18DRAFT_0056	GM21_1158	Gmet_1603	GSU1605	Gura_1879	3-oxoacyl-(acyl-carrier-protein) synthase 2 [Geobacter bemidjiensis Bem]
Gbem_3103	Geob_2617	Glov_1933	GM18DRAFT_0057	GM21_1159	Gmet_1604	GSU1606	Gura_1880	sugar-phosphate isomerase, RpiB/LacA/LacB family [Geobacter bemidjiensis Bem]
Gbem_3102	Geob_2618	Glov_1932	GM18DRAFT_0058	GM21_1160	Gmet_1605	GSU1607	Gura_1881	glycine hydroxymethyltransferase [Geobacter bemidjiensis Bem]
Gbem_3101	#	Glov_2967	GM18DRAFT_0059	GM21_1161	#	#	#	hypothetical protein [Geobacter bemidjiensis Bem]
Gbem_3100	#	Glov_2265	GM18DRAFT_0060	GM21_1162	Gmet_0423	GSU3059	Gura_3668	Radical SAM domain protein [Geobacter bemidjiensis Bem]
Gbem_3099	Geob_1501	#	GM18DRAFT_0061	GM21_1163	#	#	Gura_3747	hypothetical protein [Geobacter bemidjiensis Bem]
Gbem_3098	Geob_2620	Glov_1759	GM18DRAFT_0062	GM21_1164	Gmet_1915	GSU1657	Gura_1885	DNA internalization-related competence protein ComEC/Rec2 [Geobacter bemidjiensis Bem]
Gbem_3096	Geob_2622	Glov_1761	GM18DRAFT_0064	GM21_1166	Gmet_1913	GSU1659	Gura_1887	histidyl-tRNA synthetase [Geobacter bemidjiensis Bem]
Gbem_3095	#	#	#	#	#	#	#	Pirin domain protein [Geobacter bemidjiensis Bem]
Gbem_3094	Geob_1290	#	#	GM21_1167	#	#	#	hypothetical protein [Geobacter bemidjiensis Bem]
Gbem_3093	Geob_0357	Glov_0916	#	GM21_1168	#	#	#	zinc finger CDGSH-type domain protein [Geobacter bemidjiensis Bem]
Gbem_3092	Geob_3293	Glov_2723	GM18DRAFT_0065	GM21_1169	Gmet_1215	GSU1401	Gura_2507	DNA polymerase III, alpha subunit [Geobacter bemidjiensis Bem]
Gbem_3091	Geob_3292	Glov_2724	GM18DRAFT_0066	GM21_1170	Gmet_1216	GSU1402	Gura_2506	acetyl-CoA carboxylase, carboxyl transferase, alpha subunit [Geobacter bemidjiensis Bem]
Gbem_3090	#	Glov_3026	GM18DRAFT_0068	GM21_1171	Gmet_0227	#	#	protein of unknown function DUF445 [Geobacter bemidjiensis Bem]
Gbem_3089	Geob_3289	Glov_2728	GM18DRAFT_0069	GM21_1172	Gmet_1217	GSU1403	Gura_2505	pseudouridine synthase [Geobacter bemidjiensis Bem]
Gbem_3087	Geob_3006	Glov_2310	#	GM21_1174	Gmet_1306	GSU1862	Gura_2240	4Fe-4S ferredoxin iron-sulfur binding domain protein [Geobacter bemidjiensis Bem]
Gbem_3086	Geob_3005	Glov_2309	GM18DRAFT_0071	GM21_1175	Gmet_1307	GSU1861	Gura_2239	pyruvate flavodoxin/ferredoxin oxidoreductase domain protein [Geobacter bemidjiensis Bem]
Gbem_3085	Geob_3004	Glov_2308	GM18DRAFT_0072	GM21_1176	Gmet_1308	GSU1860	Gura_2238	thiamine pyrophosphate protein domain protein TPP-binding [Geobacter bemidjiensis Bem]
Gbem_3083	Geob_2999	Glov_1517	GM18DRAFT_0074	GM21_1178	Gmet_1347	GSU1840	Gura_2234	phosphoesterase PA-phosphatase related [Geobacter bemidjiensis Bem]
Gbem_3081	Geob_2997	Glov_1773	GM18DRAFT_0076	GM21_1180	Gmet_1349	GSU1838	Gura_2232	ATP-dependent helicase HrpB [Geobacter bemidjiensis Bem]
Gbem_3080	Geob_2996	Glov_1877	GM18DRAFT_0079	GM21_1181	Gmet_1350	GSU1837	Gura_2231	peptidase M23B [Geobacter bemidjiensis Bem]
Gbem_3079	#	#	GM18DRAFT_0080	GM21_1182	#	#	#	glutamine synthetase catalytic region [Geobacter bemidjiensis Bem]
Gbem_3077	Geob_2993	Glov_1880	GM18DRAFT_0082	GM21_1184	Gmet_1352	GSU1835	Gura_2228	glutamine synthetase, type I [Geobacter bemidjiensis Bem]
Gbem_3076	#	#	#	GM21_1185	#	#	#	hypothetical protein [Geobacter bemidjiensis Bem]
Gbem_3075	#	#	GM18DRAFT_0083	GM21_1186	Gmet_0869	GSU2573	Gura_0197	hypothetical protein [Geobacter bemidjiensis Bem]
Gbem_3074	Geob_2992	Glov_1951	GM18DRAFT_0084	GM21_1187	Gmet_1778	GSU1328	Gura_2227	protein of unknown function DUF1255 [Geobacter bemidjiensis Bem]
Gbem_3073	Geob_2991	Glov_0947	GM18DRAFT_0085	GM21_1188	Gmet_1780	GSU1329	Gura_2226	glutamyl-tRNA synthetase class Ic [Geobacter bemidjiensis Bem]
Gbem_3072	#	#	GM18DRAFT_0086	GM21_1189	#	#	#	hypothetical protein [Geobacter bemidjiensis Bem]
Gbem_3071	Geob_2602	#	GM18DRAFT_0087	GM21_1190	Gmet_0769	GSU0796	Gura_0782	thioesterase superfamily protein [Geobacter bemidjiensis Bem]
Gbem_3070	Geob_1203	#	GM18DRAFT_0088	GM21_1191	Gmet_1008	GSU1726	Gura_1661	hypothetical protein [Geobacter bemidjiensis Bem]
Gbem_3069	#	Glov_2319	#	#	Gmet_1783	GSU2118	#	integrase family protein [Geobacter bemidjiensis Bem]
Gbem_3068	#	#	#	#	Gmet_2277	GSU2117	#	hypothetical protein [Geobacter bemidjiensis Bem]
Gbem_3067	#	#	#	#	Gmet_2276	#	#	replication initiation factor [Geobacter bemidjiensis Bem]
Gbem_3056	#	#	#	GM21_1194	Gmet_0930	GSU2076	#	cytochrome c family protein [Geobacter bemidjiensis Bem]
Gbem_3054	#	#	#	GM21_1196	#	GSU2074	#	PpiC-type peptidyl-prolyl cis-trans isomerase [Geobacter bemidjiensis Bem]
Gbem_3050	Geob_1332	#	#	GM21_1200	#	GSU3147	Gura_0463	molybdopterin-guanine dinucleotide biosynthesis protein B [Geobacter bemidjiensis Bem]
Gbem_3049	Geob_0110	Glov_3547	GM18DRAFT_0093	GM21_1201	Gmet_2132	#	#	twin-arginine translocation protein, TatA/E family subunit [Geobacter bemidjiensis Bem]
Gbem_3048	#	#	GM18DRAFT_0094	GM21_1202	Gmet_3310	GSU0428	#	hypothetical protein [Geobacter bemidjiensis Bem]
Gbem_3047	#	#	GM18DRAFT_0095	GM21_1203	Gmet_3311	GSU0429	#	type VI secretion protein, VC_A0114 family [Geobacter bemidjiensis Bem]
Gbem_3046	#	#	GM18DRAFT_0096	GM21_1204	Gmet_0273	GSU3165	#	hypothetical protein [Geobacter bemidjiensis Bem]
Gbem_3045	#	#	GM18DRAFT_0097	GM21_1205	Gmet_0274	GSU3166	#	hypothetical protein [Geobacter bemidjiensis Bem]
Gbem_3044	#	#	GM18DRAFT_0098	GM21_1206	#	#	#	type VI secretion-associated protein, ImpA family [Geobacter bemidjiensis Bem]
Gbem_3043	#	#	GM18DRAFT_0099	GM21_1207	Gmet_0278	GSU3172	#	type VI secretion protein, VC_A0107 family [Geobacter bemidjiensis Bem]
Gbem_3042	#	#	GM18DRAFT_0100	GM21_1208	Gmet_0279	GSU3173	#	type VI secretion protein, EvpB/VC_A0108 family [Geobacter bemidjiensis Bem]
Gbem_3041	#	#	#	#	Gmet_0280	GSU3174	#	type VI secretion system effector, Hcp1 family [Geobacter bemidjiensis Bem]
Gbem_3040	#	#	GM18DRAFT_0102	GM21_1210	#	#	#	type VI secretion system lysozyme-related protein [Geobacter bemidjiensis Bem]
Gbem_3039	#	#	GM18DRAFT_0103	GM21_1211	Gmet_3313	GSU0431	#	type VI secretion protein, VC_A0110 family [Geobacter bemidjiensis Bem]
Gbem_3038	#	#	GM18DRAFT_0104	GM21_1212	Gmet_3314	GSU0432	#	type VI secretion protein, VC_A0111 family [Geobacter bemidjiensis Bem]
Gbem_3037	#	#	#	GM21_1213	#	#	#	hypothetical protein [Geobacter bemidjiensis Bem]
Gbem_3036	#	#	#	GM21_1214	#	#	#	Ankyrin [Geobacter bemidjiensis Bem]
Gbem_3035	#	#	GM18DRAFT_0105	GM21_1216	Gmet_0286	GSU3177	#	type VI secretion system Vgr family protein [Geobacter bemidjiensis Bem]
Gbem_3034	#	#	#	GM21_1217	#	#	#	hypothetical protein [Geobacter bemidjiensis Bem]
Gbem_3033	#	#	#	GM21_1218	#	#	#	hypothetical protein [Geobacter bemidjiensis Bem]
Gbem_3032	Geob_0727	Glov_1791	GM18DRAFT_0106	GM21_1219	Gmet_2833	GSU3273	Gura_2222	hypothetical protein [Geobacter bemidjiensis Bem]
Gbem_3031	#	Glov_1790	GM18DRAFT_0107	GM21_1220	Gmet_2832	#	#	hypothetical protein [Geobacter bemidjiensis Bem]
Gbem_3030	#	#	GM18DRAFT_0108	GM21_1221	#	#	Gura_0968	phosphoesterase PA-phosphatase related [Geobacter bemidjiensis Bem]
Gbem_3029	Geob_3019	#	GM18DRAFT_0109	GM21_1222	Gmet_0050	GSU3358	Gura_2253	hypothetical protein [Geobacter bemidjiensis Bem]
Gbem_3028	Geob_3018	Glov_2544	GM18DRAFT_0110	GM21_1223	Gmet_0182	GSU0235	Gura_2252	RNA binding S1 domain protein [Geobacter bemidjiensis Bem]
Gbem_3026	Geob_2673	Glov_1747	GM18DRAFT_0117	GM21_1224	Gmet_1622	GSU1686	Gura_2185	CMP/dCMP deaminase zinc-binding [Geobacter bemidjiensis Bem]
Gbem_3025	Geob_2674	Glov_1748	GM18DRAFT_0118	GM21_1225	Gmet_1623	GSU1687	Gura_2184	ATP-cone domain protein [Geobacter bemidjiensis Bem]
Gbem_3024	Geob_2675	Glov_1749	GM18DRAFT_0119	GM21_1226	Gmet_1624	GSU1688	Gura_2183	riboflavin biosynthesis protein RibD [Geobacter bemidjiensis Bem]
Gbem_3023	Geob_2676	Glov_1750	GM18DRAFT_0120	GM21_1227	Gmet_1625	GSU1689	Gura_2182	riboflavin synthase, alpha subunit [Geobacter bemidjiensis Bem]
Gbem_3022	Geob_2677	#	GM18DRAFT_0121	GM21_1228	Gmet_1626	GSU1690	Gura_2181	3,4-dihydroxy-2-butanone 4-phosphate synthase [Geobacter bemidjiensis Bem]
Gbem_3021	Geob_2678	Glov_1216	GM18DRAFT_0122	GM21_1229	Gmet_1627	GSU1691	Gura_2180	6,7-dimethyl-8-ribityllumazine synthase [Geobacter bemidjiensis Bem]
Gbem_3020	Geob_2679	Glov_1215	GM18DRAFT_0123	GM21_1230	Gmet_1628	GSU1692	Gura_2179	NusB antitermination factor [Geobacter bemidjiensis Bem]
Gbem_3019	Geob_2680	Glov_1214	GM18DRAFT_0124	GM21_1231	Gmet_1629	GSU1693	Gura_2178	homoserine dehydrogenase [Geobacter bemidjiensis Bem]
Gbem_3018	Geob_0945	Glov_2650	GM18DRAFT_0125	GM21_1232	Gmet_2516	GSU2661	Gura_0771	Hemerythrin HHE cation binding domain protein [Geobacter bemidjiensis Bem]
Gbem_3017	Geob_0944	Glov_0220	GM18DRAFT_0126	GM21_1233	Gmet_2514	GSU2660	Gura_0770	hypothetical protein [Geobacter bemidjiensis Bem]
Gbem_3016	Geob_0943	Glov_2648	GM18DRAFT_0127	GM21_1234	Gmet_2513	GSU2659	Gura_0769	hypothetical protein [Geobacter bemidjiensis Bem]
Gbem_3014	Geob_2879	Glov_2511	GM18DRAFT_0130	GM21_1236	Gmet_1640	GSU1703	Gura_2076	phosphofructokinase [Geobacter bemidjiensis Bem]
Gbem_3013	Geob_2878	Glov_0951	GM18DRAFT_0131	GM21_1237	Gmet_1641	GSU1704	Gura_2077	methyl-accepting chemotaxis sensory transducer with GAF sensor [Geobacter bemidjiensis Bem]
Gbem_3012	Geob_2877	Glov_0957	GM18DRAFT_0132	GM21_1238	Gmet_1642	GSU1705	Gura_2078	3-methyl-2-oxobutanoate hydroxymethyltransferase [Geobacter bemidjiensis Bem]
Gbem_3011	Geob_2876	Glov_0958	GM18DRAFT_0133	GM21_1239	Gmet_1643	GSU1706	Gura_2079	pantoate--beta-alanine ligase [Geobacter bemidjiensis Bem]
Gbem_3010	#	#	GM18DRAFT_0134	GM21_1240	#	#	Gura_2080	aspartate 1-decarboxylase [Geobacter bemidjiensis Bem]
Gbem_3009	Geob_2875	#	GM18DRAFT_0135	GM21_1241	Gmet_1645	GSU1708	Gura_2081	amidohydrolase [Geobacter bemidjiensis Bem]
Gbem_3008	Geob_2873	Glov_2689	GM18DRAFT_0137	GM21_1253	Gmet_1646	GSU1709	Gura_2083	SsrA-binding protein [Geobacter bemidjiensis Bem]
Gbem_3006	#	#	GM18DRAFT_1981	#	#	#	#	hypothetical protein [Geobacter bemidjiensis Bem]
Gbem_2987	#	#	#	#	#	#	#	hypothetical protein [Geobacter bemidjiensis Bem]
Gbem_2983	Geob_1549	Glov_3633	#	#	Gmet_0883	#	Gura_3698	NAD-dependent epimerase/dehydratase [Geobacter bemidjiensis Bem]
Gbem_2980	Geob_1550	Glov_3634	#	#	Gmet_0884	#	Gura_3697	formyl transferase domain protein [Geobacter bemidjiensis Bem]
Gbem_2979	Geob_1547	Glov_3232	#	#	Gmet_0882	GSU2557	Gura_3699	polysaccharide deacetylase [Geobacter bemidjiensis Bem]
Gbem_2977	#	#	#	GM21_1251	#	#	Gura_1862	protein of unknown function DUF86 [Geobacter bemidjiensis Bem]
Gbem_2975	Geob_3185	#	#	#	#	#	#	hypothetical protein [Geobacter bemidjiensis Bem]
Gbem_2966	#	#	#	GM21_0308	Gmet_0166	#	#	conserved hypothetical protein; putative signal peptide [Geobacter bemidjiensis Bem]
Gbem_2965	#	Glov_1222	GM18DRAFT_4261	GM21_2877	Gmet_2534	GSU1542	#	putative transcriptional regulator [Geobacter bemidjiensis Bem]
Gbem_2964	#	#	GM18DRAFT_0806	GM21_1261	#	#	#	hypothetical protein [Geobacter bemidjiensis Bem]
Gbem_2963	#	Glov_1977	GM18DRAFT_1535	GM21_1262	#	GSU2518	#	Rhodanese domain protein [Geobacter bemidjiensis Bem]
Gbem_2961	#	#	GM18DRAFT_0272	GM21_1264	#	#	#	hypothetical protein [Geobacter bemidjiensis Bem]
Gbem_2960	#	#	GM18DRAFT_1905	GM21_1265	Gmet_2623	#	Gura_3464	Glyoxalase/bleomycin resistance protein/dioxygenase [Geobacter bemidjiensis Bem]
Gbem_2959	#	#	#	GM21_1266	#	#	#	short-chain dehydrogenase/reductase SDR [Geobacter bemidjiensis Bem]
Gbem_2958	Geob_0878	#	GM18DRAFT_1912	GM21_1268	#	#	#	FAD dependent oxidoreductase [Geobacter bemidjiensis Bem]
Gbem_2956	#	#	GM18DRAFT_1910	#	#	#	#	alkyl hydroperoxide reductase/thiol specific antioxidant/Mal allergen [Geobacter bemidjiensis Bem]
Gbem_2955	#	#	#	GM21_1270	#	#	#	hypothetical protein [Geobacter bemidjiensis Bem]
Gbem_2948	#	#	GM18DRAFT_1922	GM21_1275	#	#	#	protein of unknown function DUF1294 [Geobacter bemidjiensis Bem]
Gbem_2947	#	#	#	GM21_1276	#	#	#	PAS/PAC sensor hybrid histidine kinase [Geobacter bemidjiensis Bem]
Gbem_2943	#	Glov_1737	#	GM21_1278	#	#	#	MCP methyltransferase, CheR-type [Geobacter bemidjiensis Bem]
Gbem_2940	#	#	#	GM21_1282	#	#	#	CheA signal transduction histidine kinase [Geobacter bemidjiensis Bem]
Gbem_2937	Geob_2849	Glov_0809	#	GM21_1285	#	GSU1569	#	CopG domain protein DNA-binding domain protein [Geobacter bemidjiensis Bem]
Gbem_2936	Geob_1771	#	#	GM21_1288	#	#	#	Methyltransferase type 11 [Geobacter bemidjiensis Bem]
Gbem_2935	#	#	GM18DRAFT_1930	GM21_1289	#	#	#	response regulator receiver protein [Geobacter bemidjiensis Bem]
Gbem_2934	#	#	GM18DRAFT_0369	#	#	GSU1512	#	amine oxidase [Geobacter bemidjiensis Bem]
Gbem_2930	#	Glov_1054	GM18DRAFT_1935	GM21_1295	Gmet_0339	GSU0359	#	PAS modulated sigma54 specific transcriptional regulator, Fis family [Geobacter bemidjiensis Bem]
Gbem_2928	#	#	GM18DRAFT_1937	GM21_1297	Gmet_0299	GSU3150	Gura_0666	HPP family protein? [Geobacter bemidjiensis Bem]
Gbem_2927	#	Glov_1978	#	GM21_1298	#	GSU2517	Gura_1562	protein of unknown function DUF224 cysteine-rich region domain protein [Geobacter bemidjiensis Bem]
Gbem_2926	Geob_3488	Glov_1579	GM18DRAFT_1940	GM21_1299	Gmet_2401	GSU1171	Gura_2283	protein of unknown function DUF255 [Geobacter bemidjiensis Bem]
Gbem_2925	#	#	#	GM21_1300	#	#	#	hypothetical protein [Geobacter bemidjiensis Bem]
Gbem_2924	#	#	GM18DRAFT_1941	GM21_1301	#	#	Gura_1604	HSR1-related GTP-binding protein [Geobacter bemidjiensis Bem]
Gbem_2921	Geob_2248	Glov_3540	GM18DRAFT_1944	GM21_1304	#	GSU2751	Gura_2120	anaerobic c4-dicarboxylate antiporter, Dcu family [Geobacter bemidjiensis Bem]
Gbem_2920	#	#	#	GM21_1305	Gmet_0247	GSU0215	#	tetrahydrofolate dehydrogenase/cyclohydrolase [Geobacter bemidjiensis Bem]
Gbem_2918	Geob_1676	Glov_1676	GM18DRAFT_1946	GM21_1307	Gmet_0902	GSU2539	Gura_0981	Saccharopine dehydrogenase [Geobacter bemidjiensis Bem]
Gbem_2917	Geob_1677	Glov_1677	GM18DRAFT_1947	GM21_1308	Gmet_0903	GSU2538	Gura_0982	carboxynorspermidine decarboxylase [Geobacter bemidjiensis Bem]
Gbem_2916	Geob_1678	Glov_1675	GM18DRAFT_1948	GM21_1309	Gmet_0904	GSU2537	Gura_0983	arginine decarboxylase [Geobacter bemidjiensis Bem]
Gbem_2914	Geob_1975	#	#	GM21_1311	#	#	#	Rubrerythrin [Geobacter bemidjiensis Bem]
Gbem_2911	#	#	#	GM21_1314	#	GSU1620	Gura_0152	protein of unknown function DUF162 [Geobacter bemidjiensis Bem]
Gbem_2910	#	#	GM18DRAFT_1953	GM21_1315	#	GSU1621	Gura_0153	protein of unknown function DUF162 [Geobacter bemidjiensis Bem]
Gbem_2909	#	#	GM18DRAFT_1954	GM21_1316	#	GSU1622	Gura_2200	L-lactate transport [Geobacter bemidjiensis Bem]
Gbem_2908	Geob_2210	Glov_0129	GM18DRAFT_1955	GM21_1317	Gmet_1205	#	#	LrgA family protein [Geobacter bemidjiensis Bem]
Gbem_2907	Geob_2211	Glov_0128	GM18DRAFT_1956	GM21_1318	Gmet_1204	#	#	LrgB family protein [Geobacter bemidjiensis Bem]
Gbem_2904	#	#	GM18DRAFT_1959	GM21_1321	#	GSU1626	#	GntR domain protein [Geobacter bemidjiensis Bem]
Gbem_2903	Geob_2661	Glov_1622	GM18DRAFT_1960	GM21_1322	Gmet_1357	GSU1463	Gura_2196	aspartyl-tRNA synthetase [Geobacter bemidjiensis Bem]
Gbem_2902	Geob_2662	Glov_1623	GM18DRAFT_1961	GM21_1323	Gmet_1358	GSU1464	Gura_2195	Peptidoglycan-binding LysM [Geobacter bemidjiensis Bem]
Gbem_2901	Geob_2663	Glov_1624	GM18DRAFT_1962	GM21_1324	Gmet_1359	GSU1465	Gura_2194	isocitrate dehydrogenase, NADP-dependent [Geobacter bemidjiensis Bem]
Gbem_2900	Geob_2664	Glov_1625	GM18DRAFT_1963	GM21_1325	Gmet_1360	GSU1466	Gura_2193	malate dehydrogenase, NAD-dependent [Geobacter bemidjiensis Bem]
Gbem_2899	Geob_2665	Glov_1626	GM18DRAFT_1964	GM21_1326	Gmet_1361	GSU1467	Gura_2192	4Fe-4S ferredoxin iron-sulfur binding domain protein [Geobacter bemidjiensis Bem]
Gbem_2898	Geob_2666	#	GM18DRAFT_1965	GM21_1327	Gmet_1362	GSU1468	Gura_2191	pyruvate flavodoxin/ferredoxin oxidoreductase domain protein [Geobacter bemidjiensis Bem]
Gbem_2897	Geob_2667	#	GM18DRAFT_1966	GM21_1328	Gmet_1363	GSU1469	Gura_2190	thiamine pyrophosphate protein domain protein TPP-binding [Geobacter bemidjiensis Bem]
Gbem_2895	Geob_2670	#	GM18DRAFT_1969	GM21_1330	Gmet_1365	GSU1471	Gura_2188	metal dependent phosphohydrolase [Geobacter bemidjiensis Bem]
Gbem_2893	Geob_2398	Glov_1868	GM18DRAFT_1971	GM21_1332	Gmet_1971	GSU1452	Gura_2801	RNA methyltransferase, TrmA family [Geobacter bemidjiensis Bem]
Gbem_2892	Geob_2400	Glov_1907	GM18DRAFT_1975	GM21_1333	Gmet_1353	GSU1459	Gura_2799	1-hydroxy-2-methyl-2-(E)-butenyl 4-diphosphate synthase [Geobacter bemidjiensis Bem]
Gbem_2891	Geob_2401	Glov_1909	GM18DRAFT_1976	GM21_1334	Gmet_1354	GSU1460	Gura_2798	prolyl-tRNA synthetase [Geobacter bemidjiensis Bem]
Gbem_2890	Geob_2402	Glov_1866	GM18DRAFT_1977	GM21_1335	Gmet_1355	GSU1461	Gura_2797	orotidine 5-phosphate decarboxylase [Geobacter bemidjiensis Bem]
Gbem_2889	Geob_2403	Glov_1867	GM18DRAFT_1978	GM21_1336	Gmet_1356	GSU1462	Gura_2796	RNA methyltransferase, TrmH family, group 3 [Geobacter bemidjiensis Bem]
Gbem_2888	#	#	GM18DRAFT_1774	GM21_3565	#	#	#	hypothetical protein [Geobacter bemidjiensis Bem]
Gbem_2886	Geob_1144	Glov_3030	#	GM21_1338	#	GSU2411	#	protein of unknown function UPF0066 [Geobacter bemidjiensis Bem]
Gbem_2877	#	#	#	#	#	#	#	NmrA family protein [Geobacter bemidjiensis Bem]
Gbem_2876	Geob_0974	#	GM18DRAFT_4061	#	#	GSU0178	Gura_3513	transcriptional regulator, HxlR family [Geobacter bemidjiensis Bem]
Gbem_2872	#	#	#	GM21_1347	#	#	#	hypothetical protein [Geobacter bemidjiensis Bem]
Gbem_2868	#	#	#	GM21_1348	#	#	#	hypothetical protein [Geobacter bemidjiensis Bem]
Gbem_2866	Geob_1318	Glov_3016	GM18DRAFT_0435	GM21_1350	Gmet_0147	GSU3450	Gura_0393	ferredoxin-dependent glutamate synthase [Geobacter bemidjiensis Bem]
Gbem_2865	#	#	GM18DRAFT_3860	GM21_1351	#	#	#	PAS/PAC sensor hybrid histidine kinase [Geobacter bemidjiensis Bem]
Gbem_2863	#	#	GM18DRAFT_0437	#	#	#	#	hypothetical protein [Geobacter bemidjiensis Bem]
Gbem_2861	#	#	GM18DRAFT_0441	GM21_1353	#	#	Gura_2405	CsbD family protein [Geobacter bemidjiensis Bem]
Gbem_2858	#	#	GM18DRAFT_0443	GM21_1356	#	#	#	transcriptional regulator, AsnC family [Geobacter bemidjiensis Bem]
Gbem_2857	#	#	GM18DRAFT_0436	GM21_1357	Gmet_0799	GSU2652	#	methyl-accepting chemotaxis sensory transducer [Geobacter bemidjiensis Bem]
Gbem_2856	Geob_2521	#	#	#	#	#	#	Cupin 2 conserved barrel domain protein [Geobacter bemidjiensis Bem]
Gbem_2854	#	#	#	GM21_1359	#	#	#	methyl-accepting chemotaxis sensory transducer [Geobacter bemidjiensis Bem]
Gbem_2853	Geob_0438	Glov_3028	GM18DRAFT_0452	GM21_1360	Gmet_1816	GSU0824	Gura_2457	hypothetical protein [Geobacter bemidjiensis Bem]
Gbem_2852	#	#	#	GM21_1361	#	#	#	diacylglycerol kinase catalytic region [Geobacter bemidjiensis Bem]
Gbem_2851	#	#	#	GM21_1362	#	#	#	metallophosphoesterase [Geobacter bemidjiensis Bem]
Gbem_2850	#	Glov_2725	GM18DRAFT_0459	GM21_1363	#	GSU0917	#	protein of unknown function DUF454 [Geobacter bemidjiensis Bem]
Gbem_2849	#	#	GM18DRAFT_0461	GM21_1364	#	#	#	SH3 type 3 domain protein [Geobacter bemidjiensis Bem]
Gbem_2848	#	#	GM18DRAFT_0462	GM21_1365	#	#	#	hypothetical protein [Geobacter bemidjiensis Bem]
Gbem_2842	Geob_2328	Glov_1395	#	GM21_1371	Gmet_0741	GSU1072	Gura_1418	transcriptional regulator, IclR family [Geobacter bemidjiensis Bem]
Gbem_2839	#	#	GM18DRAFT_2889	GM21_1374	Gmet_1723	#	Gura_1341	hypothetical protein [Geobacter bemidjiensis Bem]
Gbem_2836	Geob_2904	#	GM18DRAFT_2886	GM21_1377	Gmet_1720	#	Gura_1345	peptidase M24 [Geobacter bemidjiensis Bem]
Gbem_2835	#	#	#	GM21_1378	Gmet_1719	#	#	acetyl-CoA acetyltransferase [Geobacter bemidjiensis Bem]
Gbem_2834	#	Glov_2407	GM18DRAFT_2884	GM21_1379	#	#	Gura_3042	3-hydroxyacyl-CoA dehydrogenase NAD-binding [Geobacter bemidjiensis Bem]
Gbem_2833	#	Glov_2905	GM18DRAFT_2883	GM21_1380	#	GSU1377	Gura_3041	Enoyl-CoA hydratase/isomerase [Geobacter bemidjiensis Bem]
Gbem_2832	Geob_2186	#	GM18DRAFT_2882	GM21_1381	Gmet_1715	#	Gura_3040	acyl-CoA dehydrogenase domain protein [Geobacter bemidjiensis Bem]
Gbem_2828	#	#	#	GM21_1385	#	#	#	cob(I)alamin adenosyltransferase [Geobacter bemidjiensis Bem]
Gbem_2827	Geob_2421	#	GM18DRAFT_2350	#	#	#	#	L-carnitine dehydratase/bile acid-inducible protein F [Geobacter bemidjiensis Bem]
Gbem_2826	#	#	GM18DRAFT_0469	GM21_1386	Gmet_1710	#	Gura_3036	acyl-CoA dehydrogenase domain protein [Geobacter bemidjiensis Bem]
Gbem_2825	#	#	#	GM21_1387	Gmet_1709	#	Gura_3035	coenzyme A transferase [Geobacter bemidjiensis Bem]
Gbem_2824	#	#	#	GM21_1388	Gmet_1708	#	Gura_3034	coenzyme A transferase [Geobacter bemidjiensis Bem]
Gbem_2823	#	#	GM18DRAFT_0470	GM21_1389	#	#	#	hypothetical protein [Geobacter bemidjiensis Bem]
Gbem_2822	#	#	GM18DRAFT_0471	GM21_1390	#	#	Gura_0356	hypothetical protein [Geobacter bemidjiensis Bem]
Gbem_2821	#	#	GM18DRAFT_0472	GM21_1391	#	#	#	diguanylate cyclase/phosphodiesterase [Geobacter bemidjiensis Bem]
Gbem_2820	#	#	GM18DRAFT_0473	GM21_1392	#	#	#	phosphofructokinase [Geobacter bemidjiensis Bem]
Gbem_2819	Geob_0963	#	GM18DRAFT_0474	GM21_1393	#	#	Gura_1665	RNA 3-phosphate cyclase [Geobacter bemidjiensis Bem]
Gbem_2817	#	#	GM18DRAFT_0476	#	#	#	#	NUDIX hydrolase [Geobacter bemidjiensis Bem]
Gbem_2816	Geob_1194	Glov_2999	GM18DRAFT_0477	GM21_1394	Gmet_0254	GSU1208	Gura_0263	protein of unknown function UPF0126 [Geobacter bemidjiensis Bem]
Gbem_2815	Geob_1708	Glov_2913	GM18DRAFT_0478	GM21_1395	Gmet_2557	GSU1009	Gura_0905	GTP-binding proten HflX [Geobacter bemidjiensis Bem]
Gbem_2814	#	Glov_2912	GM18DRAFT_0479	GM21_1396	Gmet_2558	GSU1008	Gura_0906	short-chain dehydrogenase/reductase SDR [Geobacter bemidjiensis Bem]
Gbem_2813	Geob_1711	#	GM18DRAFT_0480	GM21_1397	Gmet_2560	GSU1006	Gura_0908	hypothetical protein [Geobacter bemidjiensis Bem]
Gbem_2812	Geob_1712	#	GM18DRAFT_0481	GM21_1398	#	#	Gura_0909	hypothetical protein [Geobacter bemidjiensis Bem]
Gbem_2810	Geob_1715	#	GM18DRAFT_0483	GM21_1400	#	#	Gura_0911	response regulator receiver protein [Geobacter bemidjiensis Bem]
Gbem_2809	Geob_1716	Glov_2948	GM18DRAFT_0484	GM21_1401	Gmet_0396	GSU3088	Gura_0912	ybaK/ebsC protein [Geobacter bemidjiensis Bem]
Gbem_2808	Geob_1717	Glov_2770	GM18DRAFT_0485	GM21_1402	Gmet_0397	GSU3087	Gura_0913	Silent information regulator protein Sir2 [Geobacter bemidjiensis Bem]
Gbem_2807	Geob_1718	Glov_2788	GM18DRAFT_0486	GM21_1403	Gmet_2561	GSU1005	Gura_0914	TIM-barrel protein, nifR3 family [Geobacter bemidjiensis Bem]
Gbem_2806	Geob_1719	Glov_2787	GM18DRAFT_0487	GM21_1404	Gmet_2562	GSU1004	Gura_0915	signal transduction histidine kinase, nitrogen specific, NtrB [Geobacter bemidjiensis Bem]
Gbem_2805	Geob_1720	Glov_2786	GM18DRAFT_0488	GM21_1405	Gmet_2563	GSU1003	Gura_0916	two component, sigma54 specific, transcriptional regulator, Fis family [Geobacter bemidjiensis Bem]
Gbem_2804	Geob_1721	Glov_2963	GM18DRAFT_0489	GM21_1406	Gmet_2564	GSU1002	Gura_0917	isochorismatase hydrolase [Geobacter bemidjiensis Bem]
Gbem_2803	Geob_1744	#	GM18DRAFT_0490	GM21_1407	#	#	Gura_0926	response regulator receiver modulated PilZ sensor protein [Geobacter bemidjiensis Bem]
Gbem_2802	Geob_1745	Glov_2950	GM18DRAFT_0491	GM21_1408	Gmet_2566	GSU1000	Gura_0927	hypothetical protein [Geobacter bemidjiensis Bem]
Gbem_2801	Geob_1746	Glov_3273	GM18DRAFT_0492	GM21_1409	Gmet_2568	GSU0998	Gura_0928	replicative DNA helicase [Geobacter bemidjiensis Bem]
Gbem_2800	Geob_1747	Glov_2799	GM18DRAFT_0493	GM21_1410	Gmet_2943	GSU0577	Gura_0929	DNA repair protein RecO [Geobacter bemidjiensis Bem]
Gbem_2798	Geob_1751	Glov_2782	GM18DRAFT_0495	GM21_1412	Gmet_2974	GSU0547	Gura_0935	MutS2 family protein [Geobacter bemidjiensis Bem]
Gbem_2797	Geob_1753	Glov_3457	GM18DRAFT_0496	GM21_1413	Gmet_3078	GSU0482	Gura_0937	phospholipase D/Transphosphatidylase [Geobacter bemidjiensis Bem]
Gbem_2796	Geob_1754	Glov_3484	GM18DRAFT_0497	GM21_1414	Gmet_3080	GSU0480	Gura_0939	nitrogen-fixing NifU domain protein [Geobacter bemidjiensis Bem]
Gbem_2795	Geob_1755	#	GM18DRAFT_0498	GM21_1415	Gmet_3082	GSU0479	Gura_0940	fumarate lyase [Geobacter bemidjiensis Bem]
Gbem_2794	Geob_1756	Glov_0384	GM18DRAFT_0499	GM21_1417	Gmet_3083	GSU0477	Gura_0942	HAD-superfamily hydrolase, subfamily IA, variant 1 [Geobacter bemidjiensis Bem]
Gbem_2793	Geob_1757	Glov_0383	GM18DRAFT_0500	GM21_1418	Gmet_3084	GSU0476	Gura_0943	protein of unknown function DUF185 [Geobacter bemidjiensis Bem]
Gbem_2791	#	#	#	#	Gmet_2540	#	#	hypothetical protein [Geobacter bemidjiensis Bem]
Gbem_2787	Geob_2404	#	GM18DRAFT_3204	#	Gmet_0315	#	#	transcriptional regulator, XRE family [Geobacter bemidjiensis Bem]
Gbem_2786	#	Glov_0151	#	GM21_1430	#	GSU2326	#	Lipocalin family protein [Geobacter bemidjiensis Bem]
Gbem_2785	#	#	GM18DRAFT_1255	GM21_1431	Gmet_0794	GSU2530	Gura_0790	ribosome small subunit-dependent GTPase A [Geobacter bemidjiensis Bem]
Gbem_2783	#	#	GM18DRAFT_0801	#	#	#	#	hypothetical protein [Geobacter bemidjiensis Bem]
Gbem_2781	#	#	#	#	Gmet_0285	#	#	hypothetical protein [Geobacter bemidjiensis Bem]
Gbem_2780	Geob_1758	Glov_0382	GM18DRAFT_0501	GM21_1441	Gmet_3086	GSU0473	Gura_0944	Helix-turn-helix type 11 domain protein [Geobacter bemidjiensis Bem]
Gbem_2779	Geob_1759	Glov_2278	GM18DRAFT_0502	GM21_1442	Gmet_3035	GSU0522	Gura_0945	DEAD/DEAH box helicase domain protein [Geobacter bemidjiensis Bem]
Gbem_2778	Geob_1762	Glov_2910	GM18DRAFT_0504	GM21_1443	Gmet_3034	GSU0521	Gura_0955	tRNA (guanine-N(7)-)-methyltransferase [Geobacter bemidjiensis Bem]
Gbem_2777	Geob_1764	Glov_0691	#	GM21_1444	Gmet_1728	GSU1564	Gura_0956	Glu/Leu/Phe/Val dehydrogenase [Geobacter bemidjiensis Bem]
Gbem_2776	Geob_1667	#	GM18DRAFT_0506	GM21_1445	Gmet_3033	GSU0520	Gura_0971	tRNA pseudouridine synthase D TruD [Geobacter bemidjiensis Bem]
Gbem_2775	Geob_1565	Glov_2596	GM18DRAFT_0507	GM21_1446	Gmet_2849	GSU0660	Gura_3683	4-diphosphocytidyl-2C-methyl-D-erythritol kinase [Geobacter bemidjiensis Bem]
Gbem_2774	Geob_3561	Glov_2081	#	GM21_1466	Gmet_1095	GSU3003	#	rubrerythrin [Geobacter bemidjiensis Bem]
Gbem_2771	#	#	GM18DRAFT_0523	GM21_1469	#	#	#	hypothetical protein [Geobacter bemidjiensis Bem]
Gbem_2770	#	#	GM18DRAFT_0524	GM21_1470	#	#	#	hypothetical protein [Geobacter bemidjiensis Bem]
Gbem_2768	Geob_1566	Glov_2595	GM18DRAFT_0526	GM21_1472	Gmet_2848	GSU0661	Gura_3682	ribose-phosphate pyrophosphokinase [Geobacter bemidjiensis Bem]
Gbem_2767	Geob_1567	Glov_2594	GM18DRAFT_0527	GM21_1473	Gmet_2847	GSU0662	Gura_3681	ribosomal 5S rRNA E-loop binding protein Ctc/L25/TL5 [Geobacter bemidjiensis Bem]
Gbem_2766	Geob_1568	Glov_2593	GM18DRAFT_0528	GM21_1474	Gmet_2846	GSU0663	Gura_3680	peptidyl-tRNA hydrolase [Geobacter bemidjiensis Bem]
Gbem_2765	Geob_1569	Glov_2592	GM18DRAFT_0529	GM21_1475	Gmet_2845	GSU0664	Gura_3679	GTP-binding protein YchF [Geobacter bemidjiensis Bem]
Gbem_2764	Geob_1571	Glov_2607	GM18DRAFT_0530	GM21_1476	Gmet_2844	GSU0665	Gura_3678	ribosomal protein S6 [Geobacter bemidjiensis Bem]
Gbem_2763	Geob_1572	Glov_2608	GM18DRAFT_0531	GM21_1477	Gmet_2843	GSU0666	Gura_3677	ribosomal protein S18 [Geobacter bemidjiensis Bem]
Gbem_2762	Geob_1573	Glov_2609	GM18DRAFT_0532	GM21_1478	Gmet_2842	GSU0667	Gura_3676	hypothetical protein [Geobacter bemidjiensis Bem]
Gbem_2761	Geob_1574	Glov_2610	GM18DRAFT_0533	GM21_1479	Gmet_2841	GSU0668	Gura_3675	ribosomal protein L9 [Geobacter bemidjiensis Bem]
Gbem_2760	#	#	GM18DRAFT_0534	GM21_1480	#	#	#	hypothetical protein [Geobacter bemidjiensis Bem]
Gbem_2759	#	#	GM18DRAFT_0536	GM21_1482	#	#	#	hypothetical protein [Geobacter bemidjiensis Bem]
Gbem_2758	Geob_1507	Glov_2501	GM18DRAFT_0537	GM21_1483	Gmet_1262	GSU1909	Gura_3718	ketol-acid reductoisomerase [Geobacter bemidjiensis Bem]
Gbem_2757	#	#	GM18DRAFT_0538	GM21_1484	#	#	#	transcriptional regulator, LysR family [Geobacter bemidjiensis Bem]
Gbem_2756	Geob_1522	Glov_2708	GM18DRAFT_0539	GM21_1485	Gmet_1250	GSU1921	Gura_3733	ribosomal protein S2 [Geobacter bemidjiensis Bem]
Gbem_2755	Geob_1521	Glov_2709	GM18DRAFT_0540	GM21_1486	Gmet_1251	GSU1920	Gura_3732	translation elongation factor Ts [Geobacter bemidjiensis Bem]
Gbem_2754	Geob_1520	Glov_2710	GM18DRAFT_0541	GM21_1487	Gmet_1252	GSU1919	Gura_3731	uridylate kinase [Geobacter bemidjiensis Bem]
Gbem_2753	Geob_1519	Glov_2711	GM18DRAFT_0542	GM21_1488	Gmet_1253	GSU1918	Gura_3730	ribosome recycling factor [Geobacter bemidjiensis Bem]
Gbem_2752	Geob_1518	Glov_2712	GM18DRAFT_0543	GM21_1489	Gmet_1254	GSU1917	Gura_3729	undecaprenyl diphosphate synthase [Geobacter bemidjiensis Bem]
Gbem_2751	Geob_1517	#	GM18DRAFT_0544	GM21_1490	Gmet_1255	GSU1916	Gura_3728	phosphatidate cytidylyltransferase [Geobacter bemidjiensis Bem]
Gbem_2750	Geob_1516	Glov_2714	GM18DRAFT_0545	GM21_1491	Gmet_1256	GSU1915	Gura_3727	1-deoxy-D-xylulose 5-phosphate reductoisomerase [Geobacter bemidjiensis Bem]
Gbem_2748	Geob_1514	Glov_2716	GM18DRAFT_0547	GM21_1493	Gmet_1258	GSU1913	Gura_3725	peptidase M22 glycoprotease [Geobacter bemidjiensis Bem]
Gbem_2747	Geob_1510	Glov_2505	GM18DRAFT_0548	GM21_1494	Gmet_1259	GSU1912	Gura_3721	dihydroxy-acid dehydratase [Geobacter bemidjiensis Bem]
Gbem_2746	Geob_1509	Glov_2503	GM18DRAFT_0549	GM21_1495	Gmet_1260	GSU1911	Gura_3720	acetolactate synthase, large subunit, biosynthetic type [Geobacter bemidjiensis Bem]
Gbem_2745	Geob_1508	Glov_2502	GM18DRAFT_0550	GM21_1496	Gmet_1261	GSU1910	Gura_3719	acetolactate synthase, small subunit [Geobacter bemidjiensis Bem]
Gbem_2744	Geob_1506	Glov_2500	GM18DRAFT_0551	GM21_1497	Gmet_1263	GSU1908	Gura_3717	phosphatidylserine decarboxylase related protein [Geobacter bemidjiensis Bem]
Gbem_2743	Geob_1505	Glov_2499	GM18DRAFT_0552	GM21_1498	Gmet_1264	GSU1907	Gura_3716	CDP-diacylglycerol--serine O-phosphatidyltransferase [Geobacter bemidjiensis Bem]
Gbem_2742	Geob_1504	Glov_3325	GM18DRAFT_0553	GM21_1499	Gmet_1265	GSU1906	Gura_3715	2-isopropylmalate synthase [Geobacter bemidjiensis Bem]
Gbem_2741	Geob_1503	#	GM18DRAFT_0554	GM21_1500	#	#	Gura_3713	hypothetical protein [Geobacter bemidjiensis Bem]
Gbem_2740	Geob_1502	#	GM18DRAFT_0555	GM21_1501	#	#	Gura_3712	hypothetical protein [Geobacter bemidjiensis Bem]
Gbem_2739	Geob_1536	Glov_3186	GM18DRAFT_0556	GM21_1502	Gmet_1266	GSU1905	Gura_3711	cold-shock DNA-binding domain protein [Geobacter bemidjiensis Bem]
Gbem_2738	Geob_1537	Glov_3045	GM18DRAFT_0557	GM21_1503	Gmet_1267	GSU1904	Gura_3710	hypothetical protein [Geobacter bemidjiensis Bem]
Gbem_2737	Geob_1538	Glov_3165	GM18DRAFT_0558	GM21_1504	Gmet_1268	GSU1903	Gura_3709	homoaconitate hydratase family protein [Geobacter bemidjiensis Bem]
Gbem_2736	Geob_1539	Glov_3166	GM18DRAFT_0559	GM21_1505	Gmet_1269	GSU1902	Gura_3708	aconitate hydratase domain protein [Geobacter bemidjiensis Bem]
Gbem_2735	Geob_1540	#	GM18DRAFT_0560	GM21_1506	Gmet_1270	GSU1901	Gura_3707	hypothetical protein [Geobacter bemidjiensis Bem]
Gbem_2733	Geob_1542	#	GM18DRAFT_0562	GM21_1508	Gmet_1272	GSU1899	Gura_3705	Mammalian cell entry related domain protein [Geobacter bemidjiensis Bem]
Gbem_2732	Geob_1543	Glov_0360	GM18DRAFT_0563	GM21_1509	Gmet_1273	GSU1898	Gura_3702	hypothetical protein [Geobacter bemidjiensis Bem]
Gbem_2731	Geob_2256	Glov_1743	GM18DRAFT_0564	GM21_1510	Gmet_2432	GSU1284	Gura_2997	hypothetical protein [Geobacter bemidjiensis Bem]
Gbem_2730	#	#	GM18DRAFT_0565	GM21_1511	#	#	#	peptidase M16 domain protein [Geobacter bemidjiensis Bem]
Gbem_2729	Geob_3112	#	GM18DRAFT_0566	GM21_1512	#	#	#	hypothetical protein [Geobacter bemidjiensis Bem]
Gbem_2728	Geob_0958	#	GM18DRAFT_0567	GM21_1513	#	#	#	phospholipase D/Transphosphatidylase [Geobacter bemidjiensis Bem]
Gbem_2727	Geob_0957	#	GM18DRAFT_0568	GM21_1514	#	#	#	Endonuclease/exonuclease/phosphatase [Geobacter bemidjiensis Bem]
Gbem_2725	#	#	GM18DRAFT_0569	GM21_1516	Gmet_3361	GSU0332	Gura_4252	peptidase M17 leucyl aminopeptidase domain protein [Geobacter bemidjiensis Bem]
Gbem_2724	#	#	#	#	#	#	Gura_3305	hypothetical protein [Geobacter bemidjiensis Bem]
Gbem_2723	#	#	GM18DRAFT_0571	GM21_1517	#	#	#	phospho-2-dehydro-3-deoxyheptonate aldolase [Geobacter bemidjiensis Bem]
Gbem_2722	#	#	GM18DRAFT_0572	GM21_1518	#	#	#	Peptidase C13, legumain asparaginyl peptidase [Geobacter bemidjiensis Bem]
Gbem_2721	Geob_1545	Glov_0063	GM18DRAFT_0573	GM21_1519	Gmet_2720	GSU0896	Gura_3701	peptidase U62 modulator of DNA gyrase [Geobacter bemidjiensis Bem]
Gbem_2720	Geob_1546	Glov_3233	GM18DRAFT_0574	GM21_1520	Gmet_2719	#	Gura_3700	hypothetical protein [Geobacter bemidjiensis Bem]
Gbem_2719	#	#	GM18DRAFT_0575	GM21_1521	#	#	#	conserved repeat domain protein [Geobacter bemidjiensis Bem]
Gbem_2718	#	#	GM18DRAFT_0576	GM21_1522	#	#	#	conserved repeat domain protein [Geobacter bemidjiensis Bem]
Gbem_2717	#	#	GM18DRAFT_0577	GM21_1523	#	#	#	hypothetical protein [Geobacter bemidjiensis Bem]
Gbem_2716	#	#	GM18DRAFT_0578	GM21_1524	#	#	#	integral membrane sensor signal transduction histidine kinase [Geobacter bemidjiensis Bem]
Gbem_2714	Geob_1554	Glov_3270	GM18DRAFT_0580	GM21_1526	Gmet_0888	GSU2556	Gura_3693	peptidase U32 [Geobacter bemidjiensis Bem]
Gbem_2713	Geob_1556	Glov_3268	GM18DRAFT_0581	GM21_1527	Gmet_0889	GSU2551	Gura_3691	Peptidoglycan-binding LysM [Geobacter bemidjiensis Bem]
Gbem_2712	Geob_1557	Glov_3267	GM18DRAFT_0582	GM21_1528	Gmet_0890	GSU2550	Gura_3690	DNA protecting protein DprA [Geobacter bemidjiensis Bem]
Gbem_2711	Geob_1558	Glov_3266	GM18DRAFT_0583	GM21_1529	Gmet_0891	GSU2549	Gura_3689	DNA topoisomerase I [Geobacter bemidjiensis Bem]
Gbem_2710	Geob_1561	Glov_3265	GM18DRAFT_0584	GM21_1530	Gmet_0893	GSU2547	Gura_3688	gid protein [Geobacter bemidjiensis Bem]
Gbem_2709	#	#	GM18DRAFT_0585	GM21_1531	#	#	#	hypothetical protein [Geobacter bemidjiensis Bem]
Gbem_2708	Geob_1563	Glov_0462	GM18DRAFT_0586	GM21_1532	Gmet_0895	GSU2545	Gura_3686	maf protein [Geobacter bemidjiensis Bem]
Gbem_2707	Geob_1564	Glov_0460	GM18DRAFT_0587	GM21_1533	Gmet_0896	GSU2544	Gura_3685	alanine racemase domain protein [Geobacter bemidjiensis Bem]
Gbem_2706	#	#	GM18DRAFT_0588	GM21_1534	#	#	Gura_1502	hypothetical protein [Geobacter bemidjiensis Bem]
Gbem_2705	#	#	GM18DRAFT_0589	GM21_1535	Gmet_1096	GSU2293	#	hypothetical protein [Geobacter bemidjiensis Bem]
Gbem_2703	Geob_0444	Glov_3086	GM18DRAFT_0591	GM21_1537	#	GSU2427	Gura_4266	hypothetical protein [Geobacter bemidjiensis Bem]
Gbem_2702	Geob_2340	#	GM18DRAFT_0592	GM21_1538	Gmet_0845	#	Gura_1435	SAM-dependent methyltransferase-like protein [Geobacter bemidjiensis Bem]
Gbem_2700	Geob_0746	Glov_0488	GM18DRAFT_0594	GM21_1540	Gmet_3441	GSU0076	Gura_4023	hypothetical protein [Geobacter bemidjiensis Bem]
Gbem_2699	#	Glov_3099	#	GM21_1541	Gmet_0898	GSU2542	Gura_0977	hypothetical protein [Geobacter bemidjiensis Bem]
Gbem_2695	#	#	GM18DRAFT_0596	GM21_1544	#	#	#	hypothetical protein [Geobacter bemidjiensis Bem]
Gbem_2694	Geob_2304	#	GM18DRAFT_0597	GM21_1545	Gmet_0802	GSU0767	Gura_3431	surface antigen msp4 family protein [Geobacter bemidjiensis Bem]
Gbem_2693	#	#	GM18DRAFT_2004	GM21_1546	#	#	#	hypothetical protein [Geobacter bemidjiensis Bem]
Gbem_2692	Geob_3143	Glov_0692	GM18DRAFT_0600	GM21_1547	Gmet_1573	GSU1577	Gura_2025	cob(I)alamin adenosyltransferase [Geobacter bemidjiensis Bem]
Gbem_2691	Geob_3142	#	GM18DRAFT_0601	GM21_1548	Gmet_1574	GSU1578	Gura_2026	cobalamin B12-binding domain protein [Geobacter bemidjiensis Bem]
Gbem_2690	Geob_3140	Glov_3259	GM18DRAFT_0602	GM21_1549	Gmet_1576	GSU1579	Gura_2027	LAO/AO transport system ATPase [Geobacter bemidjiensis Bem]
Gbem_2689	Geob_3139	Glov_0817	GM18DRAFT_0603	GM21_1550	Gmet_1577	GSU1580	Gura_2028	ErfK/YbiS/YcfS/YnhG family protein [Geobacter bemidjiensis Bem]
Gbem_2687	Geob_3137	Glov_1258	GM18DRAFT_0605	GM21_1552	Gmet_1369	GSU1475	Gura_2030	RNA methyltransferase, TrmH family, group 1 [Geobacter bemidjiensis Bem]
Gbem_2686	Geob_3136	Glov_1257	#	GM21_1553	Gmet_1370	GSU1476	Gura_2031	hypothetical protein [Geobacter bemidjiensis Bem]
Gbem_2685	Geob_3335	Glov_1087	GM18DRAFT_0606	GM21_1555	Gmet_1419	GSU1523	Gura_2619	stationary-phase survival protein SurE [Geobacter bemidjiensis Bem]
Gbem_2684	Geob_3334	Glov_1086	GM18DRAFT_0607	GM21_1556	Gmet_1420	GSU1524	#	protein-L-isoaspartate O-methyltransferase [Geobacter bemidjiensis Bem]
Gbem_2683	Geob_3333	Glov_1085	GM18DRAFT_0608	GM21_1557	Gmet_1421	GSU1525	Gura_2617	RNA polymerase, sigma 70 subunit, RpoD family [Geobacter bemidjiensis Bem]
Gbem_2682	Geob_3332	Glov_1084	GM18DRAFT_0609	GM21_1558	Gmet_1422	GSU1526	Gura_2616	adenine phosphoribosyltransferase [Geobacter bemidjiensis Bem]
Gbem_2674	Geob_0309	Glov_1710	#	#	Gmet_0679	GSU2801	#	hypothetical protein [Geobacter bemidjiensis Bem]
Gbem_2672	#	Glov_1807	#	#	#	#	#	two component transcriptional regulator, winged helix family [Geobacter bemidjiensis Bem]
Gbem_2671	#	#	#	GM21_1564	#	#	#	protein of unknown function DUF1555 [Geobacter bemidjiensis Bem]
Gbem_2670	#	#	GM18DRAFT_0614	GM21_1565	#	#	#	hypothetical protein [Geobacter bemidjiensis Bem]
Gbem_2668	#	#	#	GM21_1567	#	#	#	superfamily I DNA and RNA helicase-like protein [Geobacter bemidjiensis Bem]
Gbem_2667	#	#	GM18DRAFT_3921	GM21_1568	#	#	#	hypothetical protein [Geobacter bemidjiensis Bem]
Gbem_2666	Geob_0942	Glov_3035	GM18DRAFT_4464	GM21_1569	#	#	#	glucose/sorbosone dehydrogenase-like protein [Geobacter bemidjiensis Bem]
Gbem_2665	#	#	GM18DRAFT_0617	GM21_1570	#	#	#	transcriptional regulator, XRE family [Geobacter bemidjiensis Bem]
Gbem_2664	#	#	#	GM21_1571	#	#	#	hypothetical protein [Geobacter bemidjiensis Bem]
Gbem_2663	#	#	GM18DRAFT_0618	GM21_1572	Gmet_1751	GSU2807	Gura_0028	protein of unknown function DUF882 [Geobacter bemidjiensis Bem]
Gbem_2661	#	Glov_1822	GM18DRAFT_0620	GM21_1574	#	GSU2057	Gura_2787	TRAP dicarboxylate transporter, DctM subunit [Geobacter bemidjiensis Bem]
Gbem_2660	#	#	GM18DRAFT_0621	GM21_1575	#	#	Gura_2786	Tripartite ATP-independent periplasmic transporter DctQ component [Geobacter bemidjiensis Bem]
Gbem_2659	Geob_1063	Glov_1824	GM18DRAFT_0622	GM21_1576	#	GSU2055	Gura_2784	TRAP dicarboxylate transporter, DctP subunit [Geobacter bemidjiensis Bem]
Gbem_2656	Geob_3048	Glov_1830	GM18DRAFT_1227	GM21_1579	Gmet_0993	GSU2004	Gura_1842	Carboxylyase-related protein [Geobacter bemidjiensis Bem]
Gbem_2654	Geob_3047	Glov_2704	GM18DRAFT_1228	GM21_1580	Gmet_1222	GSU1420	Gura_2037	hemolysin A [Geobacter bemidjiensis Bem]
Gbem_2653	Geob_3046	Glov_2705	GM18DRAFT_1229	GM21_1581	Gmet_1225	GSU1423	Gura_2038	histidine triad (HIT) protein [Geobacter bemidjiensis Bem]
Gbem_2652	Geob_3045	Glov_0459	GM18DRAFT_1230	GM21_1582	Gmet_1226	GSU1424	Gura_2039	hypothetical protein [Geobacter bemidjiensis Bem]
Gbem_2651	Geob_3042	Glov_2273	GM18DRAFT_1231	GM21_1583	Gmet_1227	GSU1425	Gura_2042	prolipoprotein diacylglyceryl transferase [Geobacter bemidjiensis Bem]
Gbem_2650	Geob_3041	Glov_2102	GM18DRAFT_1232	GM21_1584	Gmet_1228	GSU1426	Gura_2043	putative anti-sigma regulatory factor, serine/threonine protein kinase [Geobacter bemidjiensis Bem]
Gbem_2649	Geob_3040	Glov_2101	GM18DRAFT_1233	GM21_1585	#	GSU1427	Gura_2044	anti-sigma-factor antagonist [Geobacter bemidjiensis Bem]
Gbem_2647	Geob_3038	Glov_2099	GM18DRAFT_1235	GM21_1587	Gmet_1231	GSU1430	Gura_2046	hypothetical protein [Geobacter bemidjiensis Bem]
Gbem_2646	Geob_3037	Glov_2628	GM18DRAFT_1236	GM21_1588	Gmet_1232	GSU1431	Gura_2047	uncharacterized protein-like protein [Geobacter bemidjiensis Bem]
Gbem_2645	Geob_3036	Glov_2098	GM18DRAFT_1237	GM21_1589	Gmet_1233	GSU1432	Gura_2048	Tetratricopeptide TPR_2 repeat protein [Geobacter bemidjiensis Bem]
Gbem_2644	Geob_3035	Glov_2097	GM18DRAFT_1238	GM21_1590	Gmet_1234	GSU1433	Gura_2049	extracellular solute-binding protein family 5 [Geobacter bemidjiensis Bem]
Gbem_2643	Geob_3034	Glov_2033	GM18DRAFT_1239	GM21_1591	Gmet_1235	GSU1434	Gura_2050	binding-protein-dependent transport systems inner membrane component [Geobacter bemidjiensis Bem]
Gbem_2642	Geob_3033	Glov_2032	GM18DRAFT_1240	GM21_1592	Gmet_1236	GSU1435	Gura_2052	binding-protein-dependent transport systems inner membrane component [Geobacter bemidjiensis Bem]
Gbem_2641	Geob_3032	Glov_2031	GM18DRAFT_1241	GM21_1593	Gmet_1237	GSU1436	Gura_2053	hypothetical protein [Geobacter bemidjiensis Bem]
Gbem_2640	Geob_3424	Glov_2521	GM18DRAFT_1242	GM21_1594	Gmet_1891	GSU1810	Gura_2735	tRNA(Ile)-lysidine synthetase [Geobacter bemidjiensis Bem]
Gbem_2639	Geob_3423	Glov_2522	GM18DRAFT_1243	GM21_1595	Gmet_1890	GSU1809	Gura_2734	ATP-dependent metalloprotease FtsH [Geobacter bemidjiensis Bem]
Gbem_2638	Geob_3422	Glov_2523	GM18DRAFT_1244	GM21_1596	Gmet_1889	GSU1808	Gura_2733	dihydropteroate synthase [Geobacter bemidjiensis Bem]
Gbem_2637	Geob_3421	Glov_2524	GM18DRAFT_1245	GM21_1597	Gmet_1888	GSU1807	Gura_2732	protein of unknown function DUF147 [Geobacter bemidjiensis Bem]
Gbem_2636	Geob_3420	#	GM18DRAFT_1246	GM21_1598	Gmet_1887	#	Gura_2731	hypothetical protein [Geobacter bemidjiensis Bem]
Gbem_2635	Geob_3419	Glov_2525	GM18DRAFT_1247	GM21_1599	Gmet_1886	GSU1805	Gura_2730	phosphoglucosamine mutase [Geobacter bemidjiensis Bem]
Gbem_2634	Geob_3418	Glov_2526	GM18DRAFT_1248	GM21_1600	Gmet_1885	GSU1804	Gura_2729	pyridoxal phosphate biosynthetic protein PdxJ [Geobacter bemidjiensis Bem]
Gbem_2633	Geob_2851	Glov_2546	GM18DRAFT_1249	GM21_1601	Gmet_1817	GSU0823	Gura_0254	PpiC-type peptidyl-prolyl cis-trans isomerase [Geobacter bemidjiensis Bem]
Gbem_2632	Geob_1562	Glov_0463	GM18DRAFT_1250	GM21_1603	Gmet_0894	GSU2546	Gura_3687	hypothetical protein [Geobacter bemidjiensis Bem]
Gbem_2631	#	Glov_1631	GM18DRAFT_1251	GM21_1604	Gmet_1374	GSU1480	#	drug resistance transporter, EmrB/QacA subfamily [Geobacter bemidjiensis Bem]
Gbem_2630	#	Glov_1632	GM18DRAFT_1252	GM21_1605	Gmet_1375	GSU1481	Gura_2705	secretion protein HlyD family protein [Geobacter bemidjiensis Bem]
Gbem_2625	#	#	GM18DRAFT_2801	#	#	#	#	aspartate/glutamate/uridylate kinase [Geobacter bemidjiensis Bem]
Gbem_2624	#	#	GM18DRAFT_2802	#	#	#	#	hypothetical protein [Geobacter bemidjiensis Bem]
Gbem_2623	#	#	GM18DRAFT_1510	#	#	#	#	hypothetical protein [Geobacter bemidjiensis Bem]
Gbem_2622	#	#	GM18DRAFT_1509	#	#	#	#	hypothetical protein [Geobacter bemidjiensis Bem]
Gbem_2621	#	#	#	GM21_1608	#	#	#	hypothetical protein [Geobacter bemidjiensis Bem]
Gbem_2620	#	#	#	GM21_1609	Gmet_1802	#	#	Aldehyde ferredoxin oxidoreductase [Geobacter bemidjiensis Bem]
Gbem_2619	#	#	#	GM21_1610	Gmet_1803	#	#	4Fe-4S ferredoxin, iron-sulfur binding protein [Geobacter bemidjiensis Bem]
Gbem_2618	#	#	#	GM21_1611	Gmet_1805	#	#	hypothetical protein [Geobacter bemidjiensis Bem]
Gbem_2616	#	#	#	GM21_1613	Gmet_1801	#	Gura_1002	hypothetical protein [Geobacter bemidjiensis Bem]
Gbem_2615	#	Glov_0931	#	GM21_1614	Gmet_1807	#	Gura_1003	Radical SAM domain protein [Geobacter bemidjiensis Bem]
Gbem_2614	#	#	#	GM21_1615	Gmet_1800	#	Gura_1004	coenzyme F390 synthetase-like protein [Geobacter bemidjiensis Bem]
Gbem_2610	#	#	#	GM21_1619	#	#	#	GCN5-related N-acetyltransferase [Geobacter bemidjiensis Bem]
Gbem_2609	Geob_2040	#	#	GM21_1620	Gmet_1511	#	#	hypothetical protein [Geobacter bemidjiensis Bem]
Gbem_2608	#	Glov_3230	#	#	Gmet_2433	GSU2480	Gura_1227	potassium-transporting ATPase, A subunit [Geobacter bemidjiensis Bem]
Gbem_2607	#	Glov_3229	#	#	Gmet_2434	GSU2481	Gura_1226	K+-transporting ATPase, B subunit [Geobacter bemidjiensis Bem]
Gbem_2606	#	Glov_3228	#	#	Gmet_2435	GSU2482	Gura_1225	potassium-transporting ATPase, C subunit [Geobacter bemidjiensis Bem]
Gbem_2603	#	Glov_1079	GM18DRAFT_1496	GM21_1622	#	#	Gura_1521	molecular chaperone-like protein [Geobacter bemidjiensis Bem]
Gbem_2602	Geob_3392	Glov_1065	GM18DRAFT_1257	GM21_1624	Gmet_1377	GSU1484	Gura_2700	lytic transglycosylase catalytic protein [Geobacter bemidjiensis Bem]
Gbem_2601	Geob_3391	Glov_1243	GM18DRAFT_1258	GM21_1625	Gmet_1386	GSU1485	Gura_2699	ribonuclease R [Geobacter bemidjiensis Bem]
Gbem_2600	Geob_3379	#	GM18DRAFT_1259	GM21_1626	Gmet_1387	GSU1486	Gura_2687	Sec-independent protein translocase, TatC subunit [Geobacter bemidjiensis Bem]
Gbem_2599	Geob_3378	Glov_1649	GM18DRAFT_1260	GM21_1627	Gmet_1388	GSU1487	Gura_2686	riboflavin biosynthesis protein RibF [Geobacter bemidjiensis Bem]
Gbem_2598	Geob_3377	Glov_1650	GM18DRAFT_1261	GM21_1628	Gmet_1389	GSU1488	Gura_2685	hypothetical protein [Geobacter bemidjiensis Bem]
Gbem_2597	Geob_3376	Glov_1651	GM18DRAFT_1262	GM21_1629	Gmet_1391	GSU1489	Gura_2684	hypothetical protein [Geobacter bemidjiensis Bem]
Gbem_2596	Geob_3375	Glov_1652	#	GM21_1630	Gmet_1392	GSU1490	Gura_2683	shikimate 5-dehydrogenase [Geobacter bemidjiensis Bem]
Gbem_2595	Geob_3374	Glov_1653	GM18DRAFT_1265	GM21_1631	Gmet_1393	GSU1491	Gura_2682	type IV-A pilus assembly ATPase PilB [Geobacter bemidjiensis Bem]
Gbem_2594	Geob_3373	Glov_1654	GM18DRAFT_1266	GM21_1632	Gmet_1394	GSU1492	Gura_2681	twitching motility protein [Geobacter bemidjiensis Bem]
Gbem_2593	Geob_3372	Glov_1655	GM18DRAFT_1267	GM21_1633	Gmet_1395	GSU1493	Gura_2680	type II secretion system protein [Geobacter bemidjiensis Bem]
Gbem_2592	Geob_3371	Glov_1656	GM18DRAFT_1268	GM21_1634	Gmet_1396	GSU1494	Gura_2679	signal transduction histidine kinase, nitrogen specific, NtrB [Geobacter bemidjiensis Bem]
Gbem_2590	#	Glov_2096	GM18DRAFT_1270	GM21_1636	Gmet_1399	GSU1496	#	pilin domain protein [Geobacter bemidjiensis Bem]
Gbem_2588	#	Glov_2091	GM18DRAFT_1272	GM21_1638	Gmet_1401	GSU1499	Gura_2674	hypothetical protein [Geobacter bemidjiensis Bem]
Gbem_2587	#	Glov_2090	GM18DRAFT_1273	GM21_1639	Gmet_1402	GSU1500	Gura_2673	hypothetical protein [Geobacter bemidjiensis Bem]
Gbem_2584	#	Glov_1962	GM18DRAFT_1276	GM21_1642	Gmet_1405	GSU1502	#	UbiA prenyltransferase [Geobacter bemidjiensis Bem]
Gbem_2581	Geob_2954	#	GM18DRAFT_1280	GM21_1646	Gmet_1406	GSU1504	Gura_2359	ABC-2 type transporter [Geobacter bemidjiensis Bem]
Gbem_2580	#	#	GM18DRAFT_1281	GM21_1647	#	GSU1505	Gura_1675	ABC transporter related protein [Geobacter bemidjiensis Bem]
Gbem_2579	#	#	#	GM21_2601	#	#	#	hypothetical protein [Geobacter bemidjiensis Bem]
Gbem_2575	#	#	#	GM21_2598	#	#	#	glycosyl transferase group 1 [Geobacter bemidjiensis Bem]
Gbem_2571	#	Glov_3379	#	#	#	#	#	conserved hypothetical cytosolic protein [Geobacter bemidjiensis Bem]
Gbem_2570	#	Glov_3378	#	#	#	#	#	DegT/DnrJ/EryC1/StrS aminotransferase [Geobacter bemidjiensis Bem]
Gbem_2567	#	#	GM18DRAFT_1288	GM21_1653	#	#	#	glycosyltransferase [Geobacter bemidjiensis Bem]
Gbem_2565	#	Glov_3356	#	#	#	#	Gura_3782	glycosyl transferase group 1 [Geobacter bemidjiensis Bem]
Gbem_2562	#	Glov_1049	#	GM21_1666	#	#	#	Hemerythrin HHE cation binding domain protein [Geobacter bemidjiensis Bem]
Gbem_2560	#	#	#	GM21_1668	Gmet_2758	#	#	hypothetical protein [Geobacter bemidjiensis Bem]
Gbem_2559	Geob_3743	#	#	GM21_1669	Gmet_1133	#	#	AAA ATPase central domain protein [Geobacter bemidjiensis Bem]
Gbem_2558	#	#	GM18DRAFT_1307	GM21_1670	#	#	#	hypothetical protein [Geobacter bemidjiensis Bem]
Gbem_2557	#	#	#	GM21_1671	#	GSU0992	#	hypothetical protein [Geobacter bemidjiensis Bem]
Gbem_2556	Geob_3744	#	#	GM21_1672	#	#	#	hypothetical protein [Geobacter bemidjiensis Bem]
Gbem_2555	Geob_3745	#	#	GM21_1676	#	#	#	hypothetical protein [Geobacter bemidjiensis Bem]
Gbem_2553	Geob_3747	#	#	GM21_1678	#	#	#	hypothetical protein [Geobacter bemidjiensis Bem]
Gbem_2552	Geob_3748	#	#	GM21_1679	#	GSU0986	#	GPW/gp25 family protein [Geobacter bemidjiensis Bem]
Gbem_2551	#	#	#	GM21_1680	#	GSU0985	#	PAAR repeat-containing protein [Geobacter bemidjiensis Bem]
Gbem_2549	Geob_3751	#	#	GM21_1683	#	GSU0981	#	hypothetical protein [Geobacter bemidjiensis Bem]
Gbem_2548	#	#	#	GM21_1684	#	#	#	hypothetical protein [Geobacter bemidjiensis Bem]
Gbem_2546	#	#	#	GM21_1686	Gmet_1129	GSU0976	#	conserved hypothetical phage tail protein [Geobacter bemidjiensis Bem]
Gbem_2544	Geob_3757	#	#	GM21_1688	#	#	#	hypothetical protein [Geobacter bemidjiensis Bem]
Gbem_2541	#	Glov_0176	GM18DRAFT_2208	GM21_1690	#	#	#	transcriptional regulator, TraR/DksA family [Geobacter bemidjiensis Bem]
Gbem_2540	#	#	#	GM21_1692	#	#	#	putative methyl-accepting chemotaxis sensory transducer [Geobacter bemidjiensis Bem]
Gbem_2539	#	#	GM18DRAFT_4105	GM21_1693	#	#	#	hypothetical protein [Geobacter bemidjiensis Bem]
Gbem_2538	#	#	#	GM21_1697	#	#	#	protein of unknown function DUF1555 [Geobacter bemidjiensis Bem]
Gbem_2529	#	Glov_1442	#	#	#	#	Gura_1271	NAD(P)H dehydrogenase (quinone) [Geobacter bemidjiensis Bem]
Gbem_2525	#	#	#	#	#	#	#	hypothetical protein [Geobacter bemidjiensis Bem]
Gbem_2523	#	#	#	#	#	#	Gura_1273	DSBA oxidoreductase [Geobacter bemidjiensis Bem]
Gbem_2519	Geob_3496	Glov_2222	GM18DRAFT_0950	GM21_1700	#	GSU1307	Gura_2910	Ferritin Dps family protein [Geobacter bemidjiensis Bem]
Gbem_2518	Geob_3495	#	GM18DRAFT_0951	GM21_1701	Gmet_0815	GSU2429	Gura_2908	PpiC-type peptidyl-prolyl cis-trans isomerase [Geobacter bemidjiensis Bem]
Gbem_2517	Geob_3425	#	GM18DRAFT_0952	GM21_1702	Gmet_0506	GSU2971	Gura_1763	hypothetical protein [Geobacter bemidjiensis Bem]
Gbem_2515	Geob_3491	Glov_1755	GM18DRAFT_0954	GM21_1704	Gmet_2403	GSU1166	Gura_2904	Tetratricopeptide TPR_2 repeat protein [Geobacter bemidjiensis Bem]
Gbem_2514	#	Glov_2216	GM18DRAFT_0955	GM21_1705	#	GSU2002	Gura_2894	FAD-dependent pyridine nucleotide-disulphide oxidoreductase [Geobacter bemidjiensis Bem]
Gbem_2513	Geob_3490	#	GM18DRAFT_0957	GM21_1706	Gmet_2402	GSU1167	Gura_2893	hypothetical protein [Geobacter bemidjiensis Bem]
Gbem_2512	Geob_3489	Glov_1979	#	GM21_1707	#	GSU1169	Gura_2892	hypothetical protein [Geobacter bemidjiensis Bem]
Gbem_2511	Geob_3487	Glov_3047	GM18DRAFT_0958	GM21_1708	Gmet_0916	GSU2091	Gura_2868	phosphoribosylaminoimidazole-succinocarboxamide synthase [Geobacter bemidjiensis Bem]
Gbem_2510	Geob_3486	Glov_3046	GM18DRAFT_0959	GM21_1709	Gmet_0917	GSU2090	Gura_2867	hypothetical protein [Geobacter bemidjiensis Bem]
Gbem_2509	Geob_3485	Glov_0980	GM18DRAFT_0960	GM21_1710	Gmet_0918	GSU2089	Gura_2866	cell shape determining protein, MreB/Mrl family [Geobacter bemidjiensis Bem]
Gbem_2508	Geob_3484	Glov_0979	GM18DRAFT_0961	GM21_1711	Gmet_0919	GSU2088	Gura_2865	glycosyl transferase family 2 [Geobacter bemidjiensis Bem]
Gbem_2507	Geob_3483	Glov_0978	GM18DRAFT_0962	GM21_1712	Gmet_0920	GSU2087	Gura_2864	phosphoheptose isomerase [Geobacter bemidjiensis Bem]
Gbem_2506	Geob_3482	Glov_2495	GM18DRAFT_0964	GM21_1713	Gmet_0923	GSU2084	Gura_2863	D,D-heptose 1,7-bisphosphate phosphatase [Geobacter bemidjiensis Bem]
Gbem_2505	#	#	GM18DRAFT_0965	GM21_1714	#	#	#	hypothetical protein [Geobacter bemidjiensis Bem]
Gbem_2504	#	#	GM18DRAFT_0966	GM21_1715	#	#	Gura_1432	protein of unknown function DUF81 [Geobacter bemidjiensis Bem]
Gbem_2503	Geob_2339	#	GM18DRAFT_0967	GM21_1716	Gmet_0706	GSU1021	Gura_1434	hypothetical protein [Geobacter bemidjiensis Bem]
Gbem_2502	Geob_2341	#	GM18DRAFT_0968	GM21_1717	Gmet_0017	#	Gura_1436	SlyX family protein [Geobacter bemidjiensis Bem]
Gbem_2499	#	#	GM18DRAFT_0970	#	Gmet_1539	GSU2101	#	pyruvate formate-lyase PFL [Geobacter bemidjiensis Bem]
Gbem_2498	Geob_3738	Glov_3027	GM18DRAFT_0971	GM21_1719	#	#	Gura_0262	protein of unknown function DUF1653 [Geobacter bemidjiensis Bem]
Gbem_2497	#	#	GM18DRAFT_0972	GM21_1720	#	#	#	MCP methyltransferase, CheR-type [Geobacter bemidjiensis Bem]
Gbem_2493	#	#	GM18DRAFT_0978	GM21_1726	#	#	#	short-chain dehydrogenase/reductase SDR [Geobacter bemidjiensis Bem]
Gbem_2492	#	#	GM18DRAFT_0979	#	#	#	Gura_0966	peptidase S9B dipeptidylpeptidase IV domain protein [Geobacter bemidjiensis Bem]
Gbem_2491	Geob_3717	Glov_1091	GM18DRAFT_0981	GM21_1727	#	#	Gura_3422	hypothetical protein [Geobacter bemidjiensis Bem]
Gbem_2490	#	#	GM18DRAFT_0982	GM21_1728	Gmet_1003	#	#	hypothetical protein [Geobacter bemidjiensis Bem]
Gbem_2489	#	#	#	GM21_1729	#	#	Gura_0246	protein of unknown function UPF0153 [Geobacter bemidjiensis Bem]
Gbem_2488	#	#	#	GM21_1730	#	#	Gura_1251	hypothetical protein [Geobacter bemidjiensis Bem]
Gbem_2487	#	#	GM18DRAFT_3782	GM21_1731	#	#	Gura_1252	Post-segregation antitoxin CcdA [Geobacter bemidjiensis Bem]
Gbem_2486	Geob_0802	#	GM18DRAFT_0984	GM21_1733	Gmet_2856	#	Gura_3937	hypothetical protein [Geobacter bemidjiensis Bem]
Gbem_2485	Geob_0803	#	GM18DRAFT_0985	GM21_1734	Gmet_2857	#	#	anion transporter [Geobacter bemidjiensis Bem]
Gbem_2484	Geob_1650	#	#	GM21_1735	Gmet_1907	GSU1345	Gura_3895	transcriptional regulator, BadM/Rrf2 family [Geobacter bemidjiensis Bem]
Gbem_2483	#	#	#	GM21_1736	Gmet_2812	#	#	PfkB domain protein [Geobacter bemidjiensis Bem]
Gbem_2481	#	#	#	GM21_1738	#	#	#	hypothetical protein [Geobacter bemidjiensis Bem]
Gbem_2480	#	#	GM18DRAFT_0991	GM21_1739	#	#	#	peptidase M48 Ste24p [Geobacter bemidjiensis Bem]
Gbem_2478	#	Glov_3237	GM18DRAFT_0989	GM21_1741	#	#	Gura_1640	major facilitator superfamily MFS_1 [Geobacter bemidjiensis Bem]
Gbem_2476	#	Glov_0125	GM18DRAFT_1575	#	Gmet_1442	GSU0772	Gura_3523	NADPH-dependent FMN reductase [Geobacter bemidjiensis Bem]
Gbem_2473	#	#	GM18DRAFT_0997	GM21_1744	#	#	#	SNF2-related protein [Geobacter bemidjiensis Bem]
Gbem_2472	Geob_2344	Glov_2598	GM18DRAFT_0998	GM21_1745	Gmet_0710	GSU1027	Gura_1446	Nitrilase/cyanide hydratase and apolipoprotein N-acyltransferase [Geobacter bemidjiensis Bem]
Gbem_2471	Geob_2345	Glov_2597	GM18DRAFT_0999	GM21_1746	Gmet_0711	GSU1028	Gura_1447	Porphyromonas-type peptidyl-arginine deiminase [Geobacter bemidjiensis Bem]
Gbem_2470	Geob_1930	Glov_2462	GM18DRAFT_1000	GM21_1747	Gmet_0714	GSU1044	Gura_3307	NUDIX hydrolase [Geobacter bemidjiensis Bem]
Gbem_2469	#	#	GM18DRAFT_1001	GM21_1748	Gmet_0994	#	Gura_4402	SNF2-related protein [Geobacter bemidjiensis Bem]
Gbem_2468	#	#	GM18DRAFT_1002	GM21_1749	#	#	#	putative anti-sigma regulatory factor, serine/threonine protein kinase [Geobacter bemidjiensis Bem]
Gbem_2467	#	#	GM18DRAFT_1003	GM21_1750	#	#	Gura_1120	hypothetical protein [Geobacter bemidjiensis Bem]
Gbem_2466	Geob_1066	Glov_3453	GM18DRAFT_1004	GM21_1751	Gmet_1127	GSU2716	Gura_1121	sugar fermentation stimulation protein [Geobacter bemidjiensis Bem]
Gbem_2465	Geob_1323	#	GM18DRAFT_1005	GM21_1752	Gmet_2670	GSU1127	#	hypothetical protein [Geobacter bemidjiensis Bem]
Gbem_2464	Geob_3481	Glov_0478	GM18DRAFT_1006	GM21_1753	Gmet_0924	GSU2083	Gura_2862	glucose-1-phosphate thymidylyltransferase [Geobacter bemidjiensis Bem]
Gbem_2463	Geob_3480	#	GM18DRAFT_1007	GM21_1754	Gmet_0925	GSU2082	Gura_2861	dTDP-4-dehydrorhamnose 3 5-epimerase and related enzymes-like protein [Geobacter bemidjiensis Bem]
Gbem_2462	Geob_3479	Glov_2494	GM18DRAFT_1008	GM21_1755	Gmet_0926	GSU2081	Gura_2860	rod shape-determining protein MreC [Geobacter bemidjiensis Bem]
Gbem_2461	Geob_3478	Glov_2493	GM18DRAFT_1009	GM21_1756	Gmet_0927	GSU2080	Gura_2859	hypothetical protein [Geobacter bemidjiensis Bem]
Gbem_2460	Geob_3477	Glov_2492	GM18DRAFT_1010	GM21_1757	Gmet_0928	GSU2079	Gura_2858	penicillin-binding protein 2 [Geobacter bemidjiensis Bem]
Gbem_2459	Geob_3476	Glov_2491	GM18DRAFT_1011	GM21_1758	Gmet_0929	GSU2078	Gura_2857	rod shape-determining protein RodA [Geobacter bemidjiensis Bem]
Gbem_2458	Geob_3475	#	GM18DRAFT_1012	GM21_1759	#	#	Gura_2856	glycosyltransferase-like protein [Geobacter bemidjiensis Bem]
Gbem_2457	Geob_3474	#	GM18DRAFT_1013	GM21_1760	#	GSU2077	Gura_2855	hypothetical protein [Geobacter bemidjiensis Bem]
Gbem_2454	Geob_3471	Glov_2779	GM18DRAFT_1016	GM21_1763	Gmet_0934	GSU2072	Gura_2852	phospholipid/glycerol acyltransferase [Geobacter bemidjiensis Bem]
Gbem_2453	Geob_3470	Glov_2778	GM18DRAFT_1017	GM21_1764	Gmet_0935	GSU2071	Gura_2851	ribonuclease H [Geobacter bemidjiensis Bem]
Gbem_2452	Geob_3469	Glov_2783	GM18DRAFT_1018	GM21_1765	Gmet_0936	GSU2070	Gura_2850	HNH endonuclease [Geobacter bemidjiensis Bem]
Gbem_2451	Geob_3468	Glov_2784	GM18DRAFT_1019	GM21_1766	Gmet_0937	GSU2069	Gura_2849	HAD-superfamily hydrolase, subfamily IA, variant 3 [Geobacter bemidjiensis Bem]
Gbem_2449	Geob_1157	#	GM18DRAFT_1021	GM21_1768	#	#	Gura_3443	Glyoxalase/bleomycin resistance protein/dioxygenase [Geobacter bemidjiensis Bem]
Gbem_2448	Geob_3464	Glov_2519	GM18DRAFT_1022	GM21_1769	Gmet_0938	GSU2068	Gura_1703	6-phosphofructokinase [Geobacter bemidjiensis Bem]
Gbem_2447	Geob_3463	Glov_2509	GM18DRAFT_1023	GM21_1770	Gmet_0939	GSU2067	Gura_1704	AAA ATPase central domain protein [Geobacter bemidjiensis Bem]
Gbem_2446	Geob_3462	Glov_2508	GM18DRAFT_1024	GM21_1771	Gmet_0940	GSU2066	Gura_1705	glycogen/starch/alpha-glucan phosphorylase [Geobacter bemidjiensis Bem]
Gbem_2445	Geob_3461	Glov_2681	GM18DRAFT_1025	GM21_1772	Gmet_0941	GSU2065	Gura_1706	ATP-NAD/AcoX kinase [Geobacter bemidjiensis Bem]
Gbem_2444	Geob_3460	Glov_2680	GM18DRAFT_1026	GM21_1773	Gmet_0942	GSU2064	Gura_1707	DNA repair protein RecN [Geobacter bemidjiensis Bem]
Gbem_2443	Geob_3459	Glov_2946	GM18DRAFT_1027	GM21_1774	Gmet_0946	GSU2061	Gura_1708	GCN5-related N-acetyltransferase [Geobacter bemidjiensis Bem]
Gbem_2442	Geob_3458	#	GM18DRAFT_1028	GM21_1775	#	GSU2060	Gura_1709	peptidase U62 modulator of DNA gyrase [Geobacter bemidjiensis Bem]
Gbem_2440	Geob_3456	Glov_2015	GM18DRAFT_1030	GM21_1777	Gmet_0847	GSU2624	Gura_1711	oligopeptide/dipeptide ABC transporter, ATPase subunit [Geobacter bemidjiensis Bem]
Gbem_2439	Geob_3455	Glov_2014	GM18DRAFT_1031	GM21_1778	Gmet_0848	GSU2623	#	oligopeptide/dipeptide ABC transporter, ATPase subunit [Geobacter bemidjiensis Bem]
Gbem_2437	Geob_3453	Glov_2013	GM18DRAFT_1033	GM21_1780	Gmet_0850	GSU2621	Gura_1714	SpoIID/LytB domain protein [Geobacter bemidjiensis Bem]
Gbem_2436	Geob_3452	Glov_2012	GM18DRAFT_1034	GM21_1781	Gmet_0851	GSU2620	Gura_1715	S-adenosylmethionine--tRNA-ribosyltransferase- isomerase [Geobacter bemidjiensis Bem]
Gbem_2435	Geob_3451	Glov_2011	GM18DRAFT_1035	GM21_1782	Gmet_0852	GSU2619	Gura_1716	queuine tRNA-ribosyltransferase [Geobacter bemidjiensis Bem]
Gbem_2434	Geob_3450	Glov_2010	GM18DRAFT_1036	GM21_1783	Gmet_0853	GSU2618	Gura_1717	preprotein translocase, YajC subunit [Geobacter bemidjiensis Bem]
Gbem_2433	Geob_3449	Glov_2009	GM18DRAFT_1037	GM21_1784	Gmet_0854	GSU2617	Gura_1718	protein-export membrane protein SecD [Geobacter bemidjiensis Bem]
Gbem_2431	Geob_3447	Glov_2007	GM18DRAFT_1039	GM21_1786	Gmet_0856	GSU2615	Gura_1720	Tetratricopeptide TPR_2 repeat protein [Geobacter bemidjiensis Bem]
Gbem_2428	Geob_3445	Glov_2005	GM18DRAFT_1041	GM21_1788	Gmet_0858	GSU2613	Gura_1722	cation diffusion facilitator family transporter [Geobacter bemidjiensis Bem]
Gbem_2427	#	#	GM18DRAFT_1042	GM21_1789	Gmet_0825	GSU2645	#	multihaem cytochrome [Geobacter bemidjiensis Bem]
Gbem_2425	#	#	GM18DRAFT_1044	GM21_1792	#	#	#	metallophosphoesterase [Geobacter bemidjiensis Bem]
Gbem_2424	Geob_0338	#	GM18DRAFT_1045	GM21_1793	#	#	#	hypothetical protein [Geobacter bemidjiensis Bem]
Gbem_2423	Geob_3135	#	GM18DRAFT_2040	GM21_1794	Gmet_1371	GSU1477	Gura_2032	LemA family protein [Geobacter bemidjiensis Bem]
Gbem_2422	Geob_3134	Glov_1255	GM18DRAFT_2041	GM21_1795	Gmet_1372	GSU1478	Gura_2033	protein of unknown function DUF477 [Geobacter bemidjiensis Bem]
Gbem_2421	Geob_3133	#	GM18DRAFT_2042	GM21_1796	Gmet_1373	GSU1479	Gura_2034	protein of unknown function DUF477 [Geobacter bemidjiensis Bem]
Gbem_2420	#	#	GM18DRAFT_2043	GM21_1797	#	#	#	response regulator receiver protein [Geobacter bemidjiensis Bem]
Gbem_2419	#	#	GM18DRAFT_2044	GM21_1798	#	#	#	PAS/PAC sensor hybrid histidine kinase [Geobacter bemidjiensis Bem]
Gbem_2418	#	Glov_0732	GM18DRAFT_3760	GM21_1799	#	#	#	protein of unknown function DUF819 [Geobacter bemidjiensis Bem]
Gbem_2417	#	Glov_0710	GM18DRAFT_3761	GM21_1800	#	#	#	Mandelate racemase/muconate lactonizing protein [Geobacter bemidjiensis Bem]
Gbem_2416	#	#	#	GM21_1801	#	#	#	PAS/PAC sensor hybrid histidine kinase [Geobacter bemidjiensis Bem]
Gbem_2415	#	#	GM18DRAFT_2541	GM21_1802	#	#	#	hypothetical protein [Geobacter bemidjiensis Bem]
Gbem_2414	Geob_3443	Glov_2143	GM18DRAFT_2046	GM21_1803	Gmet_2498	GSU2390	Gura_1728	heat shock protein Hsp90 [Geobacter bemidjiensis Bem]
Gbem_2413	Geob_3440	Glov_2547	GM18DRAFT_2047	GM21_1804	Gmet_2497	GSU2383	Gura_1731	anthranilate synthase component I [Geobacter bemidjiensis Bem]
Gbem_2412	#	#	#	GM21_1805	#	#	Gura_0118	PAS modulated sigma54 specific transcriptional regulator, Fis family [Geobacter bemidjiensis Bem]
Gbem_2411	Geob_2608	#	GM18DRAFT_1436	GM21_1806	Gmet_3512	GSU3395	Gura_1871	delta-1-pyrroline-5-carboxylate dehydrogenase [Geobacter bemidjiensis Bem]
Gbem_2410	Geob_2766	Glov_1964	GM18DRAFT_1435	GM21_1808	Gmet_1921	GSU1651	Gura_2378	Inositol phosphatase/fructose-16-bisphosphatase [Geobacter bemidjiensis Bem]
Gbem_2409	Geob_2767	Glov_1963	GM18DRAFT_1434	GM21_1809	Gmet_1920	GSU1652	Gura_2377	hypothetical protein [Geobacter bemidjiensis Bem]
Gbem_2408	Geob_2768	#	GM18DRAFT_1433	GM21_1810	#	GSU1653	Gura_2375	two component, sigma54 specific, transcriptional regulator, Fis family [Geobacter bemidjiensis Bem]
Gbem_2405	Geob_2773	#	GM18DRAFT_1430	GM21_1813	#	#	Gura_2370	hypothetical protein [Geobacter bemidjiensis Bem]
Gbem_2404	Geob_2774	Glov_3320	GM18DRAFT_1429	GM21_1814	Gmet_3161	GSU0369	Gura_2369	cytoplasmic domain of flagellar protein FhlB-like protein [Geobacter bemidjiensis Bem]
Gbem_2403	Geob_2776	Glov_2107	GM18DRAFT_1427	GM21_1816	Gmet_1845	GSU1759	Gura_2154	phosphoribosylglycinamide formyltransferase [Geobacter bemidjiensis Bem]
Gbem_2402	Geob_2777	Glov_2106	GM18DRAFT_1426	GM21_1817	Gmet_1844	GSU1758	Gura_2153	phosphoribosylformylglycinamidine cyclo-ligase [Geobacter bemidjiensis Bem]
Gbem_2401	Geob_2778	Glov_2306	GM18DRAFT_1425	GM21_1818	Gmet_1843	GSU1757	Gura_2152	ribosomal-protein-alanine acetyltransferase [Geobacter bemidjiensis Bem]
Gbem_2400	Geob_2779	Glov_2305	GM18DRAFT_1424	GM21_1819	Gmet_1842	GSU1756	Gura_2151	oxidoreductase FAD/NAD(P)-binding domain protein [Geobacter bemidjiensis Bem]
Gbem_2399	Geob_2780	Glov_2304	GM18DRAFT_1423	GM21_1820	Gmet_1841	#	Gura_2150	dihydroorotate dehydrogenase family protein [Geobacter bemidjiensis Bem]
Gbem_2398	Geob_2781	Glov_2103	GM18DRAFT_1422	GM21_1821	Gmet_1840	GSU1754	Gura_2149	lysine 2,3-aminomutase YodO family protein [Geobacter bemidjiensis Bem]
Gbem_2397	#	#	GM18DRAFT_1420	GM21_1822	#	#	#	hypothetical protein [Geobacter bemidjiensis Bem]
Gbem_2396	Geob_1963	#	GM18DRAFT_1419	GM21_1823	Gmet_1007	GSU1727	Gura_1290	transcriptional regulator, TraR/DksA family [Geobacter bemidjiensis Bem]
Gbem_2395	Geob_3318	#	GM18DRAFT_1418	GM21_1824	Gmet_1616	GSU1681	Gura_2543	BioD-like protein N-terminal domain of phosphotransacetylase-like protein [Geobacter bemidjiensis Bem]
Gbem_2393	Geob_3317	Glov_2302	GM18DRAFT_1415	GM21_1826	Gmet_1620	GSU1685	Gura_2541	metal dependent phosphohydrolase [Geobacter bemidjiensis Bem]
Gbem_2392	Geob_3211	Glov_2903	#	GM21_1827	#	#	Gura_1959	two component, sigma54 specific, transcriptional regulator, Fis family [Geobacter bemidjiensis Bem]
Gbem_2391	Geob_3209	Glov_0575	GM18DRAFT_1413	GM21_1828	#	#	Gura_1961	Radical SAM domain protein [Geobacter bemidjiensis Bem]
Gbem_2390	#	#	#	GM21_1829	#	#	#	hypothetical protein [Geobacter bemidjiensis Bem]
Gbem_2385	#	#	GM18DRAFT_1408	GM21_1833	#	#	#	hypothetical protein [Geobacter bemidjiensis Bem]
Gbem_2384	Geob_0552	#	GM18DRAFT_1407	GM21_1834	#	#	Gura_4173	response regulator receiver protein [Geobacter bemidjiensis Bem]
Gbem_2383	Geob_0553	#	GM18DRAFT_1406	GM21_1835	#	#	Gura_4172	response regulator receiver modulated CheB methylesterase [Geobacter bemidjiensis Bem]
Gbem_2382	Geob_0554	#	GM18DRAFT_1405	GM21_1836	#	#	Gura_4171	CheA signal transduction histidine kinase [Geobacter bemidjiensis Bem]
Gbem_2381	Geob_0555	#	GM18DRAFT_1404	GM21_1837	#	#	Gura_4170	methyl-accepting chemotaxis sensory transducer [Geobacter bemidjiensis Bem]
Gbem_2380	Geob_0556	#	GM18DRAFT_1403	GM21_1838	#	#	Gura_4169	CheW protein [Geobacter bemidjiensis Bem]
Gbem_2379	Geob_0557	#	GM18DRAFT_1402	GM21_1839	#	#	Gura_4168	MCP methyltransferase, CheR-type with Tpr repeats [Geobacter bemidjiensis Bem]
Gbem_2378	#	Glov_1505	GM18DRAFT_1401	GM21_1841	Gmet_1504	#	#	UDP-N-acetylglucosamine 2-epimerase [Geobacter bemidjiensis Bem]
Gbem_2376	Geob_2559	#	GM18DRAFT_1397	GM21_1843	Gmet_1559	#	#	peptidase M23B [Geobacter bemidjiensis Bem]
Gbem_2375	#	#	GM18DRAFT_1387	GM21_1844	#	GSU2780	#	hypothetical protein [Geobacter bemidjiensis Bem]
Gbem_2374	#	#	#	GM21_1845	#	#	#	hypothetical protein [Geobacter bemidjiensis Bem]
Gbem_2372	#	#	GM18DRAFT_0428	GM21_1847	#	#	#	UspA domain protein [Geobacter bemidjiensis Bem]
Gbem_2369	Geob_1225	Glov_3435	GM18DRAFT_1394	GM21_1849	Gmet_0809	GSU2697	Gura_3499	efflux transporter, RND family, MFP subunit [Geobacter bemidjiensis Bem]
Gbem_2368	Geob_1226	Glov_3434	GM18DRAFT_1393	GM21_1850	Gmet_0810	GSU2696	Gura_3498	transporter, hydrophobe/amphiphile efflux-1 (HAE1) family [Geobacter bemidjiensis Bem]
Gbem_2366	#	#	#	GM21_1852	#	GSU2688	#	hypothetical protein [Geobacter bemidjiensis Bem]
Gbem_2365	#	#	GM18DRAFT_1391	GM21_1853	#	GSU2692	#	TRAP transporter solute receptor, TAXI family [Geobacter bemidjiensis Bem]
Gbem_2364	Geob_1199	#	GM18DRAFT_1390	GM21_1854	Gmet_0995	GSU2691	#	hypothetical protein [Geobacter bemidjiensis Bem]
Gbem_2363	Geob_1200	#	GM18DRAFT_1389	GM21_1855	#	GSU2690	#	VacJ family lipoprotein [Geobacter bemidjiensis Bem]
Gbem_2362	#	#	GM18DRAFT_1388	GM21_1856	#	#	Gura_2660	hypothetical protein [Geobacter bemidjiensis Bem]
Gbem_2361	Geob_1287	#	#	GM21_1857	Gmet_0361	#	#	short-chain dehydrogenase/reductase SDR [Geobacter bemidjiensis Bem]
Gbem_2360	Geob_0728	#	#	GM21_1858	Gmet_2060	#	#	Fusaric acid resistance protein conserved region [Geobacter bemidjiensis Bem]
Gbem_2358	#	#	#	GM21_1860	#	#	#	hypothetical protein [Geobacter bemidjiensis Bem]
Gbem_2356	#	#	GM18DRAFT_1386	#	#	#	#	hypothetical protein [Geobacter bemidjiensis Bem]
Gbem_2355	Geob_3516	Glov_0053	GM18DRAFT_1381	GM21_1862	#	#	#	MATE efflux family protein [Geobacter bemidjiensis Bem]
Gbem_2354	Geob_0804	#	GM18DRAFT_1380	GM21_1863	Gmet_2858	GSU1716	Gura_3935	phosphoadenosine phosphosulfate reductase [Geobacter bemidjiensis Bem]
Gbem_2353	Geob_0805	Glov_1531	GM18DRAFT_1379	GM21_1864	Gmet_2859	#	Gura_3934	sulfate adenylyltransferase, small subunit [Geobacter bemidjiensis Bem]
Gbem_2352	Geob_0806	Glov_1532	GM18DRAFT_1378	GM21_1865	Gmet_2860	#	Gura_3933	sulfate adenylyltransferase, large subunit [Geobacter bemidjiensis Bem]
Gbem_2351	#	#	GM18DRAFT_4301	#	#	#	Gura_0461	hypothetical protein [Geobacter bemidjiensis Bem]
Gbem_2349	Geob_2214	Glov_1155	GM18DRAFT_2833	GM21_1873	Gmet_0520	GSU2954	Gura_0467	arsenical-resistance protein [Geobacter bemidjiensis Bem]
Gbem_2348	#	Glov_0597	GM18DRAFT_2832	GM21_1874	Gmet_0521	GSU2953	#	protein tyrosine phosphatase [Geobacter bemidjiensis Bem]
Gbem_2347	Geob_0736	Glov_1190	GM18DRAFT_2796	GM21_1876	Gmet_0515	GSU2959	Gura_3416	Co/Zn/Cd cation transporter-like protein [Geobacter bemidjiensis Bem]
Gbem_2346	#	#	#	GM21_2680	#	#	#	hypothetical protein [Geobacter bemidjiensis Bem]
Gbem_2340	#	Glov_2440	GM18DRAFT_3941	GM21_1880	Gmet_1928	GSU1642	#	Rubrerythrin [Geobacter bemidjiensis Bem]
Gbem_2339	Geob_2900	Glov_1619	GM18DRAFT_3940	GM21_1881	Gmet_1949	GSU1627	Gura_2058	preprotein translocase, SecG subunit [Geobacter bemidjiensis Bem]
Gbem_2338	Geob_2899	Glov_1618	GM18DRAFT_3939	GM21_1882	Gmet_1948	#	Gura_2059	triosephosphate isomerase [Geobacter bemidjiensis Bem]
Gbem_2337	Geob_2898	Glov_1617	GM18DRAFT_3938	GM21_1883	Gmet_1947	GSU1628	Gura_2060	phosphoglycerate kinase [Geobacter bemidjiensis Bem]
Gbem_2336	Geob_2897	Glov_1616	GM18DRAFT_3937	GM21_1884	Gmet_1946	GSU1629	Gura_2061	glyceraldehyde-3-phosphate dehydrogenase, type I [Geobacter bemidjiensis Bem]
Gbem_2334	Geob_2895	Glov_2693	GM18DRAFT_3935	GM21_1886	Gmet_1944	GSU1631	Gura_2063	beta-lactamase domain protein [Geobacter bemidjiensis Bem]
Gbem_2333	Geob_2894	Glov_2695	GM18DRAFT_3934	GM21_1887	Gmet_1943	GSU1632	Gura_2064	adenylosuccinate lyase [Geobacter bemidjiensis Bem]
Gbem_2331	Geob_2892	Glov_2699	GM18DRAFT_3932	GM21_1889	Gmet_1941	GSU1634	Gura_2066	AIR synthase related protein [Geobacter bemidjiensis Bem]
Gbem_2330	Geob_2891	Glov_2701	GM18DRAFT_3931	GM21_1890	Gmet_1940	GSU1635	Gura_2067	phosphoribosylformylglycinamidine synthase I, putative [Geobacter bemidjiensis Bem]
Gbem_2329	Geob_2890	Glov_2702	GM18DRAFT_3016	GM21_1891	Gmet_1939	GSU1636	Gura_2068	amidophosphoribosyltransferase [Geobacter bemidjiensis Bem]
Gbem_2328	Geob_2889	Glov_2703	GM18DRAFT_3015	GM21_1892	Gmet_1938	#	Gura_2069	orotate phosphoribosyltransferase [Geobacter bemidjiensis Bem]
Gbem_2327	Geob_2888	Glov_1905	GM18DRAFT_3014	GM21_1893	Gmet_1937	GSU1638	Gura_2070	hypothetical protein [Geobacter bemidjiensis Bem]
Gbem_2326	Geob_3301	Glov_3563	GM18DRAFT_3013	GM21_1894	Gmet_1726	GSU2092	Gura_4015	YaeQ family protein [Geobacter bemidjiensis Bem]
Gbem_2323	Geob_2379	Glov_1315	GM18DRAFT_3009	GM21_1900	Gmet_2048	GSU1996	Gura_2822	hypothetical protein [Geobacter bemidjiensis Bem]
Gbem_2322	Geob_2380	#	GM18DRAFT_3008	GM21_1901	Gmet_2047	#	Gura_2821	hypothetical protein [Geobacter bemidjiensis Bem]
Gbem_2321	Geob_2383	Glov_1316	GM18DRAFT_3007	GM21_1902	Gmet_1988	GSU1936	Gura_2818	nicotinate-nucleotide pyrophosphorylase [Geobacter bemidjiensis Bem]
Gbem_2320	Geob_2384	Glov_1317	GM18DRAFT_3006	GM21_1903	Gmet_1987	GSU1935	Gura_2817	biotin--acetyl-CoA-carboxylase ligase [Geobacter bemidjiensis Bem]
Gbem_2319	Geob_2385	Glov_1318	GM18DRAFT_3005	GM21_1904	Gmet_1986	GSU1934	Gura_2816	putative transcriptional acitvator, Baf family [Geobacter bemidjiensis Bem]
Gbem_2318	Geob_2386	Glov_1319	GM18DRAFT_3004	GM21_1905	Gmet_1985	GSU1933	Gura_2815	translation elongation factor G [Geobacter bemidjiensis Bem]
Gbem_2317	Geob_2387	Glov_1320	GM18DRAFT_3003	GM21_1906	Gmet_1984	GSU1932	Gura_2814	Sporulation domain protein [Geobacter bemidjiensis Bem]
Gbem_2316	Geob_2388	Glov_1321	GM18DRAFT_3002	GM21_1907	Gmet_1983	GSU1931	Gura_2813	hypothetical protein [Geobacter bemidjiensis Bem]
Gbem_2315	Geob_2389	#	GM18DRAFT_3001	GM21_1908	Gmet_1982	#	Gura_2812	hypothetical protein [Geobacter bemidjiensis Bem]
Gbem_2314	Geob_2390	Glov_1323	GM18DRAFT_3000	GM21_1909	Gmet_1981	GSU1929	Gura_2811	MgtC/SapB transporter [Geobacter bemidjiensis Bem]
Gbem_2312	Geob_2391	Glov_1325	GM18DRAFT_2998	GM21_1911	Gmet_1979	GSU1925	Gura_2809	transport-associated [Geobacter bemidjiensis Bem]
Gbem_2311	Geob_2392	Glov_1326	GM18DRAFT_2997	GM21_1912	Gmet_1975	GSU1448	Gura_2808	PHP domain protein [Geobacter bemidjiensis Bem]
Gbem_2310	Geob_2393	Glov_2064	GM18DRAFT_2996	GM21_1913	Gmet_1974	GSU1449	Gura_2807	hypothetical protein [Geobacter bemidjiensis Bem]
Gbem_2309	Geob_2394	Glov_1327	GM18DRAFT_2995	GM21_1914	Gmet_1973	GSU1450	Gura_2806	HhH-GPD family protein [Geobacter bemidjiensis Bem]
Gbem_2307	Geob_0433	#	#	GM21_1916	#	#	#	ATP-dependent metalloprotease FtsH [Geobacter bemidjiensis Bem]
Gbem_2306	#	#	GM18DRAFT_2993	GM21_1917	#	#	Gura_3447	protein of unknown function DUF1456 [Geobacter bemidjiensis Bem]
Gbem_2305	#	Glov_1699	GM18DRAFT_2992	GM21_1918	#	#	#	hypothetical protein [Geobacter bemidjiensis Bem]
Gbem_2304	#	#	GM18DRAFT_2991	GM21_1919	#	#	#	hypothetical protein [Geobacter bemidjiensis Bem]
Gbem_2303	#	#	GM18DRAFT_2990	GM21_1920	Gmet_0790	GSU2536	#	dienelactone hydrolase [Geobacter bemidjiensis Bem]
Gbem_2302	#	#	GM18DRAFT_2989	GM21_1921	Gmet_1223	#	Gura_1979	metallophosphoesterase [Geobacter bemidjiensis Bem]
Gbem_2301	Geob_3181	#	GM18DRAFT_2988	GM21_1922	#	GSU1725	#	SMC domain protein [Geobacter bemidjiensis Bem]
Gbem_2298	Geob_3016	Glov_1882	GM18DRAFT_2985	GM21_1925	Gmet_1960	GSU1833	Gura_2250	tryptophanyl-tRNA synthetase [Geobacter bemidjiensis Bem]
Gbem_2297	Geob_3015	Glov_1883	GM18DRAFT_2984	GM21_1926	Gmet_1959	GSU1832	Gura_2249	chromosome segregation and condensation protein ScpA [Geobacter bemidjiensis Bem]
Gbem_2296	Geob_3014	Glov_1884	GM18DRAFT_2983	GM21_1927	Gmet_1958	GSU1831	Gura_2248	segregation and condensation protein B [Geobacter bemidjiensis Bem]
Gbem_2295	Geob_3013	Glov_1885	GM18DRAFT_2982	GM21_1928	Gmet_1957	GSU1830	Gura_2247	protein of unknown function DUF52 [Geobacter bemidjiensis Bem]
Gbem_2294	Geob_3012	Glov_0878	GM18DRAFT_2981	GM21_1929	Gmet_1578	GSU1581	Gura_2246	CBS domain containing protein [Geobacter bemidjiensis Bem]
Gbem_2293	Geob_3011	#	GM18DRAFT_2980	GM21_1930	#	#	Gura_2245	hypothetical protein [Geobacter bemidjiensis Bem]
Gbem_2292	Geob_2935	#	GM18DRAFT_2979	GM21_1931	Gmet_1877	GSU1796	Gura_2314	phosphoesterase RecJ domain protein [Geobacter bemidjiensis Bem]
Gbem_2291	Geob_2934	Glov_2316	GM18DRAFT_2978	GM21_1932	#	GSU1868	Gura_2313	cysteine desulfurase family protein [Geobacter bemidjiensis Bem]
Gbem_2290	Geob_2932	Glov_2315	GM18DRAFT_2977	GM21_1933	Gmet_1302	GSU1866	Gura_2311	PhoH family protein [Geobacter bemidjiensis Bem]
Gbem_2289	Geob_2931	Glov_2314	GM18DRAFT_2976	GM21_1934	Gmet_1303	GSU1865	Gura_2310	metalloendopeptidase, glycoprotease family [Geobacter bemidjiensis Bem]
Gbem_2288	Geob_2930	Glov_2313	GM18DRAFT_2975	GM21_1935	Gmet_1304	GSU1864	Gura_2309	dimethyladenosine transferase [Geobacter bemidjiensis Bem]
Gbem_2287	Geob_2929	Glov_1142	GM18DRAFT_2974	GM21_1936	Gmet_1430	GSU1816	Gura_2308	nucleotide sugar dehydrogenase [Geobacter bemidjiensis Bem]
Gbem_2286	Geob_2928	Glov_1140	GM18DRAFT_2973	GM21_1937	Gmet_1431	GSU1815	Gura_2307	NAD-dependent epimerase/dehydratase [Geobacter bemidjiensis Bem]
Gbem_2285	Geob_2927	Glov_1139	GM18DRAFT_2972	GM21_1938	Gmet_1432	GSU1814	Gura_2306	Septum formation initiator [Geobacter bemidjiensis Bem]
Gbem_2284	Geob_2926	Glov_1138	GM18DRAFT_2971	GM21_1939	Gmet_1433	GSU1813	Gura_2305	hypothetical protein [Geobacter bemidjiensis Bem]
Gbem_2283	Geob_2925	Glov_1137	GM18DRAFT_2970	GM21_1940	Gmet_1434	GSU1812	Gura_2304	arginyl-tRNA synthetase [Geobacter bemidjiensis Bem]
Gbem_2282	Geob_2924	Glov_1136	GM18DRAFT_2587	GM21_1941	Gmet_1435	GSU1811	Gura_2303	Sporulation domain protein [Geobacter bemidjiensis Bem]
Gbem_2281	#	Glov_2262	GM18DRAFT_2586	GM21_1942	#	#	Gura_0978	response regulator receiver protein [Geobacter bemidjiensis Bem]
Gbem_2280	Geob_2922	#	#	GM21_1943	Gmet_1735	GSU1218	Gura_2301	protein of unknown function DUF329 [Geobacter bemidjiensis Bem]
Gbem_2279	Geob_2921	Glov_0584	GM18DRAFT_2584	GM21_1944	Gmet_1736	GSU1219	Gura_2300	glutamyl-tRNA synthetase [Geobacter bemidjiensis Bem]
Gbem_2278	Geob_1623	Glov_1753	GM18DRAFT_2583	GM21_1945	#	GSU2708	#	4Fe-4S ferredoxin iron-sulfur binding domain protein [Geobacter bemidjiensis Bem]
Gbem_2277	Geob_1624	Glov_1754	GM18DRAFT_2582	GM21_1946	Gmet_1034	GSU2707	Gura_3396	acetate kinase [Geobacter bemidjiensis Bem]
Gbem_2276	Geob_1625	Glov_1210	GM18DRAFT_2581	GM21_1947	Gmet_1035	GSU2706	Gura_3395	phosphate acetyltransferase [Geobacter bemidjiensis Bem]
Gbem_2275	Geob_3732	Glov_0927	GM18DRAFT_2580	GM21_1948	Gmet_1036	GSU2705	Gura_3539	molybdenum cofactor synthesis domain protein [Geobacter bemidjiensis Bem]
Gbem_2271	Geob_1631	Glov_1160	GM18DRAFT_2576	GM21_1952	Gmet_0302	GSU3145	#	MOSC domain containing protein [Geobacter bemidjiensis Bem]
Gbem_2270	Geob_1632	#	GM18DRAFT_2575	GM21_1953	#	#	Gura_3392	integral membrane sensor signal transduction histidine kinase [Geobacter bemidjiensis Bem]
Gbem_2269	Geob_1633	Glov_0143	GM18DRAFT_2574	GM21_1954	Gmet_1058	GSU0776	Gura_3391	two component, sigma54 specific, transcriptional regulator, Fis family [Geobacter bemidjiensis Bem]
Gbem_2262	#	#	GM18DRAFT_2567	GM21_1962	#	#	#	hemerythrin-like metal-binding protein [Geobacter bemidjiensis Bem]
Gbem_2259	Geob_1265	#	GM18DRAFT_2564	GM21_1965	Gmet_0156	GSU3442	Gura_0330	protein of unknown function DUF488 [Geobacter bemidjiensis Bem]
Gbem_2258	Geob_1951	Glov_1612	GM18DRAFT_2563	GM21_1966	Gmet_2763	GSU2445	Gura_1265	aconitate hydratase [Geobacter bemidjiensis Bem]
Gbem_2256	#	#	#	GM21_1968	#	#	#	response regulator receiver protein [Geobacter bemidjiensis Bem]
Gbem_2255	#	#	#	GM21_1969	#	#	#	hemerythrin-like metal-binding protein [Geobacter bemidjiensis Bem]
Gbem_2252	#	#	#	GM21_1972	#	#	#	hypothetical protein [Geobacter bemidjiensis Bem]
Gbem_2249	#	Glov_0863	GM18DRAFT_2559	GM21_1975	#	#	#	response regulator receiver protein [Geobacter bemidjiensis Bem]
Gbem_2247	Geob_1665	Glov_2353	GM18DRAFT_2557	GM21_1979	Gmet_2506	GSU1665	Gura_0967	Rhomboid family protein [Geobacter bemidjiensis Bem]
Gbem_2246	Geob_3212	#	GM18DRAFT_2556	GM21_1980	Gmet_1909	#	Gura_1955	pyridoxamine 5-phosphate oxidase-related FMN-binding [Geobacter bemidjiensis Bem]
Gbem_2245	Geob_1331	#	GM18DRAFT_2555	GM21_1981	Gmet_0508	GSU1669	Gura_0416	hypothetical protein [Geobacter bemidjiensis Bem]
Gbem_2244	#	#	GM18DRAFT_2553	GM21_1982	#	#	#	response regulator receiver protein [Geobacter bemidjiensis Bem]
Gbem_2242	#	#	GM18DRAFT_2552	GM21_1983	#	#	#	hypothetical protein [Geobacter bemidjiensis Bem]
Gbem_2241	#	Glov_3050	GM18DRAFT_2551	GM21_1984	#	GSU2929	Gura_3562	hemerythrin-like metal-binding protein [Geobacter bemidjiensis Bem]
Gbem_2239	#	#	GM18DRAFT_2549	GM21_1986	#	#	Gura_3389	two component, sigma54 specific, transcriptional regulator, Fis family [Geobacter bemidjiensis Bem]
Gbem_2238	Geob_2984	Glov_0840	GM18DRAFT_2547	GM21_1988	Gmet_0269	#	Gura_0625	hypothetical protein [Geobacter bemidjiensis Bem]
Gbem_2237	Geob_3319	#	GM18DRAFT_2546	GM21_1989	Gmet_1614	GSU1678	Gura_2544	ATPase, P-type (transporting), HAD superfamily, subfamily IC [Geobacter bemidjiensis Bem]
Gbem_2236	Geob_0847	#	GM18DRAFT_2545	GM21_1991	Gmet_1105	GSU1204	#	sodium/hydrogen exchanger [Geobacter bemidjiensis Bem]
Gbem_2232	#	#	GM18DRAFT_2539	GM21_1995	Gmet_1473	GSU2561	#	hypothetical protein [Geobacter bemidjiensis Bem]
Gbem_2231	#	Glov_0590	GM18DRAFT_2538	GM21_1996	Gmet_0878	GSU2562	Gura_2645	putative phosphohistidine phosphatase, SixA [Geobacter bemidjiensis Bem]
Gbem_2230	#	Glov_0426	GM18DRAFT_2536	GM21_1997	#	GSU3459	Gura_4316	hypothetical protein [Geobacter bemidjiensis Bem]
Gbem_2228	Geob_0411	#	GM18DRAFT_2534	GM21_1999	#	GSU0448	Gura_4291	amidohydrolase [Geobacter bemidjiensis Bem]
Gbem_2227	#	#	GM18DRAFT_4429	GM21_2000	Gmet_1199	GSU1213	#	hypothetical protein [Geobacter bemidjiensis Bem]
Gbem_2226	#	#	GM18DRAFT_4430	GM21_2001	#	#	#	multi-sensor hybrid histidine kinase [Geobacter bemidjiensis Bem]
Gbem_2225	Geob_0946	Glov_2769	#	GM21_2002	Gmet_2441	GSU1279	Gura_0780	cobalamin (vitamin B12) biosynthesis CbiM protein [Geobacter bemidjiensis Bem]
Gbem_2224	Geob_3338	Glov_2768	GM18DRAFT_4333	GM21_2003	Gmet_2440	GSU1280	Gura_2761	cobalt ABC transporter, inner membrane subunit CbiQ [Geobacter bemidjiensis Bem]
Gbem_2223	#	Glov_2767	GM18DRAFT_4332	GM21_2004	Gmet_2439	GSU1281	Gura_2760	cobalt ABC transporter, ATPase subunit [Geobacter bemidjiensis Bem]
Gbem_2221	Geob_2756	Glov_0658	GM18DRAFT_4330	GM21_2006	Gmet_1725	GSU0171	Gura_4014	protein of unknown function DUF188 [Geobacter bemidjiensis Bem]
Gbem_2220	#	Glov_2175	GM18DRAFT_4329	GM21_2007	Gmet_0489	GSU2988	Gura_0020	heat shock protein DnaJ domain protein [Geobacter bemidjiensis Bem]
Gbem_2214	Geob_1920	Glov_2189	GM18DRAFT_3991	GM21_2013	Gmet_3378	GSU0457	Gura_3589	hypothetical protein [Geobacter bemidjiensis Bem]
Gbem_2212	Geob_0346	Glov_3189	GM18DRAFT_3989	GM21_2015	Gmet_1154	GSU0854	Gura_2633	protein of unknown function UPF0118 [Geobacter bemidjiensis Bem]
Gbem_2211	#	#	GM18DRAFT_3988	GM21_2016	#	#	#	hypothetical protein [Geobacter bemidjiensis Bem]
Gbem_2209	#	#	GM18DRAFT_3986	GM21_2018	#	GSU2187	#	protein of unknown function DUF214 [Geobacter bemidjiensis Bem]
Gbem_2208	#	#	GM18DRAFT_3985	GM21_2019	#	GSU2186	#	hypothetical protein [Geobacter bemidjiensis Bem]
Gbem_2207	#	#	#	#	Gmet_1465	#	#	hypothetical protein [Geobacter bemidjiensis Bem]
Gbem_2206	#	#	#	GM21_2020	#	#	#	hypothetical protein [Geobacter bemidjiensis Bem]
Gbem_2205	#	#	GM18DRAFT_3649	GM21_2021	#	#	#	hypothetical protein [Geobacter bemidjiensis Bem]
Gbem_2204	Geob_2351	#	GM18DRAFT_3648	GM21_2022	Gmet_2410	GSU1158	Gura_1453	manganese and iron superoxide dismutase [Geobacter bemidjiensis Bem]
Gbem_2203	Geob_2108	#	GM18DRAFT_3646	GM21_2024	Gmet_3038	GSU0496	Gura_1129	efflux transporter, RND family, MFP subunit [Geobacter bemidjiensis Bem]
Gbem_2200	Geob_1895	Glov_1600	GM18DRAFT_3643	GM21_2027	Gmet_1650	GSU1609	Gura_1126	outer membrane efflux protein [Geobacter bemidjiensis Bem]
Gbem_2199	#	#	GM18DRAFT_3642	GM21_2028	#	#	#	hypothetical protein [Geobacter bemidjiensis Bem]
Gbem_2198	Geob_3823	Glov_0802	GM18DRAFT_3641	GM21_2029	Gmet_3237	GSU3288	Gura_4414	UBA/THIF-type NAD/FAD binding protein [Geobacter bemidjiensis Bem]
Gbem_2197	#	#	GM18DRAFT_3640	GM21_2030	#	#	#	protein of unknown function DUF72 [Geobacter bemidjiensis Bem]
Gbem_2196	#	#	GM18DRAFT_3639	GM21_2031	#	GSU1375	Gura_4150	hypothetical protein [Geobacter bemidjiensis Bem]
Gbem_2195	#	Glov_3507	GM18DRAFT_3638	GM21_2032	Gmet_3555	#	Gura_2280	membrane protein of unknown function [Geobacter bemidjiensis Bem]
Gbem_2194	Geob_2794	Glov_1856	GM18DRAFT_3637	GM21_2033	Gmet_1827	GSU1739	Gura_2135	indolepyruvate ferredoxin oxidoreductase, alpha subunit [Geobacter bemidjiensis Bem]
Gbem_2193	Geob_2795	Glov_1857	GM18DRAFT_3636	GM21_2034	Gmet_1826	GSU1738	Gura_2134	pyruvate ferredoxin/flavodoxin oxidoreductase [Geobacter bemidjiensis Bem]
Gbem_2191	Geob_2797	Glov_1859	GM18DRAFT_3634	GM21_2036	Gmet_1824	GSU1736	Gura_2132	amino acid-binding ACT domain protein [Geobacter bemidjiensis Bem]
Gbem_2188	Geob_2800	Glov_1862	GM18DRAFT_3631	GM21_2039	Gmet_1822	GSU1733	Gura_2129	inner-membrane translocator [Geobacter bemidjiensis Bem]
Gbem_2187	Geob_2801	Glov_1863	GM18DRAFT_3630	GM21_2040	Gmet_1821	GSU1732	Gura_2128	inner-membrane translocator [Geobacter bemidjiensis Bem]
Gbem_2185	Geob_2803	Glov_1865	GM18DRAFT_3628	GM21_2042	Gmet_1819	GSU1730	Gura_2125	ABC transporter related protein [Geobacter bemidjiensis Bem]
Gbem_2183	#	#	GM18DRAFT_3626	GM21_2044	Gmet_0155	GSU2743	Gura_0331	cytochrome c, class I [Geobacter bemidjiensis Bem]
Gbem_2178	#	#	GM18DRAFT_4218	GM21_2045	Gmet_2650	#	#	pyridoxamine 5-phosphate oxidase-related FMN-binding [Geobacter bemidjiensis Bem]
Gbem_2176	#	Glov_2366	GM18DRAFT_4217	GM21_2047	#	#	#	major facilitator superfamily MFS_1 [Geobacter bemidjiensis Bem]
Gbem_2175	#	#	GM18DRAFT_4216	GM21_2048	#	#	#	Rubredoxin-type Fe(Cys)4 protein [Geobacter bemidjiensis Bem]
Gbem_2171	#	#	GM18DRAFT_4214	GM21_2051	Gmet_2190	#	Gura_1531	protein of unknown function DUF156 [Geobacter bemidjiensis Bem]
Gbem_2170	Geob_0820	Glov_2923	GM18DRAFT_4213	GM21_2052	Gmet_2772	GSU2452	Gura_1532	copper-translocating P-type ATPase [Geobacter bemidjiensis Bem]
Gbem_2169	#	#	GM18DRAFT_4212	GM21_2053	#	#	#	hypothetical protein [Geobacter bemidjiensis Bem]
Gbem_2168	Geob_2555	Glov_0545	GM18DRAFT_4211	GM21_2054	Gmet_1553	GSU1340	Gura_0082	protein of unknown function DUF214 [Geobacter bemidjiensis Bem]
Gbem_2166	Geob_2562	Glov_3077	GM18DRAFT_4209	GM21_2056	Gmet_1549	GSU1330	Gura_0087	outer membrane efflux protein [Geobacter bemidjiensis Bem]
Gbem_2165	#	Glov_3078	GM18DRAFT_4208	GM21_2057	Gmet_1548	GSU1331	Gura_0088	efflux transporter, RND family, MFP subunit [Geobacter bemidjiensis Bem]
Gbem_2164	Geob_2564	Glov_3079	GM18DRAFT_4444	GM21_2058	Gmet_1547	GSU1332	Gura_0089	heavy metal efflux pump, CzcA family [Geobacter bemidjiensis Bem]
Gbem_2163	Geob_2565	Glov_3080	GM18DRAFT_4443	GM21_2059	Gmet_1546	GSU1333	Gura_0090	hypothetical protein [Geobacter bemidjiensis Bem]
Gbem_2162	Geob_2567	#	GM18DRAFT_3380	GM21_2060	Gmet_1545	#	Gura_0091	hypothetical protein [Geobacter bemidjiensis Bem]
Gbem_2161	Geob_0853	Glov_2943	GM18DRAFT_3378	GM21_2061	#	GSU0471	Gura_2017	integral membrane sensor signal transduction histidine kinase [Geobacter bemidjiensis Bem]
Gbem_2159	Geob_0850	Glov_2940	GM18DRAFT_3376	GM21_2063	#	GSU0468	Gura_2019	nucleic acid binding, OB-fold, tRNA/helicase-type [Geobacter bemidjiensis Bem]
Gbem_2158	Geob_0849	#	GM18DRAFT_3375	GM21_2064	#	GSU0467	Gura_2020	hypothetical protein [Geobacter bemidjiensis Bem]
Gbem_2157	Geob_0848	#	GM18DRAFT_3374	GM21_2065	Gmet_3452	GSU1337	Gura_2021	hypothetical protein [Geobacter bemidjiensis Bem]
Gbem_2156	#	#	GM18DRAFT_0629	GM21_2067	#	#	#	deoxycytidine triphosphate deaminase [Geobacter bemidjiensis Bem]
Gbem_2155	#	#	#	GM21_2068	#	#	#	multi-sensor hybrid histidine kinase [Geobacter bemidjiensis Bem]
Gbem_2154	#	Glov_0567	GM18DRAFT_0773	GM21_2069	#	#	#	periplasmic binding protein-related protein [Geobacter bemidjiensis Bem]
Gbem_2153	#	#	#	GM21_2070	#	#	Gura_2014	PAS/PAC sensor signal transduction histidine kinase [Geobacter bemidjiensis Bem]
Gbem_2151	#	#	#	#	Gmet_0690	#	#	phosphoesterase PA-phosphatase related [Geobacter bemidjiensis Bem]
Gbem_2150	#	#	GM18DRAFT_1569	GM21_2071	#	#	#	protein of unknown function DUF81 [Geobacter bemidjiensis Bem]
Gbem_2145	#	#	#	GM21_2074	Gmet_3496	#	#	hypothetical protein [Geobacter bemidjiensis Bem]
Gbem_2144	Geob_2569	#	#	GM21_2076	Gmet_1543	#	#	YHS domain protein [Geobacter bemidjiensis Bem]
Gbem_2143	#	#	#	#	#	#	Gura_1851	cytochrome c family protein [Geobacter bemidjiensis Bem]
Gbem_2138	Geob_2830	Glov_1847	GM18DRAFT_3361	GM21_2078	Gmet_1659	GSU1722	Gura_2123	Creatininase [Geobacter bemidjiensis Bem]
Gbem_2136	Geob_0748	Glov_3240	GM18DRAFT_3359	GM21_2080	Gmet_0235	#	Gura_4021	RNA binding S1 domain protein [Geobacter bemidjiensis Bem]
Gbem_2135	Geob_3300	#	GM18DRAFT_3358	GM21_2081	#	#	#	protein of unknown function UPF0005 [Geobacter bemidjiensis Bem]
Gbem_2133	Geob_1575	Glov_1968	GM18DRAFT_3356	GM21_2084	Gmet_1206	GSU0997	Gura_3674	formamidopyrimidine-DNA glycosylase [Geobacter bemidjiensis Bem]
Gbem_2132	#	Glov_1074	#	GM21_2085	Gmet_1951	GSU1824	#	hypothetical protein [Geobacter bemidjiensis Bem]
Gbem_2130	#	#	GM18DRAFT_2039	GM21_2087	#	#	#	regulatory protein GntR HTH [Geobacter bemidjiensis Bem]
Gbem_2128	#	#	GM18DRAFT_2037	GM21_2089	#	#	Gura_1593	acyl-CoA dehydrogenase domain protein [Geobacter bemidjiensis Bem]
Gbem_2127	#	#	GM18DRAFT_2036	GM21_2090	#	#	Gura_1592	acetyl-CoA acetyltransferase [Geobacter bemidjiensis Bem]
Gbem_2126	#	#	GM18DRAFT_2035	GM21_2092	#	#	Gura_1591	3-hydroxyacyl-CoA dehydrogenase NAD-binding [Geobacter bemidjiensis Bem]
Gbem_2124	#	#	#	GM21_2094	#	#	Gura_1586	hypothetical protein [Geobacter bemidjiensis Bem]
Gbem_2123	#	#	#	GM21_2095	#	#	#	hypothetical protein [Geobacter bemidjiensis Bem]
Gbem_2119	#	#	GM18DRAFT_2029	GM21_2099	#	#	#	response regulator receiver and unknown domain protein [Geobacter bemidjiensis Bem]
Gbem_2117	#	#	GM18DRAFT_2027	GM21_2101	#	#	#	type IV pilus assembly PilZ [Geobacter bemidjiensis Bem]
Gbem_2116	#	#	#	GM21_2102	#	#	#	response regulator receiver protein [Geobacter bemidjiensis Bem]
Gbem_2115	#	#	#	GM21_2103	#	#	#	histidine kinase [Geobacter bemidjiensis Bem]
Gbem_2114	Geob_1689	#	#	GM21_2104	#	#	#	DNA-3-methyladenine glycosylase [Geobacter bemidjiensis Bem]
Gbem_2113	Geob_1766	Glov_2384	GM18DRAFT_2023	GM21_2105	#	#	Gura_0959	hypothetical protein [Geobacter bemidjiensis Bem]
Gbem_2112	Geob_2233	#	GM18DRAFT_2022	GM21_2106	Gmet_3498	#	#	UspA domain protein [Geobacter bemidjiensis Bem]
Gbem_2111	#	#	GM18DRAFT_2021	GM21_2107	#	#	#	Rubredoxin-type Fe(Cys)4 protein [Geobacter bemidjiensis Bem]
Gbem_2110	#	#	GM18DRAFT_2020	GM21_2108	#	#	#	hypothetical protein [Geobacter bemidjiensis Bem]
Gbem_2108	#	#	GM18DRAFT_2018	GM21_2110	#	GSU2414	#	protein of unknown function DUF214 [Geobacter bemidjiensis Bem]
Gbem_2107	#	Glov_1302	GM18DRAFT_2017	GM21_2111	#	GSU2415	Gura_1745	lipolytic protein G-D-S-L family [Geobacter bemidjiensis Bem]
Gbem_2106	Geob_3146	Glov_2266	GM18DRAFT_2016	GM21_2112	#	#	Gura_2013	PfaD family protein [Geobacter bemidjiensis Bem]
Gbem_2105	Geob_3147	Glov_2267	GM18DRAFT_2015	GM21_2113	#	#	Gura_2012	polyketide-type polyunsaturated fatty acid synthase PfaA [Geobacter bemidjiensis Bem]
Gbem_2104	Geob_3148	Glov_2268	GM18DRAFT_2014	GM21_2114	#	#	Gura_2011	Beta-ketoacyl synthase [Geobacter bemidjiensis Bem]
Gbem_2102	Geob_3149	Glov_2269	GM18DRAFT_2013	GM21_2115	#	#	Gura_2010	3-Oxoacyl-(acyl-carrier-protein (ACP)) synthase III domain protein [Geobacter bemidjiensis Bem]
Gbem_2100	Geob_3151	Glov_2271	GM18DRAFT_2011	GM21_2118	#	#	Gura_2008	AMP-dependent synthetase and ligase [Geobacter bemidjiensis Bem]
Gbem_2098	Geob_3153	#	#	GM21_2120	#	#	Gura_2006	4-phosphopantetheinyl transferase [Geobacter bemidjiensis Bem]
Gbem_2097	#	#	GM18DRAFT_2009	GM21_2121	#	#	#	hypothetical protein [Geobacter bemidjiensis Bem]
Gbem_2096	#	#	GM18DRAFT_2008	GM21_2122	#	#	#	hypothetical protein [Geobacter bemidjiensis Bem]
Gbem_2095	Geob_2305	Glov_1975	GM18DRAFT_2007	GM21_2123	Gmet_2615	GSU0717	Gura_1662	hypothetical protein [Geobacter bemidjiensis Bem]
Gbem_2094	#	#	GM18DRAFT_2006	GM21_2124	#	#	#	hypothetical protein [Geobacter bemidjiensis Bem]
Gbem_2093	Geob_0744	Glov_3548	GM18DRAFT_2005	GM21_2125	Gmet_1649	#	Gura_4026	outer membrane chaperone Skp (OmpH) [Geobacter bemidjiensis Bem]
Gbem_2092	Geob_3762	#	#	GM21_2126	Gmet_1675	#	#	hypothetical protein [Geobacter bemidjiensis Bem]
Gbem_2091	Geob_3763	#	#	GM21_2127	Gmet_1674	#	#	Ig domain protein group 2 domain protein [Geobacter bemidjiensis Bem]
Gbem_2090	Geob_0363	#	GM18DRAFT_2486	GM21_2128	#	#	Gura_2114	peptidase S10 serine carboxypeptidase [Geobacter bemidjiensis Bem]
Gbem_2089	#	Glov_0233	GM18DRAFT_2487	GM21_2129	#	#	#	DNA/RNA non-specific endonuclease [Geobacter bemidjiensis Bem]
Gbem_2088	#	#	#	GM21_2130	#	#	#	hypothetical protein [Geobacter bemidjiensis Bem]
Gbem_2087	#	#	GM18DRAFT_2488	GM21_2131	#	#	#	protein of unknown function DUF224 cysteine-rich region domain protein [Geobacter bemidjiensis Bem]
Gbem_2086	#	#	GM18DRAFT_2489	GM21_2132	#	#	#	Electron transfer flavoprotein alpha subunit [Geobacter bemidjiensis Bem]
Gbem_2085	#	#	GM18DRAFT_2490	GM21_2133	#	#	#	Electron transfer flavoprotein alpha/beta-subunit [Geobacter bemidjiensis Bem]
Gbem_2084	Geob_2592	Glov_0423	GM18DRAFT_2491	GM21_2134	Gmet_0682	GSU2798	Gura_1210	GCN5-related N-acetyltransferase [Geobacter bemidjiensis Bem]
Gbem_2083	Geob_2591	Glov_0422	GM18DRAFT_2492	GM21_2135	Gmet_0681	GSU2799	Gura_1209	Radical SAM domain protein [Geobacter bemidjiensis Bem]
Gbem_2082	Geob_2589	Glov_0420	GM18DRAFT_2493	GM21_2136	Gmet_0680	GSU2800	Gura_1208	ADP-ribosyl-(dinitrogen reductase) hydrolase [Geobacter bemidjiensis Bem]
Gbem_2081	Geob_2585	Glov_0630	GM18DRAFT_2494	GM21_2137	Gmet_0674	GSU2802	Gura_1205	Dinitrogenase reductase ADP-ribosyltransferase [Geobacter bemidjiensis Bem]
Gbem_2080	Geob_2584	Glov_0631	GM18DRAFT_2496	GM21_2138	Gmet_0673	GSU2803	Gura_1204	Dinitrogenase iron-molybdenum cofactor biosynthesis protein [Geobacter bemidjiensis Bem]
Gbem_2079	Geob_2583	Glov_0632	GM18DRAFT_2497	GM21_2139	Gmet_0672	GSU2804	Gura_1203	ferredoxin III, nif-specific [Geobacter bemidjiensis Bem]
Gbem_2078	Geob_2582	Glov_0634	GM18DRAFT_2498	GM21_2140	Gmet_0671	GSU2805	Gura_1202	nitrogen fixation protein NifX [Geobacter bemidjiensis Bem]
Gbem_2077	Geob_2581	Glov_0639	GM18DRAFT_2499	GM21_2142	Gmet_0669	GSU2806	Gura_1201	nitrogenase MoFe cofactor biosynthesis protein NifE [Geobacter bemidjiensis Bem]
Gbem_2076	Geob_2577	Glov_0648	GM18DRAFT_2500	GM21_2143	Gmet_0664	GSU2819	Gura_1177	nitrogenase molybdenum-iron protein beta chain [Geobacter bemidjiensis Bem]
Gbem_2075	Geob_2575	Glov_0649	GM18DRAFT_2501	GM21_2144	Gmet_0663	GSU2820	Gura_1176	nitrogenase molybdenum-iron protein alpha chain [Geobacter bemidjiensis Bem]
Gbem_2074	Geob_2574	#	GM18DRAFT_2502	GM21_2145	Gmet_0662	GSU2821	Gura_1175	nitrogenase iron protein [Geobacter bemidjiensis Bem]
Gbem_2073	Geob_2573	Glov_0424	GM18DRAFT_2503	GM21_2146	Gmet_0692	GSU0937	Gura_3368	homocitrate synthase [Geobacter bemidjiensis Bem]
Gbem_2072	#	#	GM18DRAFT_2002	GM21_2148	#	#	Gura_0380	hypothetical protein [Geobacter bemidjiensis Bem]
Gbem_2071	Geob_0567	Glov_1725	GM18DRAFT_2001	GM21_2149	Gmet_1733	GSU1214	Gura_4154	O-methyltransferase family 2 [Geobacter bemidjiensis Bem]
Gbem_2061	Geob_2792	#	GM18DRAFT_1997	GM21_2155	Gmet_1829	GSU1742	Gura_2138	Na+/Picotransporter [Geobacter bemidjiensis Bem]
Gbem_2059	Geob_2787	#	GM18DRAFT_1995	GM21_2157	Gmet_1834	#	Gura_2143	Tetratricopeptide TPR_2 repeat protein [Geobacter bemidjiensis Bem]
Gbem_2058	Geob_2786	Glov_1849	GM18DRAFT_1994	GM21_2158	Gmet_1835	GSU1748	Gura_2144	RNA methyltransferase, TrmA family [Geobacter bemidjiensis Bem]
Gbem_2057	Geob_2785	Glov_1848	GM18DRAFT_1993	GM21_2159	Gmet_1836	GSU1749	Gura_2145	hypothetical protein [Geobacter bemidjiensis Bem]
Gbem_2056	Geob_2784	Glov_1912	GM18DRAFT_1992	GM21_2160	Gmet_1837	GSU1750	Gura_2146	translation initiation factor IF-1 [Geobacter bemidjiensis Bem]
Gbem_2055	Geob_2783	Glov_1913	GM18DRAFT_1991	GM21_2161	Gmet_1838	GSU1752	Gura_2147	translation elongation factor P [Geobacter bemidjiensis Bem]
Gbem_2054	Geob_2782	Glov_1914	GM18DRAFT_1990	GM21_2162	Gmet_1839	GSU1753	Gura_2148	tRNA synthetase class II (D K and N) [Geobacter bemidjiensis Bem]
Gbem_2053	Geob_3008	Glov_2370	GM18DRAFT_1989	GM21_2164	Gmet_1582	GSU1584	Gura_2242	biotin synthase [Geobacter bemidjiensis Bem]
Gbem_2052	Geob_3009	Glov_2369	GM18DRAFT_3432	GM21_2165	Gmet_1581	GSU1583	Gura_2243	dethiobiotin synthase [Geobacter bemidjiensis Bem]
Gbem_2051	Geob_3010	Glov_2247	GM18DRAFT_3431	GM21_2166	Gmet_1580	GSU1582	Gura_2244	adenosylmethionine-8-amino-7-oxononanoate aminotransferase [Geobacter bemidjiensis Bem]
Gbem_2049	#	#	GM18DRAFT_3429	GM21_2168	#	GSU3148	#	multi-sensor signal transduction histidine kinase [Geobacter bemidjiensis Bem]
Gbem_2047	#	#	GM18DRAFT_3427	GM21_2170	#	#	#	type IV pilus assembly PilZ [Geobacter bemidjiensis Bem]
Gbem_2044	#	#	GM18DRAFT_3424	GM21_2174	Gmet_1535	#	#	membrane protein involved in aromatic hydrocarbon degradation [Geobacter bemidjiensis Bem]
Gbem_2042	#	Glov_2018	GM18DRAFT_3423	GM21_2176	Gmet_1093	GSU2298	Gura_3303	hypothetical protein [Geobacter bemidjiensis Bem]
Gbem_2041	Geob_3298	#	GM18DRAFT_3422	GM21_2177	Gmet_1086	#	Gura_2537	transglutaminase domain protein [Geobacter bemidjiensis Bem]
Gbem_2038	Geob_3299	#	GM18DRAFT_3421	GM21_2178	Gmet_1084	GSU2523	Gura_2539	transcriptional regulator, LysR family [Geobacter bemidjiensis Bem]
Gbem_2036	Geob_1615	Glov_0126	GM18DRAFT_3419	#	#	GSU0259	Gura_2846	flavin reductase domain protein FMN-binding [Geobacter bemidjiensis Bem]
Gbem_2035	#	#	GM18DRAFT_3418	GM21_2182	#	#	#	hypothetical protein [Geobacter bemidjiensis Bem]
Gbem_2034	#	#	GM18DRAFT_3417	GM21_2183	#	#	Gura_1972	ADP-ribosylation/Crystallin J1 [Geobacter bemidjiensis Bem]
Gbem_2033	Geob_1933	Glov_2364	GM18DRAFT_3416	GM21_2184	Gmet_2389	GSU1184	#	protein of unknown function DUF479 [Geobacter bemidjiensis Bem]
Gbem_2032	#	#	GM18DRAFT_3415	GM21_2185	#	#	#	hypothetical protein [Geobacter bemidjiensis Bem]
Gbem_2031	#	#	GM18DRAFT_3414	GM21_2188	Gmet_2706	#	#	CheW protein [Geobacter bemidjiensis Bem]
Gbem_2028	#	#	GM18DRAFT_3411	GM21_2191	Gmet_2709	#	#	methyl-accepting chemotaxis sensory transducer [Geobacter bemidjiensis Bem]
Gbem_2022	#	Glov_2542	GM18DRAFT_3324	GM21_2197	#	#	#	FAD dependent oxidoreductase [Geobacter bemidjiensis Bem]
Gbem_2021	#	Glov_0240	GM18DRAFT_3322	GM21_2198	#	#	#	Exonuclease RNase T and DNA polymerase III [Geobacter bemidjiensis Bem]
Gbem_2020	Geob_1168	Glov_3416	#	GM21_2199	Gmet_0256	GSU0229	#	AMP-dependent synthetase and ligase [Geobacter bemidjiensis Bem]
Gbem_2018	#	#	#	GM21_2201	#	#	Gura_3350	hypothetical protein [Geobacter bemidjiensis Bem]
Gbem_2015	Geob_3118	Glov_0541	GM18DRAFT_3062	GM21_2204	Gmet_3456	#	#	protein of unknown function DUF6 transmembrane [Geobacter bemidjiensis Bem]
Gbem_2010	#	#	#	GM21_2211	#	#	#	hypothetical protein [Geobacter bemidjiensis Bem]
Gbem_2009	#	#	#	GM21_2213	#	#	#	Fibronectin type III domain protein [Geobacter bemidjiensis Bem]
Gbem_2007	#	Glov_0140	GM18DRAFT_0872	GM21_2215	#	GSU2778	#	hypothetical protein [Geobacter bemidjiensis Bem]
Gbem_2006	Geob_1724	Glov_2825	#	GM21_2216	Gmet_0170	GSU3137	#	cytochrome c family protein [Geobacter bemidjiensis Bem]
Gbem_2005	#	#	#	GM21_2740	#	#	#	Vitamin K epoxide reductase [Geobacter bemidjiensis Bem]
Gbem_2004	Geob_1171	Glov_1481	GM18DRAFT_3310	GM21_2217	#	#	#	peptidylprolyl isomerase FKBP-type [Geobacter bemidjiensis Bem]
Gbem_2002	#	#	GM18DRAFT_3308	GM21_2219	#	#	#	glucokinase [Geobacter bemidjiensis Bem]
Gbem_2001	#	Glov_3241	GM18DRAFT_3307	GM21_2220	#	#	Gura_2634	protein of unknown function DUF330 [Geobacter bemidjiensis Bem]
Gbem_2000	#	Glov_3242	GM18DRAFT_3306	GM21_2221	#	#	#	Mammalian cell entry related domain protein [Geobacter bemidjiensis Bem]
Gbem_1998	#	Glov_3244	GM18DRAFT_3304	#	#	#	Gura_0808	Paraquat-inducible protein A [Geobacter bemidjiensis Bem]
Gbem_1997	#	Glov_1889	GM18DRAFT_4156	GM21_2223	Gmet_1418	GSU1522	Gura_2621	transcriptional regulator, MerR family [Geobacter bemidjiensis Bem]
Gbem_1996	Geob_3359	Glov_1888	GM18DRAFT_4155	GM21_2224	Gmet_1417	GSU1521	Gura_2622	histone family protein DNA-binding protein [Geobacter bemidjiensis Bem]
Gbem_1995	Geob_3360	Glov_1874	GM18DRAFT_4154	GM21_2225	Gmet_1416	GSU1520	Gura_2623	phenylalanyl-tRNA synthetase, beta subunit [Geobacter bemidjiensis Bem]
Gbem_1994	Geob_3361	Glov_1873	GM18DRAFT_4153	GM21_2226	Gmet_1415	GSU1519	Gura_2624	phenylalanyl-tRNA synthetase, alpha subunit [Geobacter bemidjiensis Bem]
Gbem_1993	Geob_3362	Glov_1872	GM18DRAFT_4152	GM21_2227	Gmet_1414	GSU1518	Gura_2625	ribosomal protein L20 [Geobacter bemidjiensis Bem]
Gbem_1992	Geob_3363	Glov_1871	GM18DRAFT_4151	GM21_2228	Gmet_1413	GSU1517	Gura_2626	ribosomal protein L35 [Geobacter bemidjiensis Bem]
Gbem_1991	Geob_3364	Glov_1870	GM18DRAFT_4150	GM21_2229	Gmet_1412	GSU1516	Gura_2627	translation initiation factor IF-3 [Geobacter bemidjiensis Bem]
Gbem_1990	Geob_3365	Glov_1869	GM18DRAFT_4149	GM21_2230	Gmet_1411	GSU1515	Gura_2628	threonyl-tRNA synthetase [Geobacter bemidjiensis Bem]
Gbem_1988	#	#	GM18DRAFT_4147	GM21_2232	Gmet_1055	#	Gura_2387	two component, sigma54 specific, transcriptional regulator, Fis family [Geobacter bemidjiensis Bem]
Gbem_1984	#	#	GM18DRAFT_2094	GM21_2236	#	#	#	polysulphide reductase, NrfD [Geobacter bemidjiensis Bem]
Gbem_1983	#	Glov_3068	GM18DRAFT_2093	GM21_2237	#	#	Gura_3859	cysteine synthase A [Geobacter bemidjiensis Bem]
Gbem_1982	Geob_0796	#	GM18DRAFT_2092	GM21_2238	Gmet_1566	#	Gura_3945	Cys/Met metabolism pyridoxal-phosphate-dependent protein [Geobacter bemidjiensis Bem]
Gbem_1981	Geob_0797	#	GM18DRAFT_2091	GM21_2239	Gmet_1567	#	Gura_3944	thiamine biosynthesis protein ThiS [Geobacter bemidjiensis Bem]
Gbem_1980	Geob_0798	#	GM18DRAFT_2090	GM21_2240	#	#	Gura_3943	UBA/THIF-type NAD/FAD binding protein [Geobacter bemidjiensis Bem]
Gbem_1979	Geob_0799	#	GM18DRAFT_2089	GM21_2241	Gmet_1569	#	Gura_3942	Mov34/MPN/PAD-1 family protein [Geobacter bemidjiensis Bem]
Gbem_1978	Geob_0800	#	GM18DRAFT_2088	GM21_2242	Gmet_1570	GSU1351	Gura_3941	nitrite/sulfite reductase hemoprotein beta-component ferrodoxin domain protein [Geobacter bemidjiensis Bem]
Gbem_1977	Geob_0801	#	GM18DRAFT_2087	GM21_2243	Gmet_1571	GSU1352	Gura_3940	hypothetical protein [Geobacter bemidjiensis Bem]
Gbem_1976	Geob_1979	#	GM18DRAFT_2086	GM21_2244	Gmet_0873	GSU2569	Gura_1492	tRNA (5-methylaminomethyl-2-thiouridylate)-methyltransferase [Geobacter bemidjiensis Bem]
Gbem_1972	#	#	GM18DRAFT_2067	GM21_2245	#	#	Gura_1671	PHP domain protein [Geobacter bemidjiensis Bem]
Gbem_1971	Geob_1894	#	GM18DRAFT_2066	GM21_2246	#	#	Gura_1125	4Fe-4S ferredoxin, iron-sulfur binding domain protein [Geobacter bemidjiensis Bem]
Gbem_1967	#	#	#	GM21_2250	Gmet_2635	GSU2678	#	heat shock protein Hsp20 [Geobacter bemidjiensis Bem]
Gbem_1966	Geob_3427	Glov_0378	GM18DRAFT_2062	GM21_2251	Gmet_0823	GSU2647	Gura_1760	NAD-dependent epimerase/dehydratase [Geobacter bemidjiensis Bem]
Gbem_1965	Geob_3428	#	GM18DRAFT_2061	GM21_2252	#	#	Gura_1759	Tetratricopeptide TPR_2 repeat protein [Geobacter bemidjiensis Bem]
Gbem_1964	Geob_3431	#	GM18DRAFT_2060	GM21_2253	Gmet_2373	GSU2289	Gura_1758	nicotinate phosphoribosyltransferase [Geobacter bemidjiensis Bem]
Gbem_1962	Geob_3434	Glov_2496	GM18DRAFT_2058	GM21_2255	#	GSU2291	Gura_1738	phospho-2-dehydro-3-deoxyheptonate aldolase [Geobacter bemidjiensis Bem]
Gbem_1961	Geob_3435	Glov_2087	GM18DRAFT_2057	GM21_2256	Gmet_2378	GSU1198	Gura_1737	D-3-phosphoglycerate dehydrogenase [Geobacter bemidjiensis Bem]
Gbem_1960	Geob_3436	Glov_1212	GM18DRAFT_2056	GM21_2257	Gmet_2492	GSU2378	Gura_1736	N-(5phosphoribosyl)anthranilate isomerase (PRAI) [Geobacter bemidjiensis Bem]
Gbem_1957	Geob_3437	Glov_2484	GM18DRAFT_2054	GM21_2259	Gmet_2494	GSU2380	Gura_1734	Indole-3-glycerol phosphate synthase [Geobacter bemidjiensis Bem]
Gbem_1956	Geob_3438	Glov_2485	GM18DRAFT_2053	GM21_2260	Gmet_2495	GSU2381	Gura_1733	anthranilate phosphoribosyltransferase [Geobacter bemidjiensis Bem]
Gbem_1955	Geob_3439	Glov_2543	GM18DRAFT_2052	GM21_2261	Gmet_2496	GSU2382	Gura_1732	glutamine amidotransferase of anthranilate synthase [Geobacter bemidjiensis Bem]
Gbem_1953	#	#	GM18DRAFT_2050	GM21_2263	#	#	#	multi-sensor signal transduction histidine kinase [Geobacter bemidjiensis Bem]
Gbem_1952	#	#	GM18DRAFT_2049	GM21_2264	#	#	#	PAS/PAC sensor hybrid histidine kinase [Geobacter bemidjiensis Bem]
Gbem_1950	#	#	GM18DRAFT_1439	GM21_2265	#	GSU0769	#	RarD protein, DMT superfamily transporter [Geobacter bemidjiensis Bem]
Gbem_1949	#	Glov_2640	GM18DRAFT_1440	GM21_2266	#	#	#	sodium:neurotransmitter symporter [Geobacter bemidjiensis Bem]
Gbem_1948	#	#	GM18DRAFT_1441	GM21_2267	#	#	Gura_1523	YbaK/prolyl-tRNA synthetase associated region [Geobacter bemidjiensis Bem]
Gbem_1947	#	#	GM18DRAFT_1442	GM21_2268	#	GSU3390	#	protein of unknown function DUF6 transmembrane [Geobacter bemidjiensis Bem]
Gbem_1943	#	#	GM18DRAFT_1446	GM21_2272	#	GSU3394	#	inner-membrane translocator [Geobacter bemidjiensis Bem]
Gbem_1942	Geob_3764	Glov_0534	GM18DRAFT_3313	GM21_2273	#	GSU2133	Gura_3359	hypothetical protein [Geobacter bemidjiensis Bem]
Gbem_1941	Geob_0858	Glov_0536	#	GM21_2274	Gmet_3509	GSU0830	Gura_3360	heavy metal efflux pump, CzcA family [Geobacter bemidjiensis Bem]
Gbem_1940	Geob_0857	Glov_0537	GM18DRAFT_1448	GM21_2275	Gmet_3508	#	Gura_3361	efflux transporter, RND family, MFP subunit [Geobacter bemidjiensis Bem]
Gbem_1939	#	Glov_0538	GM18DRAFT_1449	GM21_2276	#	GSU2137	Gura_3362	outer membrane efflux protein [Geobacter bemidjiensis Bem]
Gbem_1938	Geob_0855	Glov_0539	#	GM21_2277	Gmet_3506	#	Gura_3363	hypothetical protein [Geobacter bemidjiensis Bem]
Gbem_1937	Geob_2848	Glov_0810	GM18DRAFT_1450	GM21_2278	#	GSU1568	Gura_0900	hypothetical protein [Geobacter bemidjiensis Bem]
Gbem_1936	Geob_1707	Glov_0655	GM18DRAFT_1452	GM21_2281	Gmet_1782	GSU1336	Gura_0899	Integral membrane protein TerC [Geobacter bemidjiensis Bem]
Gbem_1935	Geob_2846	Glov_0554	GM18DRAFT_4335	GM21_2282	#	GSU1567	#	peptidase M48 Ste24p [Geobacter bemidjiensis Bem]
Gbem_1934	#	#	GM18DRAFT_4336	GM21_2283	#	GSU3401	#	Extracellular ligand-binding receptor [Geobacter bemidjiensis Bem]
Gbem_1933	#	#	GM18DRAFT_4337	GM21_2284	#	GSU3403	#	hypothetical protein [Geobacter bemidjiensis Bem]
Gbem_1931	#	#	GM18DRAFT_4339	GM21_2286	#	GSU3405	#	polar amino acid ABC transporter, inner membrane subunit [Geobacter bemidjiensis Bem]
Gbem_1930	#	#	GM18DRAFT_4340	GM21_2287	#	GSU3406	#	extracellular solute-binding protein family 3 [Geobacter bemidjiensis Bem]
Gbem_1927	#	#	GM18DRAFT_2909	GM21_2293	#	#	Gura_0311	prevent-host-death family protein [Geobacter bemidjiensis Bem]
Gbem_1926	#	#	#	GM21_2294	#	#	Gura_0312	addiction module toxin, Txe/YoeB family [Geobacter bemidjiensis Bem]
Gbem_1925	#	Glov_1008	GM18DRAFT_3614	GM21_2295	Gmet_2483	GSU2437	Gura_0848	3-demethylubiquinone-9 3-methyltransferase [Geobacter bemidjiensis Bem]
Gbem_1924	Geob_0255	#	#	#	#	#	#	GCN5-related N-acetyltransferase [Geobacter bemidjiensis Bem]
Gbem_1920	Geob_2726	#	#	#	#	#	#	hypothetical protein [Geobacter bemidjiensis Bem]
Gbem_1918	#	Glov_2131	#	#	Gmet_1339	#	Gura_3012	transcriptional regulator, AbrB family [Geobacter bemidjiensis Bem]
Gbem_1917	#	Glov_2132	#	#	Gmet_1340	#	Gura_3013	PilT protein domain protein [Geobacter bemidjiensis Bem]
Gbem_1907	Geob_2724	Glov_0607	GM18DRAFT_0821	#	Gmet_2973	#	#	plasmid maintenance system killer [Geobacter bemidjiensis Bem]
Gbem_1905	#	#	GM18DRAFT_2912	GM21_2303	#	#	#	hypothetical protein [Geobacter bemidjiensis Bem]
Gbem_1903	Geob_2607	Glov_1954	GM18DRAFT_4239	GM21_2305	Gmet_1777	GSU1326	Gura_1869	ATP-dependent DNA helicase RecG [Geobacter bemidjiensis Bem]
Gbem_1902	Geob_3273	Glov_2077	GM18DRAFT_4240	GM21_2306	Gmet_1776	GSU1278	Gura_1866	hypothetical protein [Geobacter bemidjiensis Bem]
Gbem_1901	Geob_3272	Glov_2078	GM18DRAFT_4241	GM21_2307	Gmet_1775	GSU1277	Gura_1865	transcription elongation factor GreA [Geobacter bemidjiensis Bem]
Gbem_1900	Geob_3271	Glov_2079	GM18DRAFT_4242	GM21_2308	Gmet_1774	GSU1276	Gura_1864	carbamoyl-phosphate synthase, large subunit [Geobacter bemidjiensis Bem]
Gbem_1899	Geob_3267	Glov_2082	GM18DRAFT_4243	GM21_2309	Gmet_1772	GSU1274	Gura_1859	Radical SAM domain protein [Geobacter bemidjiensis Bem]
Gbem_1898	Geob_3266	Glov_2083	GM18DRAFT_4244	GM21_2310	Gmet_1771	GSU1273	Gura_1858	carbamoyl-phosphate synthase, small subunit [Geobacter bemidjiensis Bem]
Gbem_1897	Geob_3265	Glov_2084	GM18DRAFT_4245	GM21_2311	Gmet_1770	GSU1272	Gura_1857	dihydroorotase, multifunctional complex type [Geobacter bemidjiensis Bem]
Gbem_1896	Geob_3264	Glov_2085	GM18DRAFT_4246	GM21_2312	Gmet_1769	GSU1271	Gura_1856	aspartate carbamoyltransferase [Geobacter bemidjiensis Bem]
Gbem_1895	Geob_3263	Glov_2086	GM18DRAFT_4247	GM21_2313	Gmet_1768	GSU1270	Gura_1855	phosphoribosyltransferase [Geobacter bemidjiensis Bem]
Gbem_1894	Geob_3280	Glov_2232	GM18DRAFT_4248	GM21_2315	Gmet_1764	GSU1263	Gura_2495	protein of unknown function UPF0044 [Geobacter bemidjiensis Bem]
Gbem_1893	Geob_3282	Glov_1582	GM18DRAFT_4454	#	Gmet_1762	GSU1246	Gura_2498	deoxyguanosinetriphosphate triphosphohydrolase [Geobacter bemidjiensis Bem]
Gbem_1892	Geob_3283	Glov_1770	GM18DRAFT_4455	GM21_2317	Gmet_1760	GSU1244	Gura_2499	methyltransferase [Geobacter bemidjiensis Bem]
Gbem_1891	Geob_3284	Glov_1769	GM18DRAFT_4456	GM21_2318	Gmet_1759	GSU1243	Gura_2500	pantetheine-phosphate adenylyltransferase [Geobacter bemidjiensis Bem]
Gbem_1890	Geob_3285	Glov_1767	GM18DRAFT_4457	GM21_2319	Gmet_1758	GSU1241	Gura_2502	hypothetical protein [Geobacter bemidjiensis Bem]
Gbem_1887	Geob_1926	#	GM18DRAFT_4373	GM21_2322	Gmet_0774	GSU0809	Gura_3320	carbonic anhydrase [Geobacter bemidjiensis Bem]
Gbem_1886	Geob_1013	#	GM18DRAFT_4378	GM21_2324	#	#	#	arginase [Geobacter bemidjiensis Bem]
Gbem_1885	Geob_1012	#	GM18DRAFT_4379	GM21_2325	Gmet_2787	GSU2488	#	hypothetical protein [Geobacter bemidjiensis Bem]
Gbem_1883	Geob_3286	Glov_1620	GM18DRAFT_4381	GM21_2327	Gmet_1766	GSU1266	Gura_2503	GTP-binding protein LepA [Geobacter bemidjiensis Bem]
Gbem_1882	Geob_3287	Glov_1621	GM18DRAFT_4382	GM21_2328	Gmet_1767	GSU1267	#	signal peptidase I [Geobacter bemidjiensis Bem]
Gbem_1881	Geob_3176	Glov_0642	#	GM21_2329	Gmet_2185	#	Gura_2022	cytochrome c family protein [Geobacter bemidjiensis Bem]
Gbem_1880	Geob_2854	#	GM18DRAFT_0249	GM21_2330	Gmet_2078	#	#	aminotransferase class I and II [Geobacter bemidjiensis Bem]
Gbem_1879	Geob_2765	Glov_2464	GM18DRAFT_0250	GM21_2331	Gmet_1428	GSU1818	Gura_2382	putative homoserine kinase [Geobacter bemidjiensis Bem]
Gbem_1878	Geob_2764	Glov_2692	GM18DRAFT_0251	GM21_2332	Gmet_1427	GSU1819	Gura_2383	tyrosine recombinase XerD [Geobacter bemidjiensis Bem]
Gbem_1877	Geob_2763	Glov_2691	GM18DRAFT_0252	GM21_2333	Gmet_1426	GSU1820	Gura_2384	UTP-GlnB uridylyltransferase, GlnD [Geobacter bemidjiensis Bem]
Gbem_1876	Geob_2841	Glov_1646	GM18DRAFT_0253	GM21_2334	Gmet_1956	GSU1829	Gura_2489	hypothetical protein [Geobacter bemidjiensis Bem]
Gbem_1875	Geob_2840	Glov_1647	GM18DRAFT_0254	GM21_2335	Gmet_1955	GSU1828	Gura_2488	Chorismate mutase [Geobacter bemidjiensis Bem]
Gbem_1874	Geob_2839	Glov_1648	GM18DRAFT_0255	GM21_2336	Gmet_1954	GSU1827	Gura_2487	L-aspartate oxidase [Geobacter bemidjiensis Bem]
Gbem_1873	Geob_2838	Glov_2105	GM18DRAFT_0256	GM21_2337	Gmet_1953	GSU1826	Gura_2486	lytic transglycosylase catalytic protein [Geobacter bemidjiensis Bem]
Gbem_1872	Geob_2837	Glov_2104	GM18DRAFT_0257	GM21_2338	Gmet_1952	GSU1825	Gura_2485	CDP-diacylglycerol--glycerol-3-phosphate 3-phosphatidyltransferase [Geobacter bemidjiensis Bem]
Gbem_1870	#	#	GM18DRAFT_0399	#	#	#	#	AIG2 family protein [Geobacter bemidjiensis Bem]
Gbem_1869	#	#	GM18DRAFT_0408	#	#	#	#	hypothetical protein [Geobacter bemidjiensis Bem]
Gbem_1868	#	Glov_0602	GM18DRAFT_0409	#	Gmet_1484	#	Gura_1504	hypothetical protein [Geobacter bemidjiensis Bem]
Gbem_1867	#	#	GM18DRAFT_0412	#	#	#	#	hypothetical protein [Geobacter bemidjiensis Bem]
Gbem_1866	#	#	GM18DRAFT_0417	GM21_2502	#	#	#	PAS/PAC sensor signal transduction histidine kinase [Geobacter bemidjiensis Bem]
Gbem_1862	#	Glov_0603	GM18DRAFT_0410	#	Gmet_1483	#	Gura_1505	phosphatidylserine decarboxylase-related [Geobacter bemidjiensis Bem]
Gbem_1861	#	Glov_0605	GM18DRAFT_0411	#	Gmet_1482	#	Gura_1506	hypothetical protein [Geobacter bemidjiensis Bem]
Gbem_1860	Geob_1996	#	GM18DRAFT_0413	#	Gmet_1472	#	Gura_1513	protein serine/threonine phosphatase [Geobacter bemidjiensis Bem]
Gbem_1859	Geob_1995	#	GM18DRAFT_0414	#	Gmet_1471	#	Gura_1512	hypothetical protein [Geobacter bemidjiensis Bem]
Gbem_1858	Geob_1994	#	GM18DRAFT_0415	#	Gmet_1470	#	Gura_1511	hypothetical protein [Geobacter bemidjiensis Bem]
Gbem_1857	#	#	GM18DRAFT_0416	GM21_2501	#	#	#	hypothetical protein [Geobacter bemidjiensis Bem]
Gbem_1856	#	#	GM18DRAFT_0418	#	#	#	Gura_2574	hypothetical protein [Geobacter bemidjiensis Bem]
Gbem_1855	Geob_1990	Glov_0617	GM18DRAFT_0347	#	Gmet_1478	GSU1092	Gura_2573	GH3 auxin-responsive protein [Geobacter bemidjiensis Bem]
Gbem_1854	Geob_1991	Glov_0616	GM18DRAFT_0348	#	Gmet_1477	GSU1093	Gura_2572	hypothetical protein [Geobacter bemidjiensis Bem]
Gbem_1849	Geob_2009	Glov_0621	GM18DRAFT_0426	GM21_2505	Gmet_2704	GSU1096	Gura_2561	phosphate ABC transporter, ATPase subunit [Geobacter bemidjiensis Bem]
Gbem_1842	#	#	#	GM21_2418	#	#	#	hypothetical protein [Geobacter bemidjiensis Bem]
Gbem_1841	#	#	GM18DRAFT_3509	#	#	#	#	hypothetical protein [Geobacter bemidjiensis Bem]
Gbem_1838	#	#	GM18DRAFT_3500	#	#	#	#	TadE family protein [Geobacter bemidjiensis Bem]
Gbem_1835	#	#	GM18DRAFT_3503	#	#	#	#	hypothetical protein [Geobacter bemidjiensis Bem]
Gbem_1826	#	#	GM18DRAFT_2897	GM21_2421	#	#	Gura_1191	methyl-accepting chemotaxis sensory transducer [Geobacter bemidjiensis Bem]
Gbem_1825	Geob_1161	#	#	GM21_2424	#	#	Gura_3512	protein of unknown function DUF81 [Geobacter bemidjiensis Bem]
Gbem_1824	Geob_0307	#	#	GM21_2426	#	#	#	UbiA prenyltransferase [Geobacter bemidjiensis Bem]
Gbem_1823	Geob_0306	#	#	GM21_2427	#	#	#	type I phosphodiesterase/nucleotide pyrophosphatase [Geobacter bemidjiensis Bem]
Gbem_1822	Geob_0305	#	#	GM21_2428	#	#	#	Xylose isomerase domain protein TIM barrel [Geobacter bemidjiensis Bem]
Gbem_1821	#	#	#	GM21_2429	#	#	#	hypothetical protein [Geobacter bemidjiensis Bem]
Gbem_1820	#	#	#	GM21_2430	#	#	#	hypothetical protein [Geobacter bemidjiensis Bem]
Gbem_1819	#	#	#	GM21_2431	#	#	#	PKD domain containing protein [Geobacter bemidjiensis Bem]
Gbem_1818	Geob_0304	#	#	GM21_2432	#	#	#	TatD-related deoxyribonuclease [Geobacter bemidjiensis Bem]
Gbem_1816	Geob_0302	#	#	GM21_2434	#	#	#	3-dehydroquinate synthase [Geobacter bemidjiensis Bem]
Gbem_1815	#	#	#	GM21_2435	#	#	#	cycloartenol synthase-like protein [Geobacter bemidjiensis Bem]
Gbem_1814	#	#	#	GM21_2436	#	#	#	hypothetical protein [Geobacter bemidjiensis Bem]
Gbem_1813	#	#	#	GM21_2437	#	#	#	hypothetical protein [Geobacter bemidjiensis Bem]
Gbem_1812	#	#	#	GM21_2438	#	#	#	von Willebrand factor type A [Geobacter bemidjiensis Bem]
Gbem_1811	#	#	#	GM21_2439	#	#	#	von Willebrand factor type A [Geobacter bemidjiensis Bem]
Gbem_1810	#	#	#	GM21_2440	#	#	#	hypothetical protein [Geobacter bemidjiensis Bem]
Gbem_1809	#	#	#	GM21_2441	#	#	#	protein of unknown function DUF58 [Geobacter bemidjiensis Bem]
Gbem_1808	#	Glov_3577	#	GM21_2442	#	#	#	ATPase associated with various cellular activities AAA_3 [Geobacter bemidjiensis Bem]
Gbem_1807	Geob_2946	#	GM18DRAFT_0278	GM21_2443	Gmet_1992	GSU1940	Gura_2324	two component, sigma54 specific, transcriptional regulator, Fis family [Geobacter bemidjiensis Bem]
Gbem_1806	#	#	GM18DRAFT_0279	GM21_2444	Gmet_1993	GSU1941	Gura_2325	integral membrane sensor signal transduction histidine kinase [Geobacter bemidjiensis Bem]
Gbem_1804	#	#	GM18DRAFT_0300	GM21_2446	#	GSU1978	Gura_2341	EpsI family protein [Geobacter bemidjiensis Bem]
Gbem_1803	Geob_2971	#	GM18DRAFT_0301	GM21_2447	Gmet_2003	GSU1979	Gura_2342	eight transmembrane protein EpsH [Geobacter bemidjiensis Bem]
Gbem_1801	#	#	#	GM21_2449	#	#	#	VanZ family protein [Geobacter bemidjiensis Bem]
Gbem_1800	#	#	#	GM21_3641	#	#	#	protein of unknown function DUF1555 [Geobacter bemidjiensis Bem]
Gbem_1788	#	#	GM18DRAFT_0293	GM21_2459	#	#	#	O-antigen polymerase [Geobacter bemidjiensis Bem]
Gbem_1785	#	#	#	GM21_2462	#	#	#	hypothetical protein [Geobacter bemidjiensis Bem]
Gbem_1781	#	#	#	GM21_2466	#	#	#	hypothetical protein [Geobacter bemidjiensis Bem]
Gbem_1779	#	#	#	GM21_2468	#	#	#	transferase hexapeptide repeat containing protein [Geobacter bemidjiensis Bem]
Gbem_1777	#	#	#	GM21_2470	#	#	#	glycosyl transferase family 2 [Geobacter bemidjiensis Bem]
Gbem_1776	#	#	#	GM21_2471	#	#	Gura_2333	glycosyl transferase family 2 [Geobacter bemidjiensis Bem]
Gbem_1775	Geob_2975	#	GM18DRAFT_0303	GM21_2472	#	#	Gura_2344	FemAB-related protein, PEP-CTERM system-associated [Geobacter bemidjiensis Bem]
Gbem_1774	Geob_2976	#	GM18DRAFT_0304	GM21_2473	Gmet_2005	GSU1980	Gura_2360	polysaccharide deactylase family protein, PEP-CTERM locus subfamily [Geobacter bemidjiensis Bem]
Gbem_1773	Geob_2977	#	GM18DRAFT_0305	GM21_2474	#	GSU1981	Gura_2361	hypothetical protein [Geobacter bemidjiensis Bem]
Gbem_1771	Geob_2979	#	GM18DRAFT_0307	GM21_2476	#	GSU1983	Gura_2363	exopolysaccharide/PEPCTERM locus tyrosine autokinase [Geobacter bemidjiensis Bem]
Gbem_1770	Geob_2980	#	GM18DRAFT_0308	GM21_2477	Gmet_2029	GSU1984	Gura_2364	polysaccharide chain length determinant protein, PEP-CTERM locus subfamily [Geobacter bemidjiensis Bem]
Gbem_1768	Geob_2982	#	GM18DRAFT_0310	GM21_2479	Gmet_2031	GSU1986	Gura_2366	sugar transferase, PEP-CTERM system associated [Geobacter bemidjiensis Bem]
Gbem_1766	#	#	GM18DRAFT_4172	GM21_2481	#	#	#	hypothetical protein [Geobacter bemidjiensis Bem]
Gbem_1765	#	#	GM18DRAFT_0316	GM21_2482	Gmet_2036	GSU1991	Gura_2368	CAAX prenyl protease-related protein [Geobacter bemidjiensis Bem]
Gbem_1763	#	#	#	GM21_2485	#	#	#	hypothetical protein [Geobacter bemidjiensis Bem]
Gbem_1761	Geob_3560	#	GM18DRAFT_0321	GM21_2487	Gmet_0348	GSU3140	Gura_1636	Peptidase M1 membrane alanine aminopeptidase [Geobacter bemidjiensis Bem]
Gbem_1759	#	#	GM18DRAFT_0323	GM21_2489	Gmet_2624	#	#	hypothetical protein [Geobacter bemidjiensis Bem]
Gbem_1758	#	Glov_1232	GM18DRAFT_0324	GM21_2490	Gmet_1439	#	Gura_1142	transcriptional repressor, LexA family [Geobacter bemidjiensis Bem]
Gbem_1757	#	#	GM18DRAFT_0325	GM21_2491	Gmet_1440	GSU0042	Gura_1141	hypothetical protein [Geobacter bemidjiensis Bem]
Gbem_1756	Geob_3171	Glov_1070	GM18DRAFT_0326	GM21_2492	Gmet_1441	#	Gura_1132	UMUC domain protein DNA-repair protein [Geobacter bemidjiensis Bem]
Gbem_1753	Geob_2761	Glov_1145	GM18DRAFT_0329	GM21_2495	Gmet_1424	GSU1822	Gura_2386	DNA mismatch repair protein MutS [Geobacter bemidjiensis Bem]
Gbem_1752	Geob_2762	Glov_1144	GM18DRAFT_0330	#	Gmet_1425	GSU1821	Gura_2385	cell wall hydrolase/autolysin [Geobacter bemidjiensis Bem]
Gbem_1751	Geob_1622	Glov_0411	GM18DRAFT_0331	GM21_2497	Gmet_1032	GSU2710	Gura_3397	MJ0042 family finger-like protein [Geobacter bemidjiensis Bem]
Gbem_1750	Geob_1620	#	GM18DRAFT_0332	GM21_2498	Gmet_1031	GSU2713	Gura_3399	protein of unknown function DUF1573 [Geobacter bemidjiensis Bem]
Gbem_1746	#	#	GM18DRAFT_0336	#	#	#	#	hypothetical protein [Geobacter bemidjiensis Bem]
Gbem_1745	#	#	GM18DRAFT_0337	#	#	#	#	hypothetical protein [Geobacter bemidjiensis Bem]
Gbem_1744	#	#	GM18DRAFT_0338	#	#	#	#	hypothetical protein [Geobacter bemidjiensis Bem]
Gbem_1740	#	#	GM18DRAFT_0340	#	#	#	#	hypothetical protein [Geobacter bemidjiensis Bem]
Gbem_1738	Geob_1653	#	GM18DRAFT_0260	#	Gmet_1904	GSU1348	Gura_3892	sulfate ABC transporter, inner membrane subunit CysW [Geobacter bemidjiensis Bem]
Gbem_1737	Geob_1652	#	GM18DRAFT_0261	#	Gmet_1905	GSU1347	Gura_3893	sulfate ABC transporter, inner membrane subunit CysT [Geobacter bemidjiensis Bem]
Gbem_1733	#	#	#	#	Gmet_1899	#	Gura_3876	ABC transporter related protein [Geobacter bemidjiensis Bem]
Gbem_1732	Geob_2059	Glov_0083	#	#	#	#	Gura_1522	GCN5-related N-acetyltransferase [Geobacter bemidjiensis Bem]
Gbem_1731	#	#	GM18DRAFT_0262	#	#	#	Gura_3889	NifH/frxC-family protein [Geobacter bemidjiensis Bem]
Gbem_1730	#	#	#	#	Gmet_0998	#	#	binding-protein-dependent transport systems inner membrane component [Geobacter bemidjiensis Bem]
Gbem_1727	Geob_1657	#	#	#	#	#	#	hypothetical protein [Geobacter bemidjiensis Bem]
Gbem_1726	Geob_1658	#	#	#	#	#	#	hypothetical protein [Geobacter bemidjiensis Bem]
Gbem_1725	Geob_1656	#	#	#	#	#	#	S-adenosylmethionine synthetase [Geobacter bemidjiensis Bem]
Gbem_1723	Geob_1651	#	GM18DRAFT_0264	#	Gmet_1906	GSU1346	Gura_3894	sulfate ABC transporter, periplasmic sulfate-binding protein [Geobacter bemidjiensis Bem]
Gbem_1721	Geob_1988	Glov_0615	GM18DRAFT_0423	#	#	#	#	hypothetical protein [Geobacter bemidjiensis Bem]
Gbem_1720	Geob_2011	#	GM18DRAFT_0424	GM21_2503	Gmet_2702	GSU1098	Gura_2559	phosphate ABC transporter, inner membrane subunit PstC [Geobacter bemidjiensis Bem]
Gbem_1719	Geob_2010	#	GM18DRAFT_0425	GM21_2504	Gmet_2703	GSU1097	Gura_2560	phosphate ABC transporter, inner membrane subunit PstA [Geobacter bemidjiensis Bem]
Gbem_1714	#	#	#	GM21_2509	#	#	#	hypothetical protein [Geobacter bemidjiensis Bem]
Gbem_1713	#	#	#	GM21_2510	#	#	#	hypothetical protein [Geobacter bemidjiensis Bem]
Gbem_1712	#	#	#	GM21_2511	#	#	#	MJ0042 family finger-like protein [Geobacter bemidjiensis Bem]
Gbem_1711	#	#	#	#	#	#	#	endoribonuclease L-PSP [Geobacter bemidjiensis Bem]
Gbem_1707	Geob_3657	#	GM18DRAFT_2835	GM21_2515	Gmet_0789	GSU0818	Gura_1033	Aldehyde Dehydrogenase_ [Geobacter bemidjiensis Bem]
Gbem_1706	#	Glov_0104	#	GM21_2517	#	#	#	Ferritin Dps family protein [Geobacter bemidjiensis Bem]
Gbem_1704	Geob_2066	#	#	#	#	#	Gura_3529	transcriptional regulator, AraC family [Geobacter bemidjiensis Bem]
Gbem_1703	#	#	GM18DRAFT_2838	GM21_2519	#	#	#	hypothetical protein [Geobacter bemidjiensis Bem]
Gbem_1702	#	#	#	GM21_2520	#	#	#	protein of unknown function DUF6 transmembrane [Geobacter bemidjiensis Bem]
Gbem_1701	#	Glov_1478	#	GM21_2521	#	#	#	PAS/PAC sensor hybrid histidine kinase [Geobacter bemidjiensis Bem]
Gbem_1700	#	#	GM18DRAFT_2839	GM21_2522	#	#	#	protein of unknown function DUF204 [Geobacter bemidjiensis Bem]
Gbem_1699	Geob_1909	Glov_2195	#	GM21_2523	Gmet_1693	GSU0238	Gura_3608	Radical SAM domain protein [Geobacter bemidjiensis Bem]
Gbem_1698	Geob_1839	Glov_0433	GM18DRAFT_1931	GM21_2525	Gmet_0801	GSU3438	Gura_0411	alkylphosphonate utilization operon protein PhnA [Geobacter bemidjiensis Bem]
Gbem_1697	#	#	#	#	#	#	Gura_0465	hypothetical protein [Geobacter bemidjiensis Bem]
Gbem_1694	Geob_1629	#	GM18DRAFT_2842	GM21_2527	Gmet_1040	GSU2701	Gura_3543	binding-protein-dependent transport systems inner membrane component [Geobacter bemidjiensis Bem]
Gbem_1693	Geob_0274	#	GM18DRAFT_2843	GM21_2528	Gmet_1041	GSU2700	Gura_3544	ABC-type tungstate transport system permease component-like protein [Geobacter bemidjiensis Bem]
Gbem_1692	Geob_0272	Glov_0447	GM18DRAFT_2844	GM21_2529	Gmet_0511	GSU2964	Gura_3324	transcriptional regulator, ModE family [Geobacter bemidjiensis Bem]
Gbem_1690	Geob_3247	#	#	GM21_2531	#	#	#	hypothetical protein [Geobacter bemidjiensis Bem]
Gbem_1689	#	#	#	GM21_2532	#	GSU3024	#	hypothetical protein [Geobacter bemidjiensis Bem]
Gbem_1688	Geob_3245	#	#	GM21_2533	#	#	#	hypothetical protein [Geobacter bemidjiensis Bem]
Gbem_1687	Geob_3244	#	GM18DRAFT_2845	GM21_2534	#	#	#	glycosyl transferase group 1 [Geobacter bemidjiensis Bem]
Gbem_1685	Geob_3242	#	#	GM21_2536	#	#	#	Alcohol dehydrogenase GroES domain protein [Geobacter bemidjiensis Bem]
Gbem_1684	Geob_3241	#	#	GM21_2537	#	#	#	NAD-dependent epimerase/dehydratase [Geobacter bemidjiensis Bem]
Gbem_1683	Geob_3240	#	#	GM21_2538	#	#	Gura_3186	NAD-dependent epimerase/dehydratase [Geobacter bemidjiensis Bem]
Gbem_1681	Geob_3238	#	#	GM21_2540	#	#	#	glycogen debranching enzyme [Geobacter bemidjiensis Bem]
Gbem_1673	#	#	#	#	#	GSU2341	#	NADH/Ubiquinone/plastoquinone (complex I) [Geobacter bemidjiensis Bem]
Gbem_1672	Geob_0277	#	#	GM21_2541	#	#	#	hypothetical protein [Geobacter bemidjiensis Bem]
Gbem_1671	Geob_0740	#	#	GM21_2542	#	#	Gura_2407	transport-associated [Geobacter bemidjiensis Bem]
Gbem_1670	Geob_1663	Glov_2377	GM18DRAFT_2846	GM21_2543	#	#	#	hypothetical protein [Geobacter bemidjiensis Bem]
Gbem_1669	Geob_3525	Glov_3339	GM18DRAFT_2847	GM21_2544	Gmet_2671	GSU1126	Gura_2925	phage SPO1 DNA polymerase-related protein [Geobacter bemidjiensis Bem]
Gbem_1668	Geob_3526	Glov_3340	GM18DRAFT_2848	GM21_2545	Gmet_2672	GSU1125	Gura_2926	hypothetical protein [Geobacter bemidjiensis Bem]
Gbem_1667	Geob_3527	Glov_3341	GM18DRAFT_2849	GM21_2546	Gmet_2673	GSU1124	Gura_2927	phosphopantothenoylcysteine decarboxylase/phosphopantothenate--cysteine ligase [Geobacter bemidjiensis Bem]
Gbem_1666	Geob_3528	Glov_3342	GM18DRAFT_2850	GM21_2547	Gmet_2674	GSU1123	Gura_2928	beta-lactamase domain protein [Geobacter bemidjiensis Bem]
Gbem_1665	Geob_3529	Glov_0049	GM18DRAFT_2851	GM21_2548	Gmet_2675	GSU1122	Gura_2929	metal dependent phosphohydrolase [Geobacter bemidjiensis Bem]
Gbem_1664	Geob_3530	Glov_3599	GM18DRAFT_2852	GM21_2549	Gmet_2676	GSU1121	Gura_2930	FAD dependent oxidoreductase [Geobacter bemidjiensis Bem]
Gbem_1663	Geob_3531	Glov_3600	GM18DRAFT_2853	GM21_2550	#	GSU1120	Gura_2931	response regulator receiver protein [Geobacter bemidjiensis Bem]
Gbem_1662	Geob_3532	Glov_3601	GM18DRAFT_2854	GM21_2551	Gmet_2677	GSU1119	Gura_2932	response regulator receiver sensor signal transduction histidine kinase [Geobacter bemidjiensis Bem]
Gbem_1661	Geob_3533	Glov_3602	GM18DRAFT_2855	GM21_2552	Gmet_2678	GSU1118	Gura_2933	UspA domain protein [Geobacter bemidjiensis Bem]
Gbem_1660	Geob_3534	Glov_3603	GM18DRAFT_2856	GM21_2553	Gmet_2679	GSU1117	Gura_2934	response regulator receiver protein [Geobacter bemidjiensis Bem]
Gbem_1659	Geob_3536	Glov_3604	GM18DRAFT_2857	GM21_2554	Gmet_2681	GSU1115	Gura_2936	helix-turn-helix domain protein [Geobacter bemidjiensis Bem]
Gbem_1658	Geob_3537	Glov_3605	GM18DRAFT_2858	GM21_2555	Gmet_2682	GSU1114	Gura_2937	TPR repeat-containing protein [Geobacter bemidjiensis Bem]
Gbem_1657	Geob_3538	Glov_3606	GM18DRAFT_2860	GM21_2556	Gmet_2683	GSU1113	Gura_2938	PfkB domain protein [Geobacter bemidjiensis Bem]
Gbem_1656	Geob_3544	Glov_3607	GM18DRAFT_2861	GM21_2557	Gmet_2684	GSU1112	Gura_1582	methylthioadenosine phosphorylase [Geobacter bemidjiensis Bem]
Gbem_1655	Geob_3545	Glov_3610	GM18DRAFT_2862	GM21_2558	Gmet_2685	GSU1111	Gura_1581	radical SAM enzyme, Cfr family [Geobacter bemidjiensis Bem]
Gbem_1654	Geob_3546	Glov_3611	GM18DRAFT_2863	GM21_2559	Gmet_2686	GSU1110	Gura_1580	nucleoside diphosphate kinase [Geobacter bemidjiensis Bem]
Gbem_1653	Geob_3548	Glov_0529	GM18DRAFT_2864	GM21_2560	Gmet_2688	GSU1107	Gura_1577	AMMECR1 domain protein [Geobacter bemidjiensis Bem]
Gbem_1651	Geob_3550	Glov_1380	GM18DRAFT_2866	GM21_2562	Gmet_2690	GSU1105	Gura_1575	peptidase M24 [Geobacter bemidjiensis Bem]
Gbem_1650	Geob_3552	Glov_1389	GM18DRAFT_2867	GM21_2563	Gmet_2692	GSU1103	Gura_1573	AMP-dependent synthetase and ligase [Geobacter bemidjiensis Bem]
Gbem_1649	#	#	#	GM21_2564	#	#	#	hypothetical protein [Geobacter bemidjiensis Bem]
Gbem_1648	Geob_1052	Glov_2385	GM18DRAFT_2870	GM21_2565	Gmet_2695	GSU1672	Gura_2789	D-isomer specific 2-hydroxyacid dehydrogenase NAD-binding [Geobacter bemidjiensis Bem]
Gbem_1647	Geob_2014	Glov_1102	GM18DRAFT_2871	GM21_2566	Gmet_2699	#	Gura_1520	protein of unknown function DUF502 [Geobacter bemidjiensis Bem]
Gbem_1645	Geob_1985	Glov_2361	GM18DRAFT_2873	GM21_2568	#	#	Gura_1499	tRNA delta(2)-isopentenylpyrophosphate transferase [Geobacter bemidjiensis Bem]
Gbem_1644	Geob_1982	Glov_2614	GM18DRAFT_2874	GM21_2569	Gmet_0870	GSU2572	Gura_1495	serine O-acetyltransferase [Geobacter bemidjiensis Bem]
Gbem_1643	Geob_1978	Glov_2224	GM18DRAFT_2875	GM21_2570	Gmet_0874	GSU2568	Gura_1490	MiaB-like tRNA modifying enzyme [Geobacter bemidjiensis Bem]
Gbem_1641	Geob_2240	Glov_3098	GM18DRAFT_2877	GM21_2572	Gmet_0876	GSU2564	Gura_1486	hypothetical protein [Geobacter bemidjiensis Bem]
Gbem_1640	Geob_2239	#	GM18DRAFT_2878	GM21_2573	Gmet_0877	GSU2563	Gura_1485	protein of unknown function UPF0153 [Geobacter bemidjiensis Bem]
Gbem_1637	#	#	#	GM21_2578	Gmet_1319	#	#	hypothetical protein [Geobacter bemidjiensis Bem]
Gbem_1636	#	#	GM18DRAFT_1494	GM21_2579	#	#	#	hypothetical protein [Geobacter bemidjiensis Bem]
Gbem_1635	Geob_2140	Glov_1514	GM18DRAFT_2881	GM21_2580	Gmet_1341	GSU1845	Gura_3176	hypothetical protein [Geobacter bemidjiensis Bem]
Gbem_1633	#	Glov_1513	#	GM21_2582	Gmet_1338	#	Gura_1702	polysaccharide biosynthesis protein CapD [Geobacter bemidjiensis Bem]
Gbem_1631	#	Glov_1069	#	#	#	#	#	protein of unknown function DUF81 [Geobacter bemidjiensis Bem]
Gbem_1626	#	#	#	GM21_2587	Gmet_1337	#	Gura_1698	sugar transferase [Geobacter bemidjiensis Bem]
Gbem_1625	#	#	GM18DRAFT_2236	GM21_2588	Gmet_1335	#	#	NAD-dependent epimerase/dehydratase [Geobacter bemidjiensis Bem]
Gbem_1622	#	#	#	#	#	#	Gura_1693	NAD-dependent epimerase/dehydratase [Geobacter bemidjiensis Bem]
Gbem_1621	#	#	GM18DRAFT_1833	GM21_3511	Gmet_0458	GSU2246	Gura_1672	polysaccharide biosynthesis protein CapD [Geobacter bemidjiensis Bem]
Gbem_1620	#	#	#	#	#	#	Gura_1689	glycosyl transferase group 1 [Geobacter bemidjiensis Bem]
Gbem_1612	#	#	#	#	Gmet_1326	#	Gura_3189	polysaccharide biosynthesis protein [Geobacter bemidjiensis Bem]
Gbem_1605	Geob_3001	Glov_1511	GM18DRAFT_2266	#	#	GSU1855	#	lipopolysaccharide biosynthesis protein [Geobacter bemidjiensis Bem]
Gbem_1603	Geob_2276	Glov_2170	GM18DRAFT_2269	GM21_2607	Gmet_1279	GSU1892	Gura_2976	3-deoxy-D-manno-octulosonate 8-phosphate phosphatase, YrbI family [Geobacter bemidjiensis Bem]
Gbem_1602	Geob_2275	Glov_2171	GM18DRAFT_2270	GM21_2608	Gmet_1278	GSU1893	Gura_2977	KpsF/GutQ family protein [Geobacter bemidjiensis Bem]
Gbem_1601	Geob_2274	Glov_2172	GM18DRAFT_2271	GM21_2612	Gmet_1277	GSU1894	Gura_2978	2-dehydro-3-deoxyphosphooctonate aldolase [Geobacter bemidjiensis Bem]
Gbem_1600	Geob_2273	Glov_1727	GM18DRAFT_2272	GM21_2613	Gmet_1276	GSU1895	Gura_2979	CTP synthase [Geobacter bemidjiensis Bem]
Gbem_1599	Geob_2272	Glov_1728	GM18DRAFT_2273	GM21_2614	#	GSU1896	Gura_2980	3-deoxy-D-manno-octulosonate cytidylyltransferase [Geobacter bemidjiensis Bem]
Gbem_1598	Geob_2271	#	GM18DRAFT_2274	GM21_2615	Gmet_2417	GSU1149	Gura_2981	diguanylate phosphodiesterase [Geobacter bemidjiensis Bem]
Gbem_1597	Geob_2270	Glov_1730	GM18DRAFT_2275	GM21_2616	Gmet_2418	GSU1145	Gura_2982	response regulator receiver modulated CheB methylesterase [Geobacter bemidjiensis Bem]
Gbem_1593	Geob_2259	Glov_1739	GM18DRAFT_2279	GM21_2620	Gmet_2428	GSU1289	Gura_2994	response regulator receiver protein [Geobacter bemidjiensis Bem]
Gbem_1592	Geob_2258	#	GM18DRAFT_2280	GM21_2621	Gmet_2429	#	Gura_2995	sulfate transporter/antisigma-factor antagonist STAS [Geobacter bemidjiensis Bem]
Gbem_1591	Geob_2257	Glov_1741	GM18DRAFT_2281	GM21_2622	Gmet_2430	GSU1287	Gura_2996	methyl-accepting chemotaxis sensory transducer [Geobacter bemidjiensis Bem]
Gbem_1590	Geob_2255	Glov_2465	GM18DRAFT_2432	GM21_2623	Gmet_2442	GSU1382	Gura_2999	iron (metal) dependent repressor, DtxR family [Geobacter bemidjiensis Bem]
Gbem_1589	Geob_2254	Glov_2466	GM18DRAFT_2433	GM21_2624	Gmet_2443	GSU1381	Gura_3000	hypothetical protein [Geobacter bemidjiensis Bem]
Gbem_1588	Geob_2253	Glov_2467	GM18DRAFT_2434	GM21_2625	Gmet_2444	GSU1380	Gura_3001	ferrous iron transport protein B [Geobacter bemidjiensis Bem]
Gbem_1587	Geob_2252	Glov_2468	GM18DRAFT_2435	GM21_2626	Gmet_2445	GSU1379	Gura_3002	ferric uptake regulator, Fur family [Geobacter bemidjiensis Bem]
Gbem_1586	#	#	#	GM21_2627	#	#	#	hypothetical protein [Geobacter bemidjiensis Bem]
Gbem_1585	#	#	GM18DRAFT_2436	GM21_2628	#	#	#	cytochrome c class I [Geobacter bemidjiensis Bem]
Gbem_1584	Geob_1690	#	#	GM21_2629	#	#	#	hypothetical protein [Geobacter bemidjiensis Bem]
Gbem_1582	Geob_1692	#	#	GM21_2631	#	#	#	hypothetical protein [Geobacter bemidjiensis Bem]
Gbem_1581	Geob_1693	#	#	GM21_2632	#	#	#	hypothetical protein [Geobacter bemidjiensis Bem]
Gbem_1580	#	#	GM18DRAFT_2437	GM21_2633	#	#	Gura_0389	hypothetical protein [Geobacter bemidjiensis Bem]
Gbem_1579	Geob_2688	Glov_1966	GM18DRAFT_2438	GM21_2634	#	#	Gura_1897	beta-lactamase domain protein [Geobacter bemidjiensis Bem]
Gbem_1578	Geob_1580	#	GM18DRAFT_2439	GM21_2635	Gmet_3148	GSU0381	Gura_3669	hypothetical protein [Geobacter bemidjiensis Bem]
Gbem_1577	#	#	GM18DRAFT_2441	#	#	#	#	DEAD/H associated domain protein [Geobacter bemidjiensis Bem]
Gbem_1573	Geob_1645	Glov_1778	#	GM21_2640	#	#	Gura_3372	formate dehydrogenase, gamma subunit [Geobacter bemidjiensis Bem]
Gbem_1572	Geob_1646	#	#	GM21_2641	Gmet_1004	#	Gura_3371	uncharacterized protein involved in formate dehydrogenase formation-like protein [Geobacter bemidjiensis Bem]
Gbem_1570	#	#	GM18DRAFT_2442	GM21_2643	#	#	#	ABC transporter related protein [Geobacter bemidjiensis Bem]
Gbem_1568	Geob_3050	Glov_1606	GM18DRAFT_2444	GM21_2648	Gmet_0991	GSU2012	Gura_1832	Fe-S cluster assembly protein NifU [Geobacter bemidjiensis Bem]
Gbem_1567	Geob_3051	Glov_1605	GM18DRAFT_2445	GM21_2649	Gmet_0990	GSU2013	#	phosphoglucomutase/phosphomannomutase alpha/beta/alpha domain I [Geobacter bemidjiensis Bem]
Gbem_1566	Geob_3052	Glov_1604	GM18DRAFT_2446	GM21_2650	Gmet_0989	GSU2014	Gura_1830	hypothetical protein [Geobacter bemidjiensis Bem]
Gbem_1565	Geob_3053	Glov_1603	#	GM21_2651	Gmet_0988	GSU2015	Gura_1829	NUDIX hydrolase [Geobacter bemidjiensis Bem]
Gbem_1564	Geob_3054	Glov_1601	GM18DRAFT_2447	GM21_2652	Gmet_0986	GSU2017	Gura_1828	protein of unknown function DUF178 [Geobacter bemidjiensis Bem]
Gbem_1562	Geob_3056	Glov_1598	GM18DRAFT_2449	GM21_2654	Gmet_0984	GSU2019	Gura_1826	acetyl-CoA carboxylase, biotin carboxylase [Geobacter bemidjiensis Bem]
Gbem_1561	Geob_3057	Glov_1597	GM18DRAFT_2450	GM21_2655	Gmet_0983	GSU2020	Gura_1825	acetyl-CoA carboxylase, biotin carboxyl carrier protein [Geobacter bemidjiensis Bem]
Gbem_1560	Geob_3058	Glov_1596	GM18DRAFT_2451	GM21_2656	Gmet_0982	GSU2021	Gura_1824	peptidase M24 [Geobacter bemidjiensis Bem]
Gbem_1559	Geob_3059	Glov_1595	GM18DRAFT_2452	GM21_2657	Gmet_0981	GSU2022	Gura_1823	3-dehydroquinate dehydratase, type II [Geobacter bemidjiensis Bem]
Gbem_1558	Geob_3060	Glov_1594	GM18DRAFT_2453	GM21_2658	Gmet_0980	GSU2023	Gura_1822	hypothetical protein [Geobacter bemidjiensis Bem]
Gbem_1557	Geob_3061	Glov_1593	GM18DRAFT_2454	GM21_2659	Gmet_0979	GSU2024	Gura_1821	Tetratricopeptide TPR_2 repeat protein [Geobacter bemidjiensis Bem]
Gbem_1556	Geob_3062	Glov_1592	GM18DRAFT_2455	GM21_2660	Gmet_0978	GSU2025	Gura_1820	3-dehydroquinate synthase [Geobacter bemidjiensis Bem]
Gbem_1555	Geob_2212	Glov_1591	GM18DRAFT_2456	GM21_2661	Gmet_0977	GSU2026	Gura_1819	shikimate kinase [Geobacter bemidjiensis Bem]
Gbem_1554	Geob_3063	Glov_1590	GM18DRAFT_2457	GM21_2662	Gmet_0976	GSU2027	Gura_1818	chorismate synthase [Geobacter bemidjiensis Bem]
Gbem_1553	#	#	GM18DRAFT_2458	#	#	#	Gura_1817	hypothetical protein [Geobacter bemidjiensis Bem]
Gbem_1551	Geob_3065	#	GM18DRAFT_2460	#	#	#	Gura_1815	hypothetical protein [Geobacter bemidjiensis Bem]
Gbem_1549	Geob_3067	Glov_1643	GM18DRAFT_2462	GM21_2666	Gmet_0974	GSU2029	Gura_1813	putative type IV pilus assembly protein PilP [Geobacter bemidjiensis Bem]
Gbem_1548	Geob_3068	Glov_1642	GM18DRAFT_2463	GM21_2667	Gmet_0973	GSU2030	Gura_1812	Pilus assembly protein PilO [Geobacter bemidjiensis Bem]
Gbem_1547	Geob_3069	Glov_1641	GM18DRAFT_2464	GM21_2668	Gmet_0972	GSU2031	Gura_1811	Fimbrial assembly family protein [Geobacter bemidjiensis Bem]
Gbem_1546	Geob_3070	Glov_1640	GM18DRAFT_2465	GM21_2669	Gmet_0971	GSU2032	Gura_1810	type IV pilus assembly protein PilM [Geobacter bemidjiensis Bem]
Gbem_1545	Geob_3071	Glov_1639	GM18DRAFT_2466	GM21_2670	Gmet_0970	GSU2033	Gura_1809	transcriptional regulator, XRE family [Geobacter bemidjiensis Bem]
Gbem_1542	#	#	GM18DRAFT_2469	GM21_2673	#	#	#	hypothetical protein [Geobacter bemidjiensis Bem]
Gbem_1534	Geob_3079	Glov_2158	GM18DRAFT_2477	GM21_2682	Gmet_0961	GSU2041	Gura_1802	two component, sigma54 specific, transcriptional regulator, Fis family [Geobacter bemidjiensis Bem]
Gbem_1532	Geob_3081	Glov_2160	GM18DRAFT_2479	GM21_2684	Gmet_0959	GSU2043	Gura_1800	peptidase A24A domain protein [Geobacter bemidjiensis Bem]
Gbem_1531	Geob_3082	Glov_2538	GM18DRAFT_2480	GM21_2685	Gmet_0956	GSU2045	Gura_1799	valyl-tRNA synthetase [Geobacter bemidjiensis Bem]
Gbem_1530	Geob_3083	Glov_2486	GM18DRAFT_4352	GM21_2686	Gmet_0955	GSU2046	Gura_1798	response regulator receiver protein [Geobacter bemidjiensis Bem]
Gbem_1528	Geob_3085	Glov_2488	GM18DRAFT_4354	GM21_2688	Gmet_0953	GSU2048	Gura_1796	hypothetical protein [Geobacter bemidjiensis Bem]
Gbem_1527	Geob_3086	Glov_2489	GM18DRAFT_4355	GM21_2689	Gmet_0952	GSU2049	Gura_1795	arginine biosynthesis bifunctional protein ArgJ [Geobacter bemidjiensis Bem]
Gbem_1526	Geob_3087	Glov_2490	GM18DRAFT_4356	GM21_2690	Gmet_0951	GSU2050	Gura_1794	preprotein translocase, SecA subunit [Geobacter bemidjiensis Bem]
Gbem_1525	Geob_1848	Glov_0948	GM18DRAFT_3994	GM21_2691	Gmet_2384	GSU1190	Gura_3301	tRNA 2-selenouridine synthase [Geobacter bemidjiensis Bem]
Gbem_1524	Geob_1932	#	GM18DRAFT_3995	GM21_2692	Gmet_0720	GSU1046	Gura_3304	hypothetical protein [Geobacter bemidjiensis Bem]
Gbem_1523	Geob_2332	Glov_2632	GM18DRAFT_3996	GM21_2693	Gmet_0701	GSU0962	Gura_1422	integral membrane sensor signal transduction histidine kinase [Geobacter bemidjiensis Bem]
Gbem_1521	Geob_2334	Glov_1999	GM18DRAFT_3998	GM21_2695	Gmet_0703	GSU0964	Gura_1429	hypothetical protein [Geobacter bemidjiensis Bem]
Gbem_1520	Geob_2336	Glov_2001	GM18DRAFT_3999	GM21_2696	Gmet_0704	GSU0966	Gura_1430	hypothetical protein [Geobacter bemidjiensis Bem]
Gbem_1519	Geob_2337	Glov_2002	GM18DRAFT_4000	GM21_2697	Gmet_0705	GSU0967	Gura_1431	hypothetical protein [Geobacter bemidjiensis Bem]
Gbem_1516	Geob_2331	Glov_1400	GM18DRAFT_4003	GM21_2700	Gmet_0738	GSU1067	Gura_1421	protein of unknown function DUF294 nucleotidyltransferase putative [Geobacter bemidjiensis Bem]
Gbem_1515	Geob_1668	Glov_2909	GM18DRAFT_4004	GM21_2701	Gmet_3032	GSU0519	Gura_0972	hypothetical protein [Geobacter bemidjiensis Bem]
Gbem_1514	Geob_1669	Glov_2908	GM18DRAFT_4005	GM21_2702	Gmet_3031	GSU0518	Gura_0973	Na+/solute symporter [Geobacter bemidjiensis Bem]
Gbem_1513	Geob_1670	#	GM18DRAFT_4006	GM21_2703	Gmet_3030	GSU0517	Gura_0974	protein of unknown function DUF294 nucleotidyltransferase putative [Geobacter bemidjiensis Bem]
Gbem_1512	Geob_1671	Glov_2906	GM18DRAFT_4007	GM21_2704	Gmet_3029	GSU0516	Gura_0975	Xylose isomerase domain protein TIM barrel [Geobacter bemidjiensis Bem]
Gbem_1511	Geob_1602	Glov_3101	GM18DRAFT_4008	GM21_2705	Gmet_3028	GSU0515	Gura_3645	UspA domain protein [Geobacter bemidjiensis Bem]
Gbem_1510	Geob_1821	Glov_0416	GM18DRAFT_4009	GM21_2706	Gmet_0697	GSU0942	Gura_3355	inositol monophosphatase [Geobacter bemidjiensis Bem]
Gbem_1509	#	#	GM18DRAFT_4010	GM21_2707	#	#	#	hypothetical protein [Geobacter bemidjiensis Bem]
Gbem_1508	Geob_1819	Glov_0471	GM18DRAFT_4011	GM21_2708	Gmet_0695	GSU0940	Gura_3365	ammonium transporter [Geobacter bemidjiensis Bem]
Gbem_1504	Geob_1810	Glov_1063	GM18DRAFT_4201	GM21_2712	#	GSU0936	Gura_1214	glutamine amidotransferase class-I [Geobacter bemidjiensis Bem]
Gbem_1503	Geob_1191	Glov_3235	GM18DRAFT_4202	GM21_2713	Gmet_3529	GSU0036	#	CapA family protein [Geobacter bemidjiensis Bem]
Gbem_1499	Geob_1803	Glov_2801	GM18DRAFT_4206	GM21_2717	Gmet_1158	GSU0858	Gura_1173	TonB family protein [Geobacter bemidjiensis Bem]
Gbem_1498	Geob_1802	Glov_0507	GM18DRAFT_4207	GM21_2718	Gmet_1159	GSU0859	Gura_1172	UTP-glucose-1-phosphate uridylyltransferase [Geobacter bemidjiensis Bem]
Gbem_1497	Geob_1799	Glov_0508	GM18DRAFT_3599	GM21_2719	Gmet_1162	GSU0862	Gura_1169	tetrahydrofolate dehydrogenase/cyclohydrolase [Geobacter bemidjiensis Bem]
Gbem_1496	Geob_1798	Glov_0509	GM18DRAFT_3600	GM21_2720	Gmet_1163	GSU0863	Gura_1168	regulatory protein, FmdB family [Geobacter bemidjiensis Bem]
Gbem_1495	Geob_1797	#	GM18DRAFT_3601	GM21_2721	#	#	#	putative signal-transduction protein with CBS domains [Geobacter bemidjiensis Bem]
Gbem_1493	Geob_1795	Glov_0414	GM18DRAFT_3603	GM21_2723	Gmet_1165	GSU0865	Gura_1166	DivIVA family protein [Geobacter bemidjiensis Bem]
Gbem_1492	Geob_1794	Glov_0415	GM18DRAFT_3604	GM21_2724	Gmet_1166	GSU0866	Gura_1165	protein of unknown function YGGT [Geobacter bemidjiensis Bem]
Gbem_1490	#	#	GM18DRAFT_3606	#	#	#	#	hypothetical protein [Geobacter bemidjiensis Bem]
Gbem_1488	#	#	#	GM21_2748	#	#	#	hypothetical protein [Geobacter bemidjiensis Bem]
Gbem_1485	#	#	#	GM21_2771	#	#	#	GP30.3 family protein [Geobacter bemidjiensis Bem]
Gbem_1484	#	#	#	GM21_2750	#	#	#	hypothetical protein [Geobacter bemidjiensis Bem]
Gbem_1483	#	#	GM18DRAFT_0994	GM21_2763	#	#	#	hypothetical protein [Geobacter bemidjiensis Bem]
Gbem_1481	#	#	#	GM21_2774	#	#	#	Transglycosylase-associated protein [Geobacter bemidjiensis Bem]
Gbem_1480	#	Glov_2381	#	#	#	#	Gura_4158	CMP/dCMP deaminase zinc-binding [Geobacter bemidjiensis Bem]
Gbem_1472	#	#	#	GM21_2781	#	#	#	hypothetical protein [Geobacter bemidjiensis Bem]
Gbem_1471	#	#	#	GM21_2782	#	#	#	3,4-dihydroxy-2-butanone 4-phosphate synthase [Geobacter bemidjiensis Bem]
Gbem_1463	Geob_0246	#	#	GM21_2791	Gmet_2070	#	#	protein of unknown function DUF224 cysteine-rich region domain protein [Geobacter bemidjiensis Bem]
Gbem_1458	#	#	#	GM21_2795	Gmet_2056	#	#	amidohydrolase 2 [Geobacter bemidjiensis Bem]
Gbem_1457	Geob_0242	#	#	GM21_2796	Gmet_2057	#	#	Enoyl-CoA hydratase/isomerase [Geobacter bemidjiensis Bem]
Gbem_1454	Geob_0239	#	#	GM21_2799	#	#	#	oxaloacetate decarboxylase alpha subunit [Geobacter bemidjiensis Bem]
Gbem_1452	Geob_0237	#	#	GM21_2801	#	#	#	acyl-CoA dehydrogenase domain protein [Geobacter bemidjiensis Bem]
Gbem_1451	#	Glov_2793	#	GM21_2803	#	GSU2720	#	ferredoxin [Geobacter bemidjiensis Bem]
Gbem_1448	Geob_0216	#	#	GM21_2806	Gmet_2083	#	#	methyl-viologen-reducing hydrogenase delta subunit [Geobacter bemidjiensis Bem]
Gbem_1447	Geob_0215	#	#	GM21_2807	Gmet_2084	#	#	4Fe-4S ferredoxin iron-sulfur binding domain protein [Geobacter bemidjiensis Bem]
Gbem_1446	Geob_0214	#	#	GM21_2808	Gmet_2085	#	#	protein of unknown function DUF224 cysteine-rich region domain protein [Geobacter bemidjiensis Bem]
Gbem_1445	Geob_0213	#	#	GM21_2809	Gmet_2086	#	#	4Fe-4S ferredoxin, iron-sulfur binding protein [Geobacter bemidjiensis Bem]
Gbem_1444	Geob_0212	#	#	GM21_2810	Gmet_2087	#	#	Aldehyde ferredoxin oxidoreductase [Geobacter bemidjiensis Bem]
Gbem_1443	Geob_0211	#	#	GM21_2811	Gmet_2088	#	#	6-oxocyclohex-1-ene-1-carbonyl-CoA hydrolase [Geobacter bemidjiensis Bem]
Gbem_1442	Geob_0192	#	GM18DRAFT_2363	GM21_2812	#	#	#	thioesterase superfamily protein [Geobacter bemidjiensis Bem]
Gbem_1440	Geob_0209	#	GM18DRAFT_2367	GM21_2814	Gmet_2097	#	#	transcriptional regulator, BadM/Rrf2 family [Geobacter bemidjiensis Bem]
Gbem_1436	#	#	#	GM21_2818	#	#	#	molybdenum cofactor biosynthesis protein A [Geobacter bemidjiensis Bem]
Gbem_1433	#	#	#	GM21_2821	#	#	#	short-chain dehydrogenase/reductase SDR [Geobacter bemidjiensis Bem]
Gbem_1432	Geob_0098	#	#	GM21_2822	Gmet_2150	#	#	cyclohexa-1,5-dienecarbonyl-CoA hydratase [Geobacter bemidjiensis Bem]
Gbem_1427	#	#	#	GM21_2827	Gmet_2144	#	#	hypothetical protein [Geobacter bemidjiensis Bem]
Gbem_1426	Geob_0145	#	#	GM21_2828	Gmet_2145	#	#	two component, sigma54 specific, transcriptional regulator, Fis family [Geobacter bemidjiensis Bem]
Gbem_1423	#	#	GM18DRAFT_2353	GM21_2857	#	#	#	protein of unknown function DUF485 [Geobacter bemidjiensis Bem]
Gbem_1421	Geob_0158	#	#	GM21_2859	#	#	#	hypothetical protein [Geobacter bemidjiensis Bem]
Gbem_1420	Geob_0159	#	#	GM21_2860	#	#	#	pyruvate ferredoxin/flavodoxin oxidoreductase [Geobacter bemidjiensis Bem]
Gbem_1419	Geob_0160	#	#	GM21_2861	#	#	#	indolepyruvate ferredoxin oxidoreductase, alpha subunit [Geobacter bemidjiensis Bem]
Gbem_1418	#	#	#	GM21_2862	#	#	#	acetyl-CoA hydrolase/transferase [Geobacter bemidjiensis Bem]
Gbem_1417	Geob_0162	#	GM18DRAFT_2355	GM21_2863	#	#	#	3-hydroxyacyl-CoA dehydrogenase NAD-binding [Geobacter bemidjiensis Bem]
Gbem_1416	Geob_0163	#	GM18DRAFT_2356	GM21_2864	#	#	#	Enoyl-CoA hydratase/isomerase [Geobacter bemidjiensis Bem]
Gbem_1415	#	#	GM18DRAFT_2357	GM21_2865	#	#	#	Thiolase [Geobacter bemidjiensis Bem]
Gbem_1414	Geob_0165	#	#	GM21_2866	#	#	#	CoA-binding domain protein [Geobacter bemidjiensis Bem]
Gbem_1411	Geob_0168	#	GM18DRAFT_2365	GM21_2869	Gmet_2223	#	Gura_2671	transcriptional regulator, NifA subfamily, Fis Family [Geobacter bemidjiensis Bem]
Gbem_1409	Geob_0179	#	#	GM21_2871	Gmet_0107	#	#	hypothetical protein [Geobacter bemidjiensis Bem]
Gbem_1408	Geob_0178	#	GM18DRAFT_3206	GM21_2872	Gmet_0108	#	Gura_3567	ATPase associated with various cellular activities AAA_5 [Geobacter bemidjiensis Bem]
Gbem_1404	#	#	#	GM21_2879	#	#	#	hypothetical protein [Geobacter bemidjiensis Bem]
Gbem_1403	#	Glov_2669	GM18DRAFT_4254	GM21_2880	Gmet_2532	#	#	methyltransferase [Geobacter bemidjiensis Bem]
Gbem_1401	Geob_0094	Glov_1072	#	GM21_2882	Gmet_2981	GSU1209	#	hypothetical protein [Geobacter bemidjiensis Bem]
Gbem_1399	#	#	GM18DRAFT_3862	GM21_2888	#	#	#	RelA/SpoT domain protein [Geobacter bemidjiensis Bem]
Gbem_1396	#	#	#	#	#	#	Gura_1295	secretion protein HlyD family protein [Geobacter bemidjiensis Bem]
Gbem_1395	#	#	#	#	#	#	Gura_1294	ABC transporter related protein [Geobacter bemidjiensis Bem]
Gbem_1394	Geob_2759	#	#	#	#	#	#	Entericidin EcnAB [Geobacter bemidjiensis Bem]
Gbem_1390	#	Glov_3010	GM18DRAFT_0445	GM21_2892	#	#	#	hypothetical protein [Geobacter bemidjiensis Bem]
Gbem_1389	#	#	GM18DRAFT_2371	GM21_2893	#	GSU0768	#	AzlC family protein [Geobacter bemidjiensis Bem]
Gbem_1388	#	#	GM18DRAFT_2370	GM21_2894	#	#	#	branched-chain amino acid transport [Geobacter bemidjiensis Bem]
Gbem_1387	#	#	#	GM21_2895	#	GSU0265	Gura_4411	Auxin Efflux Carrier [Geobacter bemidjiensis Bem]
Gbem_1386	#	#	#	GM21_2896	#	#	#	hypothetical protein [Geobacter bemidjiensis Bem]
Gbem_1385	#	#	#	GM21_2897	#	#	#	hypothetical protein [Geobacter bemidjiensis Bem]
Gbem_1384	Geob_0342	#	#	#	#	#	#	protein of unknown function DUF1469 [Geobacter bemidjiensis Bem]
Gbem_1381	#	#	#	GM21_2901	#	#	#	hypothetical protein [Geobacter bemidjiensis Bem]
Gbem_1380	#	#	GM18DRAFT_3384	GM21_2902	#	#	#	transaldolase [Geobacter bemidjiensis Bem]
Gbem_1379	Geob_1002	Glov_2804	GM18DRAFT_3385	GM21_2903	Gmet_0178	GSU3423	#	transketolase [Geobacter bemidjiensis Bem]
Gbem_1375	Geob_0339	#	#	GM21_2906	Gmet_1013	#	#	Rhodanese domain protein [Geobacter bemidjiensis Bem]
Gbem_1374	#	#	#	GM21_2907	#	#	#	hypothetical protein [Geobacter bemidjiensis Bem]
Gbem_1373	#	#	GM18DRAFT_3388	GM21_2908	#	#	#	putative anti-sigma-28 factor, FlgM [Geobacter bemidjiensis Bem]
Gbem_1372	#	Glov_0735	GM18DRAFT_3391	GM21_2911	#	#	#	hypothetical protein [Geobacter bemidjiensis Bem]
Gbem_1369	#	#	GM18DRAFT_3395	GM21_2914	#	#	#	hydrogenase (NiFe) small subunit HydA [Geobacter bemidjiensis Bem]
Gbem_1367	#	#	#	GM21_2916	Gmet_3330	GSU0121	Gura_0543	cytochrome B561 [Geobacter bemidjiensis Bem]
Gbem_1364	#	#	GM18DRAFT_3402	GM21_2920	#	#	#	hypothetical protein [Geobacter bemidjiensis Bem]
Gbem_1363	Geob_1328	Glov_0805	GM18DRAFT_3403	GM21_2921	Gmet_0051	GSU3359	#	hypothetical protein [Geobacter bemidjiensis Bem]
Gbem_1362	Geob_1329	Glov_0986	GM18DRAFT_3404	GM21_2922	Gmet_0344	GSU0354	#	hypothetical protein [Geobacter bemidjiensis Bem]
Gbem_1361	Geob_1330	Glov_0984	GM18DRAFT_3405	GM21_2923	Gmet_0343	GSU0355	#	hypothetical protein [Geobacter bemidjiensis Bem]
Gbem_1360	Geob_0266	#	GM18DRAFT_4422	GM21_2924	#	#	Gura_2413	Radical SAM domain protein [Geobacter bemidjiensis Bem]
Gbem_1356	Geob_0267	#	GM18DRAFT_4265	GM21_2929	#	#	Gura_2417	hypothetical protein [Geobacter bemidjiensis Bem]
Gbem_1355	#	#	GM18DRAFT_4266	GM21_2930	#	#	#	MOSC domain containing protein [Geobacter bemidjiensis Bem]
Gbem_1352	Geob_0269	#	#	GM21_2933	Gmet_1045	#	Gura_2421	aldehyde ferredoxin oxidoreductase [Geobacter bemidjiensis Bem]
Gbem_1351	Geob_0270	#	GM18DRAFT_4270	GM21_2934	#	#	Gura_2422	thiamineS protein [Geobacter bemidjiensis Bem]
Gbem_1350	Geob_0271	#	GM18DRAFT_4271	GM21_2935	#	#	Gura_2423	UBA/THIF-type NAD/FAD binding protein [Geobacter bemidjiensis Bem]
Gbem_1346	Geob_2250	Glov_0356	GM18DRAFT_4273	GM21_2938	Gmet_1294	GSU1875	Gura_3005	adenosylhomocysteinase [Geobacter bemidjiensis Bem]
Gbem_1344	Geob_2245	Glov_0358	GM18DRAFT_3092	GM21_2940	Gmet_1293	GSU1877	Gura_3007	2-nitropropane dioxygenase NPD [Geobacter bemidjiensis Bem]
Gbem_1342	Geob_2242	Glov_3569	GM18DRAFT_3094	GM21_2942	Gmet_1291	GSU1879	Gura_1334	two component transcriptional regulator, winged helix family [Geobacter bemidjiensis Bem]
Gbem_1341	Geob_2241	Glov_0349	GM18DRAFT_3095	GM21_2943	Gmet_1290	GSU1880	Gura_1332	S-adenosylmethionine synthetase [Geobacter bemidjiensis Bem]
Gbem_1340	#	#	GM18DRAFT_3096	GM21_2944	#	#	#	hypothetical protein [Geobacter bemidjiensis Bem]
Gbem_1338	Geob_1976	#	GM18DRAFT_3098	GM21_2946	Gmet_2723	GSU0893	Gura_1330	alkyl hydroperoxide reductase/ Thiol specific antioxidant/ Mal allergen [Geobacter bemidjiensis Bem]
Gbem_1337	Geob_1974	Glov_2069	GM18DRAFT_3099	GM21_2947	Gmet_2724	#	Gura_1325	UvrD/REP helicase [Geobacter bemidjiensis Bem]
Gbem_1336	Geob_1970	Glov_2927	GM18DRAFT_3100	GM21_2948	Gmet_2728	GSU0890	Gura_1305	DNA ligase, NAD-dependent [Geobacter bemidjiensis Bem]
Gbem_1335	#	#	GM18DRAFT_2369	#	#	#	Gura_2103	DNA topoisomerase, type IA, zn finger domain protein [Geobacter bemidjiensis Bem]
Gbem_1334	#	#	GM18DRAFT_3102	GM21_2949	#	#	#	Electron transfer flavoprotein alpha subunit [Geobacter bemidjiensis Bem]
Gbem_1331	#	#	GM18DRAFT_3106	GM21_2952	#	#	#	hypothetical protein [Geobacter bemidjiensis Bem]
Gbem_1330	#	#	GM18DRAFT_3107	GM21_2953	#	#	Gura_0257	pseudouridine synthase [Geobacter bemidjiensis Bem]
Gbem_1328	Geob_3320	#	GM18DRAFT_3109	GM21_2955	#	#	Gura_2545	hypothetical protein [Geobacter bemidjiensis Bem]
Gbem_1326	Geob_2880	Glov_1263	GM18DRAFT_3111	GM21_2957	Gmet_1639	GSU1702	Gura_2075	ROK family protein [Geobacter bemidjiensis Bem]
Gbem_1325	Geob_2881	#	#	GM21_2958	Gmet_1638	GSU1701	Gura_2074	histidine triad (HIT) protein [Geobacter bemidjiensis Bem]
Gbem_1323	Geob_2883	#	GM18DRAFT_3114	GM21_2960	Gmet_1636	GSU1699	Gura_2072	hypothetical protein [Geobacter bemidjiensis Bem]
Gbem_1321	Geob_2885	Glov_2042	GM18DRAFT_3116	GM21_2962	Gmet_1634	GSU1697	#	transglutaminase domain protein [Geobacter bemidjiensis Bem]
Gbem_1320	Geob_2886	Glov_2043	GM18DRAFT_3117	GM21_2963	#	#	#	protein of unknown function DUF58 [Geobacter bemidjiensis Bem]
Gbem_1319	Geob_2887	Glov_2044	GM18DRAFT_3118	GM21_2964	Gmet_1632	GSU1696	Gura_0187	ATPase associated with various cellular activities AAA_3 [Geobacter bemidjiensis Bem]
Gbem_1318	Geob_2831	Glov_1846	GM18DRAFT_3119	GM21_2965	Gmet_1658	GSU1721	Gura_2122	Radical SAM domain protein [Geobacter bemidjiensis Bem]
Gbem_1317	Geob_2832	Glov_1845	GM18DRAFT_3120	GM21_2966	Gmet_1657	GSU1720	Gura_2121	6-pyruvoyl tetrahydropterin synthase and hypothetical protein [Geobacter bemidjiensis Bem]
Gbem_1316	Geob_2702	#	GM18DRAFT_3121	GM21_2967	#	GSU1597	Gura_1911	hypothetical protein [Geobacter bemidjiensis Bem]
Gbem_1315	Geob_2701	Glov_1843	GM18DRAFT_3122	GM21_2968	Gmet_1595	GSU1596	Gura_1910	Sua5/YciO/YrdC/YwlC family protein [Geobacter bemidjiensis Bem]
Gbem_1314	#	Glov_0160	#	GM21_2969	Gmet_2606	GSU0732	#	GreA/GreB family elongation factor [Geobacter bemidjiensis Bem]
Gbem_1313	#	Glov_0161	#	GM21_2971	#	#	#	Actin-like protein ATPase involved in cell morphogenesis-like protein [Geobacter bemidjiensis Bem]
Gbem_1312	#	#	#	GM21_2972	#	#	#	hypothetical protein [Geobacter bemidjiensis Bem]
Gbem_1311	Geob_2700	Glov_1842	GM18DRAFT_3123	GM21_2973	Gmet_1594	#	Gura_1909	peptidase M29 aminopeptidase II [Geobacter bemidjiensis Bem]
Gbem_1310	Geob_2699	Glov_1841	GM18DRAFT_3124	GM21_2974	Gmet_1593	GSU1595	Gura_1908	deoxyuridine 5-triphosphate nucleotidohydrolase Dut [Geobacter bemidjiensis Bem]
Gbem_1309	Geob_2698	Glov_1839	GM18DRAFT_3125	GM21_2975	Gmet_1592	GSU1594	Gura_1907	peptidase M16 domain protein [Geobacter bemidjiensis Bem]
Gbem_1308	Geob_2697	Glov_1674	GM18DRAFT_3126	GM21_2976	Gmet_1591	GSU1593	Gura_1906	3 exoribonuclease [Geobacter bemidjiensis Bem]
Gbem_1307	Geob_2696	Glov_1673	GM18DRAFT_3127	GM21_2977	Gmet_1590	GSU1592	Gura_1905	ribosomal protein S15 [Geobacter bemidjiensis Bem]
Gbem_1306	Geob_2695	Glov_1672	GM18DRAFT_3128	GM21_2978	Gmet_1589	GSU1591	Gura_1904	tRNA pseudouridine synthase B [Geobacter bemidjiensis Bem]
Gbem_1305	Geob_2694	Glov_1671	GM18DRAFT_3129	GM21_2979	Gmet_1588	GSU1590	Gura_1903	phosphoesterase RecJ domain protein [Geobacter bemidjiensis Bem]
Gbem_1304	Geob_2693	Glov_1670	GM18DRAFT_3130	GM21_2980	Gmet_1587	GSU1589	Gura_1902	ribosome-binding factor A [Geobacter bemidjiensis Bem]
Gbem_1302	Geob_2692	Glov_1669	GM18DRAFT_3131	GM21_2981	Gmet_1586	GSU1588	Gura_1901	translation initiation factor IF-2 [Geobacter bemidjiensis Bem]
Gbem_1301	Geob_2691	Glov_1668	GM18DRAFT_1146	GM21_2982	Gmet_1585	GSU1587	Gura_1900	protein of unknown function DUF448 [Geobacter bemidjiensis Bem]
Gbem_1300	Geob_2690	Glov_1667	GM18DRAFT_1147	GM21_2983	Gmet_1584	GSU1586	Gura_1899	NusA antitermination factor [Geobacter bemidjiensis Bem]
Gbem_1299	Geob_2689	Glov_1666	GM18DRAFT_1148	GM21_2984	Gmet_1583	#	Gura_1898	protein of unknown function DUF150 [Geobacter bemidjiensis Bem]
Gbem_1298	Geob_2683	Glov_2280	GM18DRAFT_1149	GM21_2985	Gmet_1631	GSU1695	Gura_1892	threonine synthase [Geobacter bemidjiensis Bem]
Gbem_1297	Geob_2682	Glov_2217	GM18DRAFT_1150	GM21_2986	Gmet_1630	GSU1694	Gura_1891	HAD-superfamily hydrolase, subfamily IA, variant 3 [Geobacter bemidjiensis Bem]
Gbem_1296	#	#	#	GM21_2987	#	#	#	two component transcriptional regulator, Fis family [Geobacter bemidjiensis Bem]
Gbem_1295	Geob_3030	Glov_1993	GM18DRAFT_1152	GM21_2988	Gmet_1295	GSU1873	Gura_2055	oligoendopeptidase, pepF/M3 family [Geobacter bemidjiensis Bem]
Gbem_1294	Geob_2657	Glov_1887	GM18DRAFT_1153	GM21_2989	Gmet_1912	GSU1660	Gura_1939	aconitate hydratase 2 [Geobacter bemidjiensis Bem]
Gbem_1289	Geob_2653	Glov_1921	GM18DRAFT_1161	GM21_2994	Gmet_1854	GSU1773	Gura_1934	peptidase M23B [Geobacter bemidjiensis Bem]
Gbem_1288	Geob_2652	Glov_1922	GM18DRAFT_1162	GM21_2995	Gmet_1855	GSU1774	Gura_1933	protein of unknown function DUF214 [Geobacter bemidjiensis Bem]
Gbem_1287	Geob_2651	Glov_1923	GM18DRAFT_1163	GM21_2996	Gmet_1856	GSU1775	Gura_1932	cell division ATP-binding protein FtsE [Geobacter bemidjiensis Bem]
Gbem_1283	Geob_2647	#	GM18DRAFT_1167	GM21_3000	Gmet_1860	GSU1779	Gura_1928	hypothetical protein [Geobacter bemidjiensis Bem]
Gbem_1282	Geob_2646	Glov_1464	GM18DRAFT_1168	GM21_3001	Gmet_1861	GSU1780	Gura_1927	hypothetical protein [Geobacter bemidjiensis Bem]
Gbem_1281	Geob_2645	Glov_1465	GM18DRAFT_1169	GM21_3002	Gmet_1862	GSU1781	Gura_1926	Fimbrial assembly family protein [Geobacter bemidjiensis Bem]
Gbem_1280	Geob_2644	Glov_1466	GM18DRAFT_1170	GM21_3003	Gmet_1863	GSU1782	Gura_1925	Tfp pilus assembly protein ATPase PilM-like protein [Geobacter bemidjiensis Bem]
Gbem_1279	Geob_2643	Glov_1451	GM18DRAFT_1171	GM21_3004	Gmet_1864	GSU1783	Gura_1924	type II secretion system protein E [Geobacter bemidjiensis Bem]
Gbem_1278	Geob_2642	Glov_1450	GM18DRAFT_1172	GM21_3005	Gmet_1865	GSU1784	Gura_1923	type II secretion system protein [Geobacter bemidjiensis Bem]
Gbem_1277	Geob_2638	#	GM18DRAFT_1173	GM21_3006	#	#	#	hypothetical protein [Geobacter bemidjiensis Bem]
Gbem_1276	Geob_2637	Glov_1925	GM18DRAFT_1174	GM21_3007	Gmet_1870	GSU1789	Gura_1919	glycosyl transferase family 2 [Geobacter bemidjiensis Bem]
Gbem_1273	Geob_2635	Glov_1927	GM18DRAFT_1177	GM21_3010	Gmet_1872	GSU1791	Gura_1916	ATP-dependent Clp protease, ATP-binding subunit ClpX [Geobacter bemidjiensis Bem]
Gbem_1272	Geob_2634	Glov_1928	GM18DRAFT_1178	GM21_3011	Gmet_1873	GSU1792	Gura_1915	ATP-dependent Clp protease, proteolytic subunit ClpP [Geobacter bemidjiensis Bem]
Gbem_1271	Geob_2633	Glov_1929	GM18DRAFT_1179	GM21_3012	Gmet_1874	GSU1793	Gura_1914	trigger factor [Geobacter bemidjiensis Bem]
Gbem_1270	#	Glov_1209	GM18DRAFT_1180	GM21_3013	Gmet_1929	GSU1641	Gura_2162	cytochrome d ubiquinol oxidase, subunit II [Geobacter bemidjiensis Bem]
Gbem_1269	#	Glov_1208	GM18DRAFT_1181	GM21_3014	Gmet_1930	GSU1640	Gura_2163	cytochrome bd ubiquinol oxidase subunit I [Geobacter bemidjiensis Bem]
Gbem_1268	Geob_2631	Glov_1241	GM18DRAFT_1182	GM21_3015	Gmet_1931	GSU1639	Gura_2164	transcriptional regulator, BadM/Rrf2 family [Geobacter bemidjiensis Bem]
Gbem_1267	Geob_2936	Glov_2036	GM18DRAFT_1183	GM21_3016	#	#	Gura_2315	hypothetical protein [Geobacter bemidjiensis Bem]
Gbem_1266	Geob_2937	Glov_2037	GM18DRAFT_1184	GM21_3017	Gmet_1878	GSU1797	Gura_2316	hypothetical protein [Geobacter bemidjiensis Bem]
Gbem_1265	Geob_2938	Glov_2038	GM18DRAFT_1185	GM21_3018	Gmet_1879	GSU1798	Gura_2317	2-isopropylmalate synthase/homocitrate synthase family protein [Geobacter bemidjiensis Bem]
Gbem_1264	Geob_2939	Glov_2531	GM18DRAFT_1186	GM21_3019	Gmet_1880	GSU1799	Gura_2318	aspartate kinase [Geobacter bemidjiensis Bem]
Gbem_1263	Geob_2940	Glov_2530	GM18DRAFT_1187	GM21_3020	Gmet_1881	GSU1800	Gura_2319	protein of unknown function UPF0079 [Geobacter bemidjiensis Bem]
Gbem_1261	Geob_2942	Glov_2528	#	GM21_3022	Gmet_1883	GSU1802	Gura_2321	carbohydrate kinase, YjeF related protein [Geobacter bemidjiensis Bem]
Gbem_1260	Geob_2943	Glov_2527	GM18DRAFT_1190	GM21_3023	Gmet_1884	GSU1803	Gura_2322	holo-acyl-carrier-protein synthase [Geobacter bemidjiensis Bem]
Gbem_1259	Geob_2630	#	GM18DRAFT_1191	GM21_3024	Gmet_1932	GSU1762	Gura_2173	Tetratricopeptide TPR_2 repeat protein [Geobacter bemidjiensis Bem]
Gbem_1258	Geob_2629	Glov_2182	GM18DRAFT_1192	GM21_3025	Gmet_1934	GSU1764	Gura_2175	deoxyxylulose-5-phosphate synthase [Geobacter bemidjiensis Bem]
Gbem_1257	Geob_2628	Glov_2183	GM18DRAFT_1193	GM21_3026	Gmet_1935	GSU1765	Gura_2176	Polyprenyl synthetase [Geobacter bemidjiensis Bem]
Gbem_1256	Geob_2627	Glov_2184	GM18DRAFT_1194	GM21_3027	Gmet_1936	GSU1766	Gura_2177	exodeoxyribonuclease VII, small subunit [Geobacter bemidjiensis Bem]
Gbem_1255	Geob_2626	Glov_1915	GM18DRAFT_1195	GM21_3028	Gmet_1848	GSU1767	Gura_1890	exodeoxyribonuclease VII, large subunit [Geobacter bemidjiensis Bem]
Gbem_1254	Geob_2625	Glov_1916	GM18DRAFT_1196	GM21_3029	Gmet_1849	GSU1768	Gura_1889	ATPase involved in chromosome partitioning-like protein [Geobacter bemidjiensis Bem]
Gbem_1253	Geob_2624	Glov_1919	GM18DRAFT_1197	GM21_3030	Gmet_1850	GSU1769	Gura_1888	protein of unknown function DUF610 YibQ [Geobacter bemidjiensis Bem]
Gbem_1252	#	#	GM18DRAFT_1198	GM21_3031	#	#	#	hemerythrin-like metal-binding protein [Geobacter bemidjiensis Bem]
Gbem_1251	Geob_2234	Glov_0199	GM18DRAFT_1199	GM21_3032	Gmet_3494	GSU0849	Gura_0432	Hemerythrin HHE cation binding domain protein [Geobacter bemidjiensis Bem]
Gbem_1249	#	#	GM18DRAFT_1200	GM21_3033	#	#	#	cytochrome c class I [Geobacter bemidjiensis Bem]
Gbem_1245	#	Glov_2136	GM18DRAFT_1660	GM21_1017	Gmet_2499	#	#	hypothetical protein [Geobacter bemidjiensis Bem]
Gbem_1243	#	#	#	#	#	#	Gura_2883	hypothetical protein [Geobacter bemidjiensis Bem]
Gbem_1241	#	Glov_0897	#	GM21_3036	#	#	#	MIP family channel protein [Geobacter bemidjiensis Bem]
Gbem_1238	#	#	GM18DRAFT_1207	GM21_3039	#	#	#	hypothetical protein [Geobacter bemidjiensis Bem]
Gbem_1237	#	#	GM18DRAFT_1208	GM21_3040	#	#	#	cytochrome c oxidase subunit I [Geobacter bemidjiensis Bem]
Gbem_1236	#	#	GM18DRAFT_1209	GM21_3041	#	#	#	cytochrome c oxidase, cbb3-type, subunit II [Geobacter bemidjiensis Bem]
Gbem_1235	#	#	GM18DRAFT_1210	GM21_3042	#	#	#	hypothetical protein [Geobacter bemidjiensis Bem]
Gbem_1233	#	#	GM18DRAFT_1212	GM21_3044	#	#	#	4Fe-4S ferredoxin, iron-sulfur binding protein [Geobacter bemidjiensis Bem]
Gbem_1232	#	#	GM18DRAFT_1213	GM21_3045	#	#	#	hypothetical protein [Geobacter bemidjiensis Bem]
Gbem_1231	#	#	GM18DRAFT_1214	GM21_3046	#	#	#	heavy metal translocating P-type ATPase [Geobacter bemidjiensis Bem]
Gbem_1230	#	#	GM18DRAFT_1215	GM21_3047	#	#	#	cytochrome oxidase maturation protein, cbb3-type [Geobacter bemidjiensis Bem]
Gbem_1229	#	#	GM18DRAFT_1216	GM21_3048	#	#	#	hypothetical protein [Geobacter bemidjiensis Bem]
Gbem_1226	Geob_1201	#	GM18DRAFT_1220	GM21_3050	Gmet_2239	#	Gura_1569	4Fe-4S ferredoxin iron-sulfur binding domain protein [Geobacter bemidjiensis Bem]
Gbem_1225	#	#	GM18DRAFT_1221	GM21_3051	#	#	#	Lysine exporter protein (LYSE/YGGA) [Geobacter bemidjiensis Bem]
Gbem_1224	#	#	#	#	#	GSU0752	Gura_2448	major facilitator superfamily MFS_1 [Geobacter bemidjiensis Bem]
Gbem_1223	Geob_2201	#	#	GM21_3052	#	#	#	Formylmethanofuran dehydrogenase subunit E-like protein [Geobacter bemidjiensis Bem]
Gbem_1222	#	#	GM18DRAFT_1222	GM21_3053	#	#	#	aspartate racemase [Geobacter bemidjiensis Bem]
Gbem_1218	#	Glov_2301	GM18DRAFT_1224	GM21_3055	Gmet_2467	GSU1536	#	hypothetical protein [Geobacter bemidjiensis Bem]
Gbem_1216	Geob_3025	#	GM18DRAFT_4078	GM21_3057	Gmet_0796	GSU1168	Gura_2270	SCP-like extracellular [Geobacter bemidjiensis Bem]
Gbem_1215	#	#	GM18DRAFT_4079	GM21_3058	#	#	#	hypothetical protein [Geobacter bemidjiensis Bem]
Gbem_1214	#	#	GM18DRAFT_4159	GM21_3059	#	#	#	hypothetical protein [Geobacter bemidjiensis Bem]
Gbem_1213	Geob_3498	#	GM18DRAFT_4161	GM21_3060	Gmet_0813	GSU2431	Gura_2913	protein of unknown function DUF107 [Geobacter bemidjiensis Bem]
Gbem_1212	Geob_2082	Glov_2677	#	GM21_3061	#	#	#	metal dependent phosphohydrolase [Geobacter bemidjiensis Bem]
Gbem_1211	Geob_0301	#	#	GM21_3062	#	#	#	hypothetical protein [Geobacter bemidjiensis Bem]
Gbem_1209	#	#	#	GM21_3064	#	#	#	hypothetical protein [Geobacter bemidjiensis Bem]
Gbem_1207	#	#	GM18DRAFT_4164	GM21_3066	Gmet_3449	#	#	YceI family protein [Geobacter bemidjiensis Bem]
Gbem_1206	#	#	#	#	#	#	Gura_2888	hypothetical protein [Geobacter bemidjiensis Bem]
Gbem_1205	Geob_3020	Glov_2034	GM18DRAFT_4166	GM21_3069	Gmet_1875	GSU1794	Gura_2255	non-canonical purine NTP pyrophosphatase, rdgB/HAM1 family [Geobacter bemidjiensis Bem]
Gbem_1204	Geob_3021	Glov_2035	GM18DRAFT_4167	GM21_3070	Gmet_1876	GSU1795	Gura_2256	ribonuclease PH [Geobacter bemidjiensis Bem]
Gbem_1203	Geob_3022	Glov_2317	GM18DRAFT_4168	GM21_3071	Gmet_1299	GSU1869	Gura_2257	hypothetical protein [Geobacter bemidjiensis Bem]
Gbem_1201	Geob_3024	Glov_2318	GM18DRAFT_4170	GM21_3073	Gmet_1297	GSU1871	Gura_2259	ribonucleoside-diphosphate reductase, adenosylcobalamin-dependent [Geobacter bemidjiensis Bem]
Gbem_1198	#	#	#	GM21_3081	#	#	#	hypothetical protein [Geobacter bemidjiensis Bem]
Gbem_1196	Geob_1829	Glov_2797	GM18DRAFT_0769	GM21_3082	#	#	Gura_0126	hypothetical protein [Geobacter bemidjiensis Bem]
Gbem_1195	#	#	#	GM21_3083	Gmet_2448	#	#	hypothetical protein [Geobacter bemidjiensis Bem]
Gbem_1194	Geob_3814	Glov_1301	GM18DRAFT_2894	GM21_3084	Gmet_0353	GSU3134	Gura_4404	hypothetical protein [Geobacter bemidjiensis Bem]
Gbem_1193	#	#	#	GM21_3085	#	#	#	aldo/keto reductase [Geobacter bemidjiensis Bem]
Gbem_1192	Geob_0760	Glov_0654	#	#	#	#	Gura_4003	hypothetical protein [Geobacter bemidjiensis Bem]
Gbem_1191	#	#	GM18DRAFT_3781	#	Gmet_0231	#	#	Alcohol dehydrogenase zinc-binding domain protein [Geobacter bemidjiensis Bem]
Gbem_1188	Geob_3787	Glov_1897	#	GM21_3086	Gmet_2291	GSU2193	Gura_0430	Rubrerythrin [Geobacter bemidjiensis Bem]
Gbem_1187	#	#	GM18DRAFT_3064	GM21_3087	#	#	Gura_2429	hypothetical protein [Geobacter bemidjiensis Bem]
Gbem_1185	Geob_3314	#	GM18DRAFT_3066	GM21_3089	#	#	#	hypothetical protein [Geobacter bemidjiensis Bem]
Gbem_1184	Geob_2482	#	GM18DRAFT_3067	GM21_3090	Gmet_1241	GSU1441	Gura_0481	4Fe-4S ferredoxin iron-sulfur binding domain protein [Geobacter bemidjiensis Bem]
Gbem_1183	Geob_2483	#	GM18DRAFT_3068	GM21_3091	Gmet_1240	GSU1440	Gura_0480	CO dehydrogenase/acetyl-CoA synthase gamma subunit (corrinoid Fe-S protein)-like protein [Geobacter bemidjiensis Bem]
Gbem_1182	Geob_3819	Glov_1613	GM18DRAFT_3698	GM21_3093	Gmet_0122	GSU3331	Gura_4409	pyruvate kinase [Geobacter bemidjiensis Bem]
Gbem_1181	#	Glov_0058	GM18DRAFT_3697	GM21_3094	#	GSU0567	Gura_3518	DNA-3-methyladenine glycosylase I [Geobacter bemidjiensis Bem]
Gbem_1176	Geob_1198	Glov_3004	GM18DRAFT_3088	GM21_3119	Gmet_1099	GSU2292	Gura_1607	alanine dehydrogenase [Geobacter bemidjiensis Bem]
Gbem_1170	#	Glov_3231	GM18DRAFT_0747	GM21_3124	#	GSU2478	#	hypothetical protein [Geobacter bemidjiensis Bem]
Gbem_1169	#	#	#	GM21_2091	#	#	#	hypothetical protein [Geobacter bemidjiensis Bem]
Gbem_1167	#	#	#	GM21_3126	#	#	#	methyl-accepting chemotaxis sensory transducer [Geobacter bemidjiensis Bem]
Gbem_1165	Geob_3339	#	GM18DRAFT_1784	GM21_3533	Gmet_0597	GSU2888	Gura_0516	Radical SAM domain protein [Geobacter bemidjiensis Bem]
Gbem_1164	Geob_3341	#	GM18DRAFT_1787	GM21_3534	Gmet_0595	GSU2893	Gura_0514	hypothetical protein [Geobacter bemidjiensis Bem]
Gbem_1162	Geob_3343	#	GM18DRAFT_1789	GM21_3536	#	#	Gura_0512	hypothetical protein [Geobacter bemidjiensis Bem]
Gbem_1161	Geob_3344	#	GM18DRAFT_1790	GM21_3537	#	#	Gura_0511	cytochrome c assembly protein [Geobacter bemidjiensis Bem]
Gbem_1160	Geob_3345	#	GM18DRAFT_1794	GM21_3538	#	#	Gura_0510	hypothetical protein [Geobacter bemidjiensis Bem]
Gbem_1158	Geob_3346	#	GM18DRAFT_1795	GM21_3539	#	#	Gura_0501	hypothetical protein [Geobacter bemidjiensis Bem]
Gbem_1150	Geob_1817	Glov_3332	GM18DRAFT_4176	GM21_3137	Gmet_0693	GSU0938	Gura_3367	hypothetical protein [Geobacter bemidjiensis Bem]
Gbem_1149	#	#	GM18DRAFT_4179	GM21_3138	#	#	#	hypothetical protein [Geobacter bemidjiensis Bem]
Gbem_1147	Geob_1322	Glov_2144	GM18DRAFT_4181	GM21_3140	Gmet_3375	GSU1664	Gura_0401	protein of unknown function DUF309 [Geobacter bemidjiensis Bem]
Gbem_1146	Geob_2856	#	GM18DRAFT_4182	GM21_3141	#	#	#	hypothetical protein [Geobacter bemidjiensis Bem]
Gbem_1144	#	#	GM18DRAFT_1612	GM21_3143	#	#	#	hypothetical protein [Geobacter bemidjiensis Bem]
Gbem_1143	Geob_3523	#	GM18DRAFT_1613	GM21_3144	#	#	#	hypothetical protein [Geobacter bemidjiensis Bem]
Gbem_1141	#	#	GM18DRAFT_1615	GM21_3146	#	#	#	PAS/PAC sensor signal transduction histidine kinase [Geobacter bemidjiensis Bem]
Gbem_1140	#	#	GM18DRAFT_1616	GM21_3147	#	#	#	hypothetical protein [Geobacter bemidjiensis Bem]
Gbem_1138	Geob_2705	#	GM18DRAFT_1618	GM21_3148	Gmet_1656	GSU1719	#	hypothetical protein [Geobacter bemidjiensis Bem]
Gbem_1137	#	#	GM18DRAFT_1622	GM21_3153	#	#	#	hypothetical protein [Geobacter bemidjiensis Bem]
Gbem_1136	Geob_2121	Glov_1491	GM18DRAFT_1823	#	#	GSU0626	Gura_3210	GDP-mannose 4,6-dehydratase [Geobacter bemidjiensis Bem]
Gbem_1134	#	#	#	GM21_3151	#	#	#	phosphoglucomutase/phosphomannomutase alpha/beta/alpha domain III [Geobacter bemidjiensis Bem]
Gbem_1123	Geob_3161	#	#	#	#	GSU2496	Gura_1994	hypothetical protein [Geobacter bemidjiensis Bem]
Gbem_1122	Geob_3162	#	#	#	#	GSU2497	Gura_1993	lipoprotein, putative [Geobacter bemidjiensis Bem]
Gbem_1121	Geob_3163	#	#	#	#	GSU2498	Gura_1992	hypothetical protein [Geobacter bemidjiensis Bem]
Gbem_1120	Geob_3164	#	#	#	#	GSU2499	Gura_1991	hypothetical protein [Geobacter bemidjiensis Bem]
Gbem_1118	Geob_3165	#	#	#	#	#	Gura_1990	40-residue YVTN family beta-propeller repeat protein [Geobacter bemidjiensis Bem]
Gbem_1117	#	#	#	#	#	GSU2501	#	cytochrome c family protein [Geobacter bemidjiensis Bem]
Gbem_1115	Geob_3167	#	#	#	#	GSU2505	Gura_1988	hypothetical protein [Geobacter bemidjiensis Bem]
Gbem_1110	#	#	GM18DRAFT_1290	GM21_1655	Gmet_0589	#	Gura_3769	glycosyl transferase family 2 [Geobacter bemidjiensis Bem]
Gbem_1097	Geob_3582	#	GM18DRAFT_2649	GM21_3165	Gmet_0686	GSU0934	Gura_1630	hypothetical protein [Geobacter bemidjiensis Bem]
Gbem_1096	Geob_2554	Glov_0546	GM18DRAFT_2650	GM21_3166	Gmet_1554	GSU1339	#	hypothetical protein [Geobacter bemidjiensis Bem]
Gbem_1095	Geob_2552	#	GM18DRAFT_2651	GM21_3167	Gmet_1556	GSU1338	Gura_0080	Heavy metal transport/detoxification protein [Geobacter bemidjiensis Bem]
Gbem_1092	#	#	#	GM21_3170	#	#	#	hypothetical protein [Geobacter bemidjiensis Bem]
Gbem_1091	Geob_1499	#	GM18DRAFT_2654	GM21_3171	Gmet_2457	GSU1312	Gura_3751	Radical SAM domain protein [Geobacter bemidjiensis Bem]
Gbem_1090	#	#	GM18DRAFT_2655	GM21_3172	#	GSU1313	#	alkylhydroperoxidase like protein, AhpD family [Geobacter bemidjiensis Bem]
Gbem_1087	#	#	GM18DRAFT_2657	GM21_3174	Gmet_1923	GSU1649	Gura_2380	cytochrome b/b6 domain protein [Geobacter bemidjiensis Bem]
Gbem_1086	#	#	GM18DRAFT_2658	GM21_3175	Gmet_1924	GSU1648	Gura_2381	cytochrome c family protein [Geobacter bemidjiensis Bem]
Gbem_1085	#	#	GM18DRAFT_2659	GM21_3176	#	#	#	acetyltransferase (isoleucine patch superfamily)-like protein [Geobacter bemidjiensis Bem]
Gbem_1083	#	#	GM18DRAFT_2661	GM21_3178	#	#	#	NAD+ synthetase [Geobacter bemidjiensis Bem]
Gbem_1082	#	#	GM18DRAFT_0277	GM21_3179	Gmet_2020	#	#	AMP-dependent synthetase and ligase [Geobacter bemidjiensis Bem]
Gbem_1079	#	#	#	GM21_3182	#	#	#	hypothetical protein [Geobacter bemidjiensis Bem]
Gbem_1078	#	#	#	GM21_3183	#	#	#	polysaccharide biosynthesis protein [Geobacter bemidjiensis Bem]
Gbem_1077	#	#	#	GM21_3184	#	#	#	O-antigen polymerase [Geobacter bemidjiensis Bem]
Gbem_1076	#	#	#	GM21_3185	#	#	#	glycosyl transferase family 2 [Geobacter bemidjiensis Bem]
Gbem_1075	#	#	#	GM21_3186	#	#	#	glycosyl transferase family 2 [Geobacter bemidjiensis Bem]
Gbem_1074	#	#	GM18DRAFT_2664	GM21_3187	#	#	#	hypothetical protein [Geobacter bemidjiensis Bem]
Gbem_1073	#	#	GM18DRAFT_2668	GM21_3188	#	#	#	protein of unknown function DUF354 [Geobacter bemidjiensis Bem]
Gbem_1072	#	#	GM18DRAFT_2669	GM21_3189	#	#	#	ATPase involved in chromosome partitioning-like protein [Geobacter bemidjiensis Bem]
Gbem_1071	#	#	GM18DRAFT_2670	GM21_3190	#	#	#	AAA ATPase [Geobacter bemidjiensis Bem]
Gbem_1070	#	#	GM18DRAFT_2671	GM21_3191	#	#	#	lipopolysaccharide biosynthesis protein [Geobacter bemidjiensis Bem]
[truncated: 2,196 more rows]
