# Supplementary material for: Fluctuations in Species-Level Protein Expression Occur during Element and Nutrient Cycling in the Subsurface
Source: PLoS One. 2013 Mar 5;8(3):e57819. doi: 10.1371/journal.pone.0057819 (PMC3589452; doi:10.1371/journal.pone.0057819)
Supplement: Table S4 — Shotgun proteomic data, showing raw spectral counts, normalized spectral counts, and calculated Z scores across the nine samples. (XLSX) [file pone.0057819.s006.xlsx]

## Sheet: Quantitative data
			Total number of detected proteins per sample
			536	905	572	725	783	819	544	341	106
Early samples (5,8,10)
Mid samples (13,15,17)
Late samples (29,36,43)
			Normalized spectral counts									Z scores									Z score Averages
Locus Tag	AA count	Description	5	8	10	13	15	17	29	36	43	5	8	10	13	15	17	29	36	43	Early	Middle	Late
Gbem_0001	458	chromosomal replication initiator protein DnaA	1.81626	2.24222	0.374727	1.98088	1.67985	1.98088	1.33913	0.374727	0.374727	0.601775	1.15332	-1.26471	0.814935	0.425163	0.814935	-0.0159989	-1.26471	-1.26471	0.163461	0.685011	-0.848472
Gbem_0002	372	DNA polymerase III, beta subunit( EC:2.7.7.7 )	2.33255	2.87662	2.12843	2.38316	2.44531	2.41535	2.12843	1.42946	0.374727	0.372782	1.10914	0.096519	0.441285	0.525398	0.484845	0.096519	-0.849491	-2.277	0.526148	0.483842	-1.00999
Gbem_0004	796	DNA gyrase, B subunit( EC:5.99.1.3 )	1.70115	2.82336	1.94418	3.38329	3.56221	3.61524	1.79806	1.70115	1.09909	-0.739245	0.442624	-0.483288	1.03231	1.22074	1.27659	-0.637184	-0.739245	-1.37331	-0.25997	1.17655	-0.916579
Gbem_0005	836	DNA gyrase, A subunit( EC:5.99.1.3 )	1.07779	2.7938	1.85594	1.07988	1.68194	1.68194	1.55491	0.374727	0.374727	-0.404915	1.84819	0.616795	-0.40218	0.388322	0.388322	0.221543	-1.32804	-1.32804	0.68669	0.124821	-0.811512
Gbem_0008	335	NAD-dependent glycerol-3-phosphate dehydrogenase domain protein( EC:1.1.1.94)	0.374727	2.32005	1.47496	1.61798	1.61798	1.91901	0.374727	1.47496	0.374727	-1.24603	1.422	0.262944	0.459108	0.459108	0.871972	-1.24603	0.262944	-1.24603	0.146307	0.596729	-0.743036
Gbem_0010	511	multi-sensor signal transduction histidine kinase	1.59261	2.40552	0.374727	1.57349	2.17555	2.05061	0.374727	1.59261	0.374727	0.248467	1.24788	-1.24882	0.22496	0.965142	0.81154	-1.24882	0.248467	-1.24882	0.0825084	0.667214	-0.749722
Gbem_0012	715	multi-sensor signal transduction histidine kinase	0.374727	1.44672	1.14569	9999	9999	9999	9999	9999	9999	2.00293	2.00293	2.00293	-2.60888	-2.60888	-2.60888	-2.60888	-2.60888	-2.60888	2.00293	-2.60888	-2.60888
Gbem_0015	358	Radical SAM domain protein	1.44612	2.59225	1.92324	1.56225	2.70838	2.3404	1.92324	1.44612	0.374727	-0.511686	1.08694	0.153806	-0.349703	1.24892	0.735666	0.153806	-0.511686	-2.00607	0.24302	0.544962	-0.787982
Gbem_0016	339	uroporphyrinogen decarboxylase( EC:4.1.1.37 )	2.79202	3.10327	2.74855	2.23326	2.05717	2.42514	1.4698	0.374727	0.374727	0.829166	1.13683	0.786201	0.276844	0.102782	0.466518	-0.477813	-1.56026	-1.56026	0.917398	0.282048	-1.19945
Gbem_0021	469	glutamate synthase (NADPH), homotetrameric	0.374727	2.0278	0.374727	0.374727	1.34008	1.34008	9999	9999	9999	2.00293	2.00293	2.00293	2.00293	2.00293	2.00293	-2.60888	-2.60888	-2.60888	2.00293	2.00293	-2.60888
Gbem_0022	282	oxidoreductase FAD/NAD(P)-binding domain protein	0.374727	2.02687	0.374727	1.75449	1.75449	0.374727	9999	9999	9999	2.00293	2.00293	2.00293	2.00293	2.00293	2.00293	-2.60888	-2.60888	-2.60888	2.00293	2.00293	-2.60888
Gbem_0026	280	oxidoreductase FAD/NAD(P)-binding domain protein	0.374727	2.02996	0.374727	0.374727	1.4318	1.4318	9999	9999	9999	2.00293	2.00293	2.00293	2.00293	2.00293	2.00293	-2.60888	-2.60888	-2.60888	2.00293	2.00293	-2.60888
Gbem_0030	665	4Fe-4S ferredoxin iron-sulfur binding domain protein	1.17718	1.77924	1.17718	1.44009	1.91721	1.91721	0.374727	1.17718	0.374727	-0.140167	0.885984	-0.140167	0.307945	1.12115	1.12115	-1.50786	-0.140167	-1.50786	0.201883	0.850082	-1.05196
Gbem_0032	194	heterodisulfide reductase subunit	1.7122	2.49035	0.374727	2.40894	1.80688	1.80688	1.7122	0.374727	0.374727	0.304777	1.21377	-1.25758	1.11866	0.415374	0.415374	0.304777	-1.25758	-1.25758	0.086989	0.649804	-0.736793
Gbem_0033	569	ABC transporter related protein	0.374727	1.54592	0.374727	0.374727	1.1891	1.1891	9999	9999	9999	2.00293	2.00293	2.00293	2.00293	2.00293	2.00293	-2.60888	-2.60888	-2.60888	2.00293	2.00293	-2.60888
Gbem_0035	636	selenocysteine-specific translation elongation factor( EC:2.7.7.4 )	1.19654	1.19654	0.374727	1.49621	0.374727	2.3993	9999	9999	9999	2.00293	2.00293	2.00293	2.00293	2.00293	2.00293	-2.60888	-2.60888	-2.60888	2.00293	2.00293	-2.60888
Gbem_0038	59	hypothetical protein	9999	9999	9999	0.374727	1.72816	1.72816	9999	9999	9999	-2.60888	-2.60888	-2.60888	2.00293	2.00293	2.00293	-2.60888	-2.60888	-2.60888	-2.60888	2.00293	-2.60888
Gbem_0040	515	methyl-accepting chemotaxis sensory transducer	2.40214	3.27496	2.28819	1.82102	2.29814	1.82102	1.28819	0.374727	0.374727	0.658293	1.56934	0.53936	0.0517343	0.549747	0.0517343	-0.504427	-1.45789	-1.45789	0.922331	0.217739	-1.14007
Gbem_0050	347	L-threonine 3-dehydrogenase	0.374727	2.06173	0.374727	1.52143	1.52143	0.374727	9999	9999	9999	2.00293	2.00293	2.00293	2.00293	2.00293	2.00293	-2.60888	-2.60888	-2.60888	2.00293	2.00293	-2.60888
Gbem_0052	1054	multi-sensor hybrid histidine kinase	0.374727	1.27819	0.374727	2.19213	2.19213	1.8911	0.977159	0.374727	0.374727	-0.920968	0.203933	-0.920968	1.34188	1.34188	0.967065	-0.17088	-0.920968	-0.920968	-0.546001	1.21694	-0.670939
Gbem_0053	333	OmpA/MotB domain protein	0.374727	2.708	1.95468	2.08938	1.99247	2.08938	1.47756	0.374727	0.374727	-1.2499	1.35837	0.516259	0.666833	0.558501	0.666833	-0.0170951	-1.2499	-1.2499	0.208243	0.630722	-0.838965
Gbem_0055	701	protein of unknown function DUF323	0.374727	1.85325	0.374727	1.95546	2.15958	2.29788	1.15428	0.374727	0.374727	-0.980726	0.748512	-0.980726	0.868052	1.10678	1.26854	-0.0689824	-0.980726	-0.980726	-0.404313	1.08112	-0.676812
Gbem_0076	732	UvrD/REP helicase	0.374727	2.03858	0.374727	3.06494	1.98576	2.35374	1.43652	0.374727	0.374727	-0.963263	0.638414	-0.963263	1.62642	0.587568	0.941794	0.0588517	-0.963263	-0.963263	-0.429371	1.05193	-0.622558
Gbem_0079	319	glycosyl transferase family 51	0.374727	2.09827	0.374727	1.4698	0.374727	1.77083	9999	9999	9999	2.00293	2.00293	2.00293	2.00293	2.00293	2.00293	-2.60888	-2.60888	-2.60888	2.00293	2.00293	-2.60888
Gbem_0081	804	diguanylate cyclase with PAS/PAC sensor	1.09474	1.39577	0.374727	9999	9999	9999	9999	9999	9999	2.00293	2.00293	2.00293	-2.60888	-2.60888	-2.60888	-2.60888	-2.60888	-2.60888	2.00293	-2.60888	-2.60888
Gbem_0082	334	thiamine biosynthesis protein	0.374727	1.77728	0.374727	1.76045	1.06148	1.5386	1.47625	0.374727	0.374727	-0.998312	1.19694	-0.998312	1.17059	0.0765797	0.82336	0.725774	-0.998312	-0.998312	-0.266561	0.690178	-0.423617
Gbem_0083	552	General secretory system II protein E domain protein	0.374727	1.95703	1.25806	1.90658	1.60555	0.374727	9999	9999	9999	2.00293	2.00293	2.00293	2.00293	2.00293	2.00293	-2.60888	-2.60888	-2.60888	2.00293	2.00293	-2.60888
Gbem_0084	357	twitching motility protein	1.74836	2.72609	1.74836	1.41341	2.01547	2.01547	1.74836	1.44733	0.374727	0.0879718	1.64344	0.0879718	-0.444903	0.512922	0.512922	0.0879718	-0.390941	-2.09736	0.606463	0.193647	-0.80011
Gbem_0090	609	glucosamine--fructose-6-phosphate aminotransferase, isomerizing	1.21538	2.67778	1.99353	2.11577	1.89392	1.89392	1.6925	0.374727	0.374727	-0.467098	1.39935	0.52605	0.68206	0.398916	0.398916	0.141848	-1.54002	-1.54002	0.4861	0.493298	-0.979397
Gbem_0091	458	UDP-N-acetylglucosamine pyrophosphorylase	1.33913	2.24222	1.64016	1.5784	2.69234	2.42349	1.33913	1.64016	0.374727	-0.515962	0.787395	-0.0815096	-0.170655	1.43701	1.04901	-0.515962	-0.0815096	-1.90781	0.0633078	0.771787	-0.835095
Gbem_0095	616	hypothetical protein	0.374727	2.51145	1.21042	1.4168	2.01886	1.89392	1.51145	0.374727	0.374727	-1.17187	1.53853	-0.111811	0.149981	0.913685	0.755202	0.270041	-1.17187	-1.17187	0.0849466	0.606289	-0.691236
Gbem_0099	163	peptidylprolyl isomerase FKBP-type	0.374727	2.26493	1.78781	1.54821	0.374727	0.374727	9999	9999	9999	2.00293	2.00293	2.00293	2.00293	2.00293	2.00293	-2.60888	-2.60888	-2.60888	2.00293	2.00293	-2.60888
Gbem_0104	241	Protein of unknown function DUF1847	0.374727	2.39613	0.374727	0.374727	1.5157	1.81673	9999	9999	9999	2.00293	2.00293	2.00293	2.00293	2.00293	2.00293	-2.60888	-2.60888	-2.60888	2.00293	2.00293	-2.60888
Gbem_0106	272	flagellin domain protein	3.34358	3.28143	2.04255	2.51895	2.708	2.55674	2.16749	2.67937	0.374727	1.06592	0.995112	-0.416511	0.12631	0.341727	0.169368	-0.274152	0.309105	-2.31688	0.548175	0.212468	-0.760644
Gbem_0108	422	seryl-tRNA synthetase( EC:6.1.1.11 )	1.85181	2.78966	1.85181	2.04255	2.1095	2.44049	1.85181	0.374727	0.374727	0.130204	1.25256	0.130204	0.358474	0.438591	0.834702	0.130204	-1.63747	-1.63747	0.504324	0.543922	-1.04825
Gbem_0137	316	ribonuclease BN	9999	9999	9999	2.16205	1.79407	2.22004	1.50031	1.80134	0.374727	-2.60888	-2.60888	-2.60888	2.00293	2.00293	2.00293	2.00293	2.00293	2.00293	-2.60888	2.00293	2.00293
Gbem_0154	200	alkyl hydroperoxide reductase/ Thiol specific antioxidant/ Mal allergen	2.54407	2.8451	2.47712	3.637	3.5276	4.0055	2.54407	2.17609	2	-0.454229	-0.0239302	-0.549924	1.10804	0.951651	1.63478	-0.454229	-0.980222	-1.23193	-0.342694	1.23149	-0.888794
Gbem_0158	828	Radical SAM domain protein	1.08197	1.78094	0.374727	9999	9999	9999	9999	9999	9999	2.00293	2.00293	2.00293	-2.60888	-2.60888	-2.60888	-2.60888	-2.60888	-2.60888	2.00293	-2.60888	-2.60888
Gbem_0159	496	ribonuclease, Rne/Rng family	1.78164	2.70246	1.78164	1.97538	1.97538	2.10032	1.30452	0.374727	0.374727	0.236158	1.41234	0.236158	0.483623	0.483623	0.64321	-0.373277	-1.56092	-1.56092	0.628218	0.536819	-1.16504
Gbem_0160	392	phosphoribosylglycinamide formyltransferase 2	0.374727	2.00877	0.374727	0.374727	1.69572	1.87182	9999	9999	9999	2.00293	2.00293	2.00293	2.00293	2.00293	2.00293	-2.60888	-2.60888	-2.60888	2.00293	2.00293	-2.60888
Gbem_0162	102	ribosomal protein L21	3.22185	3.22185	2.46852	2.70627	3.28985	3.34309	1.9914	1.9914	0.374727	0.73532	0.73532	-0.0451554	0.201161	0.805768	0.860932	-0.539471	-0.539471	-2.2144	0.475162	0.62262	-1.09778
Gbem_0163	85	ribosomal protein L27	0.374727	2.84873	2.91568	2.34199	2.55284	2.64302	0.374727	2.07058	0.374727	-1.29956	0.90518	0.964841	0.453589	0.641494	0.721856	-1.29956	0.211721	-1.29956	0.190154	0.605646	-0.7958
Gbem_0164	338	GTP-binding protein Obg/CgtA	0.374727	2.47108	0.374727	0.374727	1.51713	1.99425	9999	9999	9999	2.00293	2.00293	2.00293	2.00293	2.00293	2.00293	-2.60888	-2.60888	-2.60888	2.00293	2.00293	-2.60888
Gbem_0186	395	beta-lactamase domain protein	0.374727	2.63385	1.88052	2.22185	2.52288	1.92082	2.18155	1.4034	0.374727	-1.59402	1.07526	0.185161	0.588456	0.94414	0.232771	0.540845	-0.378585	-1.59402	-0.111201	0.588456	-0.477255
Gbem_0188	94	histone family protein DNA-binding protein	2.92996	4.43341	3.34909	3.18234	3.45119	3.33724	3.68008	2.92996	2.3279	-0.6233	1.97053	0.099804	-0.187884	0.275942	0.079361	0.670851	-0.6233	-1.662	0.482345	0.0558063	-0.538151
Gbem_0189	827	penicillin-binding protein, 1A family( EC:2.4.1.129 )	0.374727	1.92759	1.08249	1.68403	1.98506	0.374727	9999	9999	9999	2.00293	2.00293	2.00293	2.00293	2.00293	2.00293	-2.60888	-2.60888	-2.60888	2.00293	2.00293	-2.60888
Gbem_0191	570	response regulator receiver protein	0.374727	1.24413	0.374727	1.50307	1.8041	0.374727	9999	9999	9999	2.00293	2.00293	2.00293	2.00293	2.00293	2.00293	-2.60888	-2.60888	-2.60888	2.00293	2.00293	-2.60888
Gbem_0192	356	twitching motility protein	0.374727	2.35164	1.74958	0.374727	2.20761	1.90658	9999	9999	9999	2.00293	2.00293	2.00293	2.00293	2.00293	2.00293	-2.60888	-2.60888	-2.60888	2.00293	2.00293	-2.60888
Gbem_0193	449	Glu/Leu/Phe/Val dehydrogenase	2.72796	3.06376	3.13308	3.02052	3.3837	1.60555	3.23424	2.90406	2.77912	-0.278414	0.368665	0.502259	0.28535	0.985202	-2.44134	0.697198	0.060918	-0.179842	0.197503	-0.390262	0.192758
Gbem_0196	429	hypothetical protein	0.374727	1.84466	1.36754	0.374727	1.91364	1.91364	9999	9999	9999	2.00293	2.00293	2.00293	2.00293	2.00293	2.00293	-2.60888	-2.60888	-2.60888	2.00293	2.00293	-2.60888
Gbem_0203	328	aminoglycoside phosphotransferase	0.374727	1.96125	0.374727	1.77902	0.374727	1.3019	9999	9999	9999	2.00293	2.00293	2.00293	2.00293	2.00293	2.00293	-2.60888	-2.60888	-2.60888	2.00293	2.00293	-2.60888
Gbem_0206	947	excinuclease ABC, A subunit	1.50077	2.3024	1.32468	2.97587	3.38604	3.17216	1.32468	1.32468	1.02365	-0.577747	0.285607	-0.767397	1.01092	1.45268	1.22233	-0.767397	-0.767397	-1.0916	-0.353179	1.22865	-0.875466
Gbem_0207	247	pentapeptide repeat protein	0.374727	1.6073	2.30627	1.14813	0.374727	1.44916	9999	9999	9999	2.00293	2.00293	2.00293	2.00293	2.00293	2.00293	-2.60888	-2.60888	-2.60888	2.00293	2.00293	-2.60888
Gbem_0208	66	cold-shock DNA-binding domain protein	3.02555	3.02555	2.18046	2.12577	1.88273	2.32206	2.48149	0.374727	0.374727	1.06331	1.06331	0.206313	0.150854	-0.0956051	0.349911	0.51158	-1.62483	-1.62483	0.777641	0.135053	-0.912694
Gbem_0209	1183	pyruvate flavodoxin/ferredoxin oxidoreductase domain protein	3.10599	3.61096	3.60004	3.42504	3.4035	3.38852	2.91379	2.71235	2.15746	-0.0841255	0.967069	0.944324	0.580026	0.535187	0.504009	-0.484238	-0.903579	-2.05867	0.609089	0.539741	-1.14883
Gbem_0211	104	hypothetical protein	2.82806	2.93721	0.374727	0.374727	1.36351	1.36351	9999	9999	9999	2.00293	2.00293	2.00293	2.00293	2.00293	2.00293	-2.60888	-2.60888	-2.60888	2.00293	2.00293	-2.60888
Gbem_0214	1157	transcription-repair coupling factor	0.374727	1.41379	0.374727	0.974285	1.27531	0.374727	9999	9999	9999	2.00293	2.00293	2.00293	2.00293	2.00293	2.00293	-2.60888	-2.60888	-2.60888	2.00293	2.00293	-2.60888
Gbem_0215	324	PpiC-type peptidyl-prolyl cis-trans isomerase	1.79048	2.48945	1.48945	1.89705	1.77211	2.37417	1.79048	0.374727	0.374727	0.258266	1.1805	-0.138916	0.398872	0.234026	1.02839	0.258266	-1.6097	-1.6097	0.433282	0.553763	-0.987045
Gbem_0217	297	chaperone DnaJ domain protein	0.374727	2.30539	0.374727	1.88773	0.374727	1.5867	9999	9999	9999	2.00293	2.00293	2.00293	2.00293	2.00293	2.00293	-2.60888	-2.60888	-2.60888	2.00293	2.00293	-2.60888
Gbem_0218	399	amine oxidase	0.374727	1.87615	0.374727	0.374727	1.07831	1.07831	9999	9999	9999	2.00293	2.00293	2.00293	2.00293	2.00293	2.00293	-2.60888	-2.60888	-2.60888	2.00293	2.00293	-2.60888
Gbem_0221	158	alkyl hydroperoxide reductase/ Thiol specific antioxidant/ Mal allergen	0.374727	2.64644	0.374727	2.33255	2.63358	2.80967	1.80134	0.374727	0.374727	-1.02056	0.995466	-1.02056	0.716902	0.98405	1.14032	0.245487	-1.02056	-1.02056	-0.348549	0.947091	-0.598542
Gbem_0229	807	methyl-accepting chemotaxis sensory transducer	0.374727	2.74634	1.57025	1.88273	0.374727	2.18376	9999	9999	9999	2.00293	2.00293	2.00293	2.00293	2.00293	2.00293	-2.60888	-2.60888	-2.60888	2.00293	2.00293	-2.60888
Gbem_0234	358	Radical SAM domain protein	0.374727	2.48751	0.374727	1.63078	0.374727	1.63078	9999	9999	9999	2.00293	2.00293	2.00293	2.00293	2.00293	2.00293	-2.60888	-2.60888	-2.60888	2.00293	2.00293	-2.60888
Gbem_0237	377	3'-5' exonuclease	1.72469	2.20181	1.72469	1.71444	1.71444	2.19156	0.374727	1.42366	0.374727	0.339337	1.04075	0.339337	0.324275	0.324275	1.02569	-1.64523	-0.103204	-1.64523	0.573141	0.558079	-1.13122
Gbem_0238	247	protein of unknown function DUF72	0.374727	1.6073	1.6073	2.34199	0.374727	0.374727	9999	9999	9999	2.00293	2.00293	2.00293	2.00293	2.00293	2.00293	-2.60888	-2.60888	-2.60888	2.00293	2.00293	-2.60888
Gbem_0242	270	protein of unknown function DUF299	0.374727	2.47173	1.56864	1.85699	0.374727	0.374727	9999	9999	9999	2.00293	2.00293	2.00293	2.00293	2.00293	2.00293	-2.60888	-2.60888	-2.60888	2.00293	2.00293	-2.60888
Gbem_0243	224	two component transcriptional regulator, winged helix family	3.82294	3.66259	3.20605	2.74473	3.04576	2.82391	3.36576	3.56357	0.374727	0.836306	0.681503	0.240759	-0.204611	0.0860067	-0.128169	0.394936	0.585905	-2.49264	0.586189	-0.0822576	-0.503932
Gbem_0244	458	protease Do( EC:1.3.1.74 )	0.374727	1.64016	0.374727	2.09872	2.01954	2.27481	0.374727	1.33913	0.374727	-0.998408	0.517953	-0.998408	1.06744	0.972558	1.27845	-0.998408	0.157232	-0.998408	-0.492954	1.10615	-0.613195
Gbem_0248	96	chaperonin Cpn10	2.79588	3.742	2.7167	2.75856	2.56543	2.44624	2.01773	2.7167	0.374727	0.372438	1.41945	0.284813	0.331133	0.117415	-0.0144806	-0.488691	0.284813	-2.30689	0.692234	0.144689	-0.836923
Gbem_0249	547	chaperonin GroEL	4.39937	4.04161	3.8995	2.88941	3.25114	3.19044	3.4899	3.52918	1.26201	1.18524	0.789434	0.632214	-0.485304	-0.0851056	-0.152259	0.179049	0.222512	-2.28578	0.868963	-0.24089	-0.628073
Gbem_0253	683	putative serine protein kinase, PrkA	1.76764	2.62798	2.44433	3.57403	3.12173	3.01259	2.59694	2.16558	0.374727	-0.68999	0.234851	0.0374381	1.25184	0.765627	0.648299	0.20149	-0.262215	-2.18734	-0.139234	0.888587	-0.749353
Gbem_0254	453	hypothetical protein	0.374727	2.29814	0.374727	2.09151	2.09151	2.4437	1.3439	0.374727	0.374727	-0.998392	1.06029	-0.998392	0.839129	0.839129	1.21608	0.03894	-0.998392	-0.998392	-0.312165	0.964779	-0.652615
Gbem_0255	541	SpoVR-like family protein	0.374727	2.2668	1.2668	2.01323	0.374727	2.7122	9999	9999	9999	2.00293	2.00293	2.00293	2.00293	2.00293	2.00293	-2.60888	-2.60888	-2.60888	2.00293	2.00293	-2.60888
Gbem_0256	762	putative serine protein kinase, PrkA	0.374727	2.07229	1.11805	1.6517	1.6517	1.6517	1.11805	0.374727	0.374727	-1.19375	1.40609	-0.0553455	0.761947	0.761947	0.761947	-0.0553455	-1.19375	-1.19375	0.0523326	0.761947	-0.81428
Gbem_0257	393	methyl-accepting chemotaxis sensory transducer	1.88273	3.03908	2.18376	3.08229	3.51212	3.09753	1.40561	0.374727	1.40561	-0.323775	0.785036	-0.0351199	0.826478	1.23864	0.841091	-0.781282	-1.76978	-0.781282	0.142047	0.968735	-1.11078
Gbem_0259	298	succinyl-CoA synthetase, alpha subunit	0.374727	2.48003	0.374727	2.00767	2.18376	1.40561	1.52578	0.374727	0.374727	-0.981794	1.42502	-0.981794	0.885008	1.08632	0.196724	0.334111	-0.981794	-0.981794	-0.179524	0.722683	-0.543159
Gbem_0260	386	succinyl-CoA synthetase, beta subunit( EC:6.2.1.5 )	1.41341	2.25851	1.89053	2.31876	2.23958	2.77106	1.71444	1.71444	0.374727	-0.641478	0.586023	0.0515382	0.673533	0.558522	1.33049	-0.204233	-0.204233	-2.15016	-0.00130574	0.854182	-0.852877
Gbem_0268	880	aminopeptidase N	1.05552	1.65758	0.374727	2.18804	0.374727	2.24603	1.05552	0.374727	0.374727	-0.0286357	0.739725	-0.897473	1.41671	-0.897473	1.49072	-0.0286357	-0.897473	-0.897473	-0.062128	0.669988	-0.60786
Gbem_0273	1148	pyruvate carboxylase	2.48413	3.16277	2.73245	2.62761	1.78252	3.73191	2.38722	1.41718	0.940058	0.140111	0.924295	0.427051	0.305913	-0.670605	1.58193	0.0281308	-1.09275	-1.64407	0.497152	0.405746	-0.902899
Gbem_0277	811	homocysteine S-methyltransferase	1.09098	2.34625	1.09098	0.374727	1.23062	0.929593	9999	9999	9999	2.00293	2.00293	2.00293	2.00293	2.00293	2.00293	-2.60888	-2.60888	-2.60888	2.00293	2.00293	-2.60888
Gbem_0279	274	Transketolase domain protein	1.86328	2.26122	2.16431	1.76321	2.36527	2.30728	1.56225	2.03937	0.374727	0.0123544	0.657367	0.500288	-0.149845	0.826022	0.732024	-0.475579	0.297777	-2.40041	0.390003	0.4694	-0.859403
Gbem_0280	310	Transketolase central region	1.50864	2.78739	1.80967	0.374727	2.30103	2.30103	9999	9999	9999	2.00293	2.00293	2.00293	2.00293	2.00293	2.00293	-2.60888	-2.60888	-2.60888	2.00293	2.00293	-2.60888
Gbem_0282	494	integral membrane sensor signal transduction histidine kinase	0.374727	1.78339	0.374727	1.3974	1.57349	1.69843	0.374727	0.374727	1.30627	-1.02777	1.18622	-1.02777	0.579549	0.85631	1.05267	-1.02777	-1.02777	0.43633	-0.289775	0.829511	-0.539736
Gbem_0283	456	two component, sigma54 specific, transcriptional regulator, Fis family	1.9431	2.84619	2.04001	3.1066	2.7926	2.84229	2.24413	1.34104	0.374727	-0.258706	0.770619	-0.148249	1.06743	0.709546	0.766179	0.0844024	-0.944922	-2.0463	0.121221	0.847719	-0.96894
Gbem_0285	368	4Fe-4S ferredoxin iron-sulfur binding domain protein	0.374727	2.03621	1.43415	2.04255	1.08831	1.78728	1.43415	0.374727	0.374727	-1.20273	1.17173	0.311314	1.18079	-0.182935	0.815975	0.311314	-1.20273	-1.20273	0.093438	0.60461	-0.698048
Gbem_0295	767	putative phytochrome sensor protein	0.374727	1.81417	1.1152	0.374727	2.04096	2.1659	1.1152	0.374727	0.374727	-0.931134	0.960249	0.0418268	-0.931134	1.25824	1.4224	0.0418268	-0.931134	-0.931134	0.0236471	0.583167	-0.606814
Gbem_0296	672	adenylate/guanylate cyclase with Chase sensor	0.374727	1.47366	1.17263	9999	9999	9999	9999	9999	9999	2.00293	2.00293	2.00293	-2.60888	-2.60888	-2.60888	-2.60888	-2.60888	-2.60888	2.00293	-2.60888	-2.60888
Gbem_0298	415	Tetratricopeptide TPR_2 repeat protein	1.68298	1.85907	0.374727	2.09366	2.34894	2.50864	1.68298	1.38195	0.374727	0.120872	0.349151	-1.5751	0.653267	0.984194	1.19122	0.120872	-0.269373	-1.5751	-0.36836	0.942895	-0.574535
Gbem_0299	1334	anti-FecI sigma factor, FecR	0.374727	1.17587	0.374727	2.29073	2.06888	1.89279	0.874844	0.374727	0.374727	-0.89085	0.108191	-0.89085	1.49843	1.22178	1.00219	-0.267198	-0.89085	-0.89085	-0.557837	1.2408	-0.682966
Gbem_0334	501	conserved carboxylase domain protein( EC:2.1.3.1 )	0.374727	1.30016	1.30016	2.3098	1.70774	1.70774	1.30016	0.374727	0.374727	-1.1862	0.152989	0.152989	1.61403	0.742796	0.742796	0.152989	-1.1862	-1.1862	-0.293406	1.03321	-0.739802
Gbem_0341	265	alpha/beta hydrolase fold	9999	9999	9999	0.374727	1.69789	1.39686	9999	9999	9999	-2.60888	-2.60888	-2.60888	2.00293	2.00293	2.00293	-2.60888	-2.60888	-2.60888	-2.60888	2.00293	-2.60888
Gbem_0358	278	diaminopimelate epimerase( EC:5.1.1.7 )	0.374727	2.15802	0.374727	2.32265	2.51895	2.62368	1.55596	0.374727	0.374727	-1.00882	0.73111	-1.00882	0.891746	1.08327	1.18546	0.143689	-1.00882	-1.00882	-0.428841	1.05349	-0.624648
Gbem_0360	152	transcriptional regulator, BadM/Rrf2 family	2.29528	2.85955	2.29528	2.62238	1.77728	1.77728	1.81816	0.374727	0.374727	0.556416	1.18958	0.556416	0.923458	-0.0248249	-0.0248249	0.0210386	-1.59863	-1.59863	0.767472	0.29127	-1.05874
Gbem_0365	892	DNA polymerase I	0.374727	1.6517	0.374727	1.86091	1.95782	2.63906	1.04964	0.374727	0.374727	-0.932347	0.538413	-0.932347	0.779377	0.890994	1.67562	-0.155015	-0.932347	-0.932347	-0.442094	1.11533	-0.673236
Gbem_0368	638	type II secretion system protein E	1.49621	1.6723	0.374727	1.94082	2.41794	2.08694	1.49621	1.19518	0.374727	0.0644395	0.313019	-1.5187	0.692068	1.3656	0.898349	0.0644395	-0.36051	-1.5187	-0.380414	0.985338	-0.604924
Gbem_0377	234	hypothetical protein	9999	9999	9999	0.374727	1.74594	1.44491	9999	9999	9999	-2.60888	-2.60888	-2.60888	2.00293	2.00293	2.00293	-2.60888	-2.60888	-2.60888	-2.60888	2.00293	-2.60888
Gbem_0379	647	PAS/PAC sensor hybrid histidine kinase( EC:2.7.13.3 )	0.374727	1.49013	1.1891	9999	9999	9999	9999	9999	9999	2.00293	2.00293	2.00293	-2.60888	-2.60888	-2.60888	-2.60888	-2.60888	-2.60888	2.00293	-2.60888	-2.60888
Gbem_0383	700	methyl-accepting chemotaxis sensory transducer	1.63202	2.87091	2	1.30892	2.08707	1.91098	1.1549	0.374727	0.374727	0.132415	1.64831	0.58267	-0.262935	0.689208	0.473743	-0.451389	-1.40601	-1.40601	0.787797	0.300005	-1.0878
Gbem_0395	363	glycine cleavage system T protein	1.44009	0.374727	0.374727	1.46471	0.374727	1.76574	9999	9999	9999	2.00293	2.00293	2.00293	2.00293	2.00293	2.00293	-2.60888	-2.60888	-2.60888	2.00293	2.00293	-2.60888
Gbem_0397	445	glycine cleavage system P-protein( EC:1.4.4.2 )	0.374727	1.65267	1.35164	1.59261	1.29158	1.99055	1.35164	1.35164	0.374727	-1.61727	0.719764	0.169256	0.609928	0.0594201	1.33766	0.169256	0.169256	-1.61727	-0.24275	0.669002	-0.426252
Gbem_0398	479	glycine dehydrogenase (decarboxylating)( EC:1.4.4.2 )	1.92172	2.36106	1.79679	2.40157	2.40157	2.52651	1.79679	2.31966	0.374727	-0.100731	0.557725	-0.287985	0.618451	0.618451	0.805705	-0.287985	0.495687	-2.41932	0.0563362	0.680869	-0.737205
Gbem_0404	109	thioredoxin	2.2636	3.04175	1.96257	1.53462	2.27498	2.07869	0.374727	2.43969	0.374727	0.491636	1.34663	0.160881	-0.309335	0.504136	0.288458	-1.58376	0.685115	-1.58376	0.666381	0.161086	-0.827467
Gbem_0407	434	glutamyl-tRNA reductase( EC:1.2.1.70 )	1.66354	2.64126	2.31675	1.69897	2.30103	2.17609	1.66354	0.374727	0.374727	-0.0323866	1.16112	0.76499	0.0108625	0.745798	0.593285	-0.0323866	-1.60564	-1.60564	0.631242	0.449982	-1.08122
Gbem_0408	318	porphobilinogen deaminase( EC:2.5.1.61 )	2.19654	3.16033	2.19654	2.30803	2.51215	2.78516	2.09963	1.7986	0.374727	0.0480566	1.2844	0.0480566	0.191079	0.452924	0.803129	-0.0762595	-0.462421	-2.28897	0.460172	0.482377	-0.942549
Gbem_0410	339	delta-aminolevulinic acid dehydratase( EC:4.2.1.24 )	2.07186	3.16	1.77083	2.36957	2.57369	2.83197	2.07186	2.85001	0.374727	-0.192167	1.12592	-0.556812	0.168459	0.415714	0.728573	-0.192167	0.750427	-2.24795	0.125647	0.437582	-0.563228
Gbem_0415	187	translation elongation factor P	0.374727	2.8421	0.374727	3.17532	3.24667	3.00691	2.42713	0.374727	0.374727	-1.03904	0.760122	-1.03904	1.0031	1.05513	0.880299	0.457531	-1.03904	-1.03904	-0.439322	0.979508	-0.540186
Gbem_0446	2741	Tetratricopeptide TPR_2 repeat protein	1.03921	0.863121	0.863121	2.91016	2.72248	2.79773	0.863121	0.863121	0.562091	-0.462464	-0.639874	-0.639874	1.42249	1.23341	1.30922	-0.639874	-0.639874	-0.943157	-0.580737	1.32171	-0.740968
Gbem_0460	320	Transketolase central region	0.374727	1.97197	0.374727	0.374727	1.54363	1.54363	9999	9999	9999	2.00293	2.00293	2.00293	2.00293	2.00293	2.00293	-2.60888	-2.60888	-2.60888	2.00293	2.00293	-2.60888
Gbem_0463	209	uracil phosphoribosyltransferase	0.374727	2.15697	0.374727	1.55909	1.73518	0.374727	9999	9999	9999	2.00293	2.00293	2.00293	2.00293	2.00293	2.00293	-2.60888	-2.60888	-2.60888	2.00293	2.00293	-2.60888
Gbem_0467	693	methyl-accepting chemotaxis sensory transducer	1.63639	2.57424	2.33536	2.82087	2.94438	2.9529	1.4603	1.85824	0.374727	-0.547315	0.544839	0.266655	0.832049	0.975877	0.985794	-0.752378	-0.288966	-2.01655	0.0880596	0.93124	-1.0193
Gbem_0468	531	acetyl-CoA hydrolase/transferase( EC:3.1.2.1 )	3.38885	3.99836	3.65872	4.25732	3.76723	4.61794	3.54906	3.12	2.55366	-0.437426	0.557614	0.00314499	0.98037	0.180296	1.56908	-0.175873	-0.87632	-1.80089	0.041111	0.909916	-0.951027
Gbem_0473	243	hypothetical protein	0.374727	2.31336	0.374727	0.374727	1.5157	1.99282	9999	9999	9999	2.00293	2.00293	2.00293	2.00293	2.00293	2.00293	-2.60888	-2.60888	-2.60888	2.00293	2.00293	-2.60888
Gbem_0474	601	GTP-binding protein TypA	2.73964	3.00646	2.33507	2.42713	2.71344	2.89449	1.82319	1.82319	0.374727	0.613469	0.939427	0.119221	0.231687	0.581456	0.802643	-0.506126	-0.506126	-2.27565	0.557372	0.538595	-1.09597
Gbem_0475	256	outer membrane assembly lipoprotein YfiO	0.374727	2.49485	0.374727	0.374727	1.62617	1.80226	9999	9999	9999	2.00293	2.00293	2.00293	2.00293	2.00293	2.00293	-2.60888	-2.60888	-2.60888	2.00293	2.00293	-2.60888
Gbem_0478	372	protein of unknown function DUF34	0.374727	1.42946	0.374727	2.82714	2.91429	2.35002	1.42946	0.374727	0.374727	-0.928606	0.0425439	-0.928606	1.32947	1.40971	0.890155	0.0425439	-0.928606	-0.928606	-0.604889	1.20978	-0.604889
Gbem_0479	238	protein of unknown function DUF164	2.82754	2.8787	1.92445	1.37059	1.97265	1.97265	1.92445	0.374727	0.374727	1.20954	1.2662	0.209182	-0.404334	0.262571	0.262571	0.209182	-1.50746	-1.50746	0.894975	0.0402692	-0.935244
Gbem_0483	312	S-adenosyl-methyltransferase MraW	0.374727	1.80688	0.374727	1.50585	1.50585	0.374727	9999	9999	9999	2.00293	2.00293	2.00293	2.00293	2.00293	2.00293	-2.60888	-2.60888	-2.60888	2.00293	2.00293	-2.60888
Gbem_0486	505	UDP-N-acetylmuramyl-tripeptide synthetase	0.374727	2.1998	0.374727	2.33842	1.91246	2.70251	1.29671	0.374727	0.374727	-0.974616	0.892014	-0.974616	1.0338	0.598128	1.40617	-0.0316404	-0.974616	-0.974616	-0.352406	1.0127	-0.660291
Gbem_0489	452	UDP-N-acetylmuramoylalanine--D-glutamate ligase	0.374727	2.54898	1.34486	0.374727	1.85465	2.29398	9999	9999	9999	2.00293	2.00293	2.00293	2.00293	2.00293	2.00293	-2.60888	-2.60888	-2.60888	2.00293	2.00293	-2.60888
Gbem_0492	461	UDP-N-acetylmuramate--alanine ligase	1.81342	2.29054	1.81342	2.02533	2.52594	2.70958	1.63733	1.3363	0.374727	-0.0327218	0.650002	-0.0327218	0.270512	0.986836	1.24962	-0.284695	-0.715446	-2.09138	0.194853	0.835655	-1.03051
Gbem_0496	411	cell division protein FtsA	2.61661	3.41146	2.59028	2.6706	2.92587	3.14042	2.66491	2.08513	0.374727	0.135097	1.03878	0.105163	0.196484	0.486708	0.730632	0.190015	-0.46915	-2.41373	0.426347	0.471275	-0.897622
Gbem_0497	386	cell division protein FtsZ	1.41341	2.3165	0.374727	1.76447	2.0655	0.374727	9999	9999	9999	2.00293	2.00293	2.00293	2.00293	2.00293	2.00293	-2.60888	-2.60888	-2.60888	2.00293	2.00293	-2.60888
Gbem_0503	534	protein-export membrane protein SecD	1.97143	2.59468	1.74958	1.86967	1.86967	1.86967	1.27246	0.374727	0.374727	0.565248	1.40044	0.267957	0.42888	0.42888	0.42888	-0.371417	-1.57443	-1.57443	0.744549	0.42888	-1.17343
Gbem_0517	997	multi-sensor hybrid histidine kinase	1.0013	1.30233	0.374727	9999	9999	9999	9999	9999	9999	2.00293	2.00293	2.00293	-2.60888	-2.60888	-2.60888	-2.60888	-2.60888	-2.60888	2.00293	-2.60888	-2.60888
Gbem_0538	631	hypothetical protein	0.374727	1.501	1.19997	9999	9999	9999	9999	9999	9999	2.00293	2.00293	2.00293	-2.60888	-2.60888	-2.60888	-2.60888	-2.60888	-2.60888	2.00293	-2.60888	-2.60888
Gbem_0552	432	adenylosuccinate synthetase( EC:6.3.4.4 )	2.64327	3.41759	2.84164	2.58055	2.56352	2.52731	2.64327	2.06349	0.374727	0.282427	1.20471	0.518699	0.207726	0.187438	0.144306	0.282427	-0.408142	-2.41959	0.668612	0.179823	-0.848435
Gbem_0553	440	histidyl-tRNA synthetase( EC:6.1.1.21 )	1.35655	1.65758	1.35655	1.5376	0.374727	2.23657	1.35655	0.374727	0.374727	0.265553	0.719942	0.265553	0.538845	-1.21645	1.5939	0.265553	-1.21645	-1.21645	0.417016	0.305433	-0.722449
Gbem_0554	476	hypothetical protein	1.79951	2.10054	1.32239	2.41005	2.45144	2.75247	1.32239	0.374727	1.79951	-0.0208765	0.390697	-0.673204	0.813858	0.870451	1.28202	-0.673204	-1.96887	-0.0208765	-0.101128	0.988778	-0.88765
Gbem_0555	91	hypothetical protein	2.34199	2.51808	2.04096	2.33411	0.374727	2.15802	9999	9999	9999	2.00293	2.00293	2.00293	2.00293	2.00293	2.00293	-2.60888	-2.60888	-2.60888	2.00293	2.00293	-2.60888
Gbem_0557	452	hypothetical protein	2.38625	2.92465	2.04383	3.14509	2.78854	3.73837	3.03506	3.06086	0.374727	-0.232842	0.32539	-0.587884	0.553956	0.184269	1.16911	0.439872	0.46663	-2.3185	-0.165112	0.635777	-0.470666
Gbem_0561	966	biotin/lipoyl attachment domain-containing protein	1.61708	2.2703	2.05642	1.93305	2.23408	2.35902	1.86012	0.374727	0.374727	-0.0756891	0.770612	0.49351	0.333682	0.723696	0.885566	0.239191	-1.68528	-1.68528	0.396144	0.647648	-1.04379
Gbem_0562	574	carboxyl transferase( EC:6.4.1.3 )	2.08619	3.13872	2.67245	3.66421	3.83423	3.87784	2.44521	1.71821	1.24109	-0.685856	0.414864	-0.0727474	0.964417	1.14222	1.18783	-0.310396	-1.07068	-1.56965	-0.11458	1.09815	-0.983575
Gbem_0564	459	FAD linked oxidase domain protein	1.33819	2.29243	1.81531	1.93608	1.86913	1.93608	1.33819	0.374727	0.374727	-0.197883	1.18248	0.492297	0.666995	0.570153	0.666995	-0.197883	-1.59158	-1.59158	0.492297	0.634715	-1.12701
Gbem_0565	380	hypothetical protein	0.374727	1.72125	0.374727	1.35164	0.374727	1.65267	9999	9999	9999	2.00293	2.00293	2.00293	2.00293	2.00293	2.00293	-2.60888	-2.60888	-2.60888	2.00293	2.00293	-2.60888
Gbem_0566	680	V-type H(+)-translocating pyrophosphatase( EC:3.6.1.1 )	2.5477	3.06512	2.85769	3.91694	3.2021	4.02348	2.46852	2.12173	1.46852	-0.372226	0.259813	0.00642988	1.30034	0.427146	1.43048	-0.468948	-0.892559	-1.69048	-0.0353276	1.05266	-1.01733
Gbem_0570	864	ATP-dependent chaperone ClpB	0.374727	2.26761	1.06349	2.58503	2.71536	2.82806	1.54061	1.36452	0.374727	-1.35093	0.609142	-0.637723	0.93783	1.07279	1.1895	-0.143664	-0.326007	-1.35093	-0.459838	1.06671	-0.606868
Gbem_0572	356	branched-chain amino acid aminotransferase( EC:2.6.1.42 )	1.44855	2.2267	1.74958	1.55596	2.15802	2.15802	1.74958	0.374727	0.374727	-0.118553	0.975487	0.30468	0.0324532	0.878918	0.878918	0.30468	-1.62829	-1.62829	0.387205	0.596763	-0.983968
Gbem_0574	193	protein of unknown function DUF205	0.374727	2.01547	0.374727	1.43415	1.43415	1.43415	1.71444	0.374727	0.374727	-1.01454	1.41801	-1.01454	0.556148	0.556148	0.556148	0.971703	-1.01454	-1.01454	-0.20369	0.556148	-0.352458
Gbem_0580	445	penicillin-binding protein transpeptidase	0.374727	1.82876	0.374727	0.374727	1.09259	1.69465	9999	9999	9999	2.00293	2.00293	2.00293	2.00293	2.00293	2.00293	-2.60888	-2.60888	-2.60888	2.00293	2.00293	-2.60888
Gbem_0582	104	hypothetical protein	1.98297	3.64572	0.374727	1.92082	2.16386	2.16386	2.82806	0.374727	0.374727	0.192413	1.61983	-1.1882	0.139061	0.347701	0.347701	0.917898	-1.1882	-1.1882	0.208014	0.278154	-0.486168
Gbem_0584	285	hypothetical protein	0.374727	1.84619	1.54516	1.44612	1.74715	1.74715	0.374727	0.374727	1.54516	-1.3091	0.963489	0.498565	0.345606	0.81053	0.81053	-1.3091	-1.3091	0.498565	0.0509863	0.655556	-0.706542
Gbem_0594	520	general secretory pathway protein E	1.284	2.12909	1.76112	1.56225	2.56225	2.40735	1.88606	1.284	0.374727	-0.613067	0.648931	0.0994257	-0.197548	1.29577	1.06445	0.285999	-0.613067	-1.97089	0.0450967	0.72089	-0.765987
Gbem_0595	630	general secretion pathway protein D	0.374727	2.3146	1.20066	0.998266	0.374727	0.998266	9999	9999	9999	2.00293	2.00293	2.00293	2.00293	2.00293	2.00293	-2.60888	-2.60888	-2.60888	2.00293	2.00293	-2.60888
Gbem_0597	296	type II secretory pathway component PulC-like protein	0.374727	2.13077	1.52871	0.374727	2.10568	2.00877	9999	9999	9999	2.00293	2.00293	2.00293	2.00293	2.00293	2.00293	-2.60888	-2.60888	-2.60888	2.00293	2.00293	-2.60888
Gbem_0602	645	Tetratricopeptide TPR_2 repeat protein	0.374727	2.19044	1.19044	1.97333	0.374727	1.97333	9999	9999	9999	2.00293	2.00293	2.00293	2.00293	2.00293	2.00293	-2.60888	-2.60888	-2.60888	2.00293	2.00293	-2.60888
Gbem_0604	816	ATP-dependent protease La( EC:3.4.21.53 )	2.51967	2.85174	2.20225	3.04418	3.06901	3.41459	1.9914	1.78728	1.08831	0.106202	0.554097	-0.321942	0.813672	0.847155	1.31328	-0.606345	-0.881666	-1.82445	0.112786	0.991369	-1.10415
Gbem_0610	214	transaldolase( EC:2.2.1.2 )	2.90004	3.06753	2.51468	3.06298	3.2671	3.3852	2.44774	1.97062	0.374727	0.370856	0.550628	-0.0427491	0.545753	0.764839	0.891597	-0.114605	-0.626709	-2.33961	0.292912	0.734063	-1.02697
Gbem_0614	234	nitrite and sulphite reductase 4Fe-4S region	2.40894	2.74473	1.63078	0.374727	2.4318	2.4318	1.63078	0.374727	0.374727	0.816065	1.15496	0.0307308	-1.23692	0.839139	0.839139	0.0307308	-1.23692	-1.23692	0.667251	0.147119	-0.81437
Gbem_0617	139	transcriptional regulator, TraR/DksA family	0.374727	2.63514	0.374727	1.70333	0.374727	1.70333	9999	9999	9999	2.00293	2.00293	2.00293	2.00293	2.00293	2.00293	-2.60888	-2.60888	-2.60888	2.00293	2.00293	-2.60888
Gbem_0618	448	MiaB-like tRNA modifying enzyme YliG( EC:1.3.1.74 )	1.82584	2.34872	2.12687	2.22548	0.374727	1.92445	9999	9999	9999	2.00293	2.00293	2.00293	2.00293	2.00293	2.00293	-2.60888	-2.60888	-2.60888	2.00293	2.00293	-2.60888
Gbem_0619	161	protein of unknown function DUF520	2.2703	3.07193	2.0942	2.45416	2.15313	2.68825	2.0942	1.79317	0.374727	0.212705	1.27945	-0.0216223	0.45738	0.0567952	0.768879	-0.0216223	-0.422208	-2.30976	0.490177	0.427685	-0.917862
Gbem_0625	424	methyl-accepting chemotaxis sensory transducer	1.37263	2.0716	1.84976	1.79138	1.61529	1.91632	1.67366	0.374727	0.374727	-0.119181	0.973104	0.62642	0.535195	0.260016	0.730438	0.351241	-1.67862	-1.67862	0.493448	0.50855	-1.002
Gbem_0627	434	aminotransferase class I and II	2.14066	2.86766	2.06148	2.39639	2.63047	2.69742	2.47645	2.14066	0.374727	-0.0783389	0.907413	-0.185702	0.268411	0.585809	0.676583	0.376968	-0.0783389	-2.4728	0.214457	0.510267	-0.724725
Gbem_0630	534	thiolase, putative	0.374727	1.74958	0.374727	0.374727	1.43533	1.43533	9999	9999	9999	2.00293	2.00293	2.00293	2.00293	2.00293	2.00293	-2.60888	-2.60888	-2.60888	2.00293	2.00293	-2.60888
Gbem_0634	172	peptide deformylase( EC:3.5.1.88 )	1.76447	2.36653	0.374727	0.936667	0.374727	1.2377	9999	9999	9999	2.00293	2.00293	2.00293	2.00293	2.00293	2.00293	-2.60888	-2.60888	-2.60888	2.00293	2.00293	-2.60888
Gbem_0635	318	methionyl-tRNA formyltransferase	0.374727	2.70169	1.7986	2.57899	2.93554	2.68373	1.7986	1.7986	0.374727	-1.57176	0.835735	-0.0986093	0.70879	1.07768	0.81715	-0.0986093	-0.0986093	-1.57176	-0.278212	0.867872	-0.58966
Gbem_0641	291	glycyl-tRNA synthetase, alpha subunit( EC:6.1.1.14 )	2.01323	2.89783	2.01323	2.50864	2.31234	2.69769	2.13817	2.01323	0.374727	-0.130259	1.08975	-0.130259	0.552989	0.282268	0.813727	0.0420509	-0.130259	-2.39001	0.276411	0.549661	-0.826073
Gbem_0642	687	glycyl-tRNA synthetase, beta subunit( EC:6.1.1.14 )	0.374727	2.46407	1.64016	2.18423	1.81626	2.18423	1.16304	1.46407	0.374727	-1.50337	1.24312	0.160072	0.875262	0.391548	0.875262	-0.467114	-0.0714035	-1.50337	-0.0333939	0.714024	-0.68063
Gbem_0644	914	pyruvate, phosphate dikinase( EC:2.7.9.1 )	3.02133	3.13596	2.92554	3.06937	2.66797	2.89328	2.47042	2.5442	0.374727	0.53161	0.665743	0.419542	0.587821	0.118162	0.381785	-0.112979	-0.0266453	-2.56504	0.538965	0.362589	-0.901555
Gbem_0653	260	thiazole biosynthesis family protein	1.58503	2.06215	1.88606	0.374727	1.98716	1.98716	1.58503	0.374727	0.374727	0.301147	0.932424	0.699439	-1.30019	0.833212	0.833212	0.301147	-1.30019	-1.30019	0.644337	0.122077	-0.766413
Gbem_0656	260	transcriptional regulator, IclR family	2.284	3	2.66421	2.56783	2.50984	2.63787	1.58503	1.58503	0.374727	0.18334	1.06015	0.648941	0.530922	0.459905	0.616689	-0.67261	-0.67261	-2.15473	0.63081	0.535839	-1.16665
Gbem_0659	670	FAD-dependent pyridine nucleotide-disulphide oxidoreductase	2.28787	3.03725	2.47496	2.74573	2.81268	2.92183	2.35002	1.8729	1.17393	-0.205152	1.06852	0.112827	0.573053	0.686838	0.872344	-0.0995232	-0.910456	-2.09845	0.325398	0.710745	-1.03614
Gbem_0660	822	molybdopterin oxidoreductase	1.68719	2.16431	2.08513	2.25571	2.32265	2.25571	1.38616	1.08513	0.374727	-0.0716445	0.640481	0.522299	0.776896	0.876817	0.776896	-0.520946	-0.970247	-2.03055	0.363712	0.810203	-1.17392
Gbem_0683	1118	alpha amylase catalytic region	0.374727	2.12765	1.55362	1.53018	1.83121	2.0073	1.42868	0.374727	0.374727	-1.26683	1.16151	0.366299	0.333827	0.750847	0.994787	0.19322	-1.26683	-1.26683	0.0869929	0.693154	-0.780147
Gbem_0684	259	Enoyl-CoA hydratase/isomerase	0.374727	2.06382	0.374727	0.374727	1.35556	1.7535	9999	9999	9999	2.00293	2.00293	2.00293	2.00293	2.00293	2.00293	-2.60888	-2.60888	-2.60888	2.00293	2.00293	-2.60888
Gbem_0686	495	peptidase M16 domain protein	0.374727	1.60642	0.374727	0.374727	1.41341	1.41341	9999	9999	9999	2.00293	2.00293	2.00293	2.00293	2.00293	2.00293	-2.60888	-2.60888	-2.60888	2.00293	2.00293	-2.60888
Gbem_0687	494	peptidase M16 domain protein	0.374727	2.08442	0.374727	1.8041	2.23007	2.50307	0.374727	1.30627	0.374727	-0.985418	0.897166	-0.985418	0.588495	1.05754	1.35815	-0.985418	0.0403269	-0.985418	-0.35789	1.00139	-0.643503
Gbem_0689	794	ATP-dependent protease La( EC:3.4.21.53 )	1.40121	2.24631	1.70224	3.13184	3.18387	3.23657	1.40121	1.40121	1.10018	-0.783353	0.1786	-0.440698	1.18657	1.2458	1.30579	-0.783353	-0.783353	-1.12601	-0.348484	1.24606	-0.897571
Gbem_0690	648	ABC transporter related protein	0.374727	2.30237	1.18842	2.01924	1.84315	0.374727	9999	9999	9999	2.00293	2.00293	2.00293	2.00293	2.00293	2.00293	-2.60888	-2.60888	-2.60888	2.00293	2.00293	-2.60888
Gbem_0694	848	conserved repeat domain protein	1.0716	1.77057	0.374727	1.4769	0.374727	2.02097	9999	9999	9999	2.00293	2.00293	2.00293	2.00293	2.00293	2.00293	-2.60888	-2.60888	-2.60888	2.00293	2.00293	-2.60888
Gbem_0700	903	ribonuclease, Rne/Rng family	2.12349	2.24843	2.29958	3.20482	3.48812	3.7045	1.64637	1.82246	1.04431	-0.307344	-0.167465	-0.110195	0.903284	1.22046	1.46272	-0.84152	-0.644372	-1.51558	-0.195001	1.19549	-1.00049
Gbem_0708	819	peptidase S16, lon domain protein	1.08672	1.08672	1.08672	9999	9999	9999	9999	9999	9999	2.00293	2.00293	2.00293	-2.60888	-2.60888	-2.60888	-2.60888	-2.60888	-2.60888	2.00293	-2.60888	-2.60888
Gbem_0712	313	response regulator receiver modulated CheW protein	1.80549	2.86618	3.36778	1.66055	1.66055	2.31376	2.4587	0.374727	0.374727	-0.068884	0.969813	1.461	-0.210815	-0.210815	0.428849	0.57078	-1.46997	-1.46997	0.787311	0.00240635	-0.789717
Gbem_0722	400	hypothetical protein	1.69897	2.35218	1.69897	1.82102	1.94596	2.12205	1.39794	0.374727	0.374727	0.235534	1.15609	0.235534	0.407541	0.583615	0.831777	-0.188702	-1.6307	-1.6307	0.542387	0.607644	-1.15003
Gbem_0723	332	protein of unknown function DUF534	1.47886	2.4331	1.47886	1.7704	2.09491	1.99225	2.17783	0.374727	0.374727	-0.128541	1.14632	-0.128541	0.260955	0.694498	0.557342	0.805274	-1.60365	-1.60365	0.296411	0.504265	-0.800676
Gbem_0725	265	ABC transporter related protein	0.374727	2.27572	0.374727	0.374727	1.49621	1.79724	9999	9999	9999	2.00293	2.00293	2.00293	2.00293	2.00293	2.00293	-2.60888	-2.60888	-2.60888	2.00293	2.00293	-2.60888
Gbem_0726	125	phosphoribosyl-AMP cyclohydrolase( EC:3.5.4.19 )	0.374727	2.98227	0.374727	0.374727	1.19044	2.03554	9999	9999	9999	2.00293	2.00293	2.00293	2.00293	2.00293	2.00293	-2.60888	-2.60888	-2.60888	2.00293	2.00293	-2.60888
Gbem_0727	290	ATP phosphoribosyltransferase( EC:2.4.2.17 )	0.374727	2.88002	0.374727	1.30627	1.30627	1.78339	1.5376	0.374727	0.374727	-0.890595	2.00293	-0.890595	0.185305	0.185305	0.736362	0.452481	-0.890595	-0.890595	0.0739126	0.36899	-0.442903
Gbem_0728	537	methyl-accepting chemotaxis sensory transducer	2.82633	3.15652	2.73242	2.52773	2.65267	2.74958	2.11512	2.57106	0.374727	0.51036	0.916877	0.394747	0.142737	0.296557	0.41587	-0.365252	0.196076	-2.50797	0.607328	0.285055	-0.892382
Gbem_0733	537	phosphoenolpyruvate carboxykinase (ATP)( EC:4.1.1.49 )	0.374727	1.27003	0.374727	1.69897	2.39794	2.30103	0.374727	1.27003	0.374727	-0.936852	0.131732	-0.936852	0.643699	1.47796	1.36229	-0.936852	0.131732	-0.936852	-0.580657	1.16131	-0.580657
Gbem_0734	647	phosphoenolpyruvate carboxykinase (GTP)( EC:4.1.1.32 )	1.88807	2.96725	2.39322	3.50336	3.7267	4.10166	2.56931	1.66622	1.1891	-0.786658	0.302935	-0.276634	0.844216	1.06971	1.44829	-0.0988443	-1.01065	-1.49237	-0.253452	1.12074	-0.867287
Gbem_0736	356	aminotransferase class V	2.05061	2.74958	0.374727	1.2636	0.374727	1.2636	9999	9999	9999	2.00293	2.00293	2.00293	2.00293	2.00293	2.00293	-2.60888	-2.60888	-2.60888	2.00293	2.00293	-2.60888
Gbem_0737	440	small GTP-binding protein	0.374727	2.1347	0.374727	2.50724	2.28539	2.28539	1.35655	0.374727	0.374727	-0.997283	0.819343	-0.997283	1.20388	0.974886	0.974886	0.0161423	-0.997283	-0.997283	-0.391741	1.05122	-0.659475
Gbem_0738	592	response regulator receiver protein	0.374727	1.82974	0.374727	0.374727	1.40012	1.87724	9999	9999	9999	2.00293	2.00293	2.00293	2.00293	2.00293	2.00293	-2.60888	-2.60888	-2.60888	2.00293	2.00293	-2.60888
Gbem_0739	121	response regulator receiver protein	0.374727	2.61618	0.374727	0.374727	1.41567	1.89279	9999	9999	9999	2.00293	2.00293	2.00293	2.00293	2.00293	2.00293	-2.60888	-2.60888	-2.60888	2.00293	2.00293	-2.60888
Gbem_0740	686	CheA signal transduction histidine kinase	1.16368	1.76574	0.374727	1.37263	1.37263	1.37263	1.16368	0.374727	0.374727	0.24018	1.38387	-1.25854	0.637124	0.637124	0.637124	0.24018	-1.25854	-1.25854	0.12184	0.637124	-0.758964
Gbem_0748	355	response regulator receiver modulated CheB methylesterase( EC:3.1.1.61 )	0.374727	2.29487	0.374727	1.41794	1.41794	1.41794	1.44977	0.374727	0.374727	-0.969799	1.76651	-0.969799	0.516831	0.516831	0.516831	0.562197	-0.969799	-0.969799	-0.0576969	0.516831	-0.459134
Gbem_0749	273	putative GAF sensor protein	1.56384	2.86487	1.56384	2.55414	2.7054	2.96632	1.86487	2.84259	0.374727	-0.667798	0.828443	-0.667798	0.471089	0.645054	0.945115	-0.321601	0.802824	-2.03533	-0.169051	0.687086	-0.518035
Gbem_0750	125	response regulator receiver protein	1.90309	3.22531	1.90309	2.51808	2.34199	2.51808	2.20412	2.38021	0.374727	-0.321658	1.38647	-0.321658	0.472826	0.24534	0.472826	0.0672321	0.294718	-2.2961	0.247718	0.396997	-0.644716
Gbem_0751	824	leucyl-tRNA synthetase	1.68613	2.78304	1.78304	2.65758	2.35655	2.18046	1.86222	1.56119	0.374727	-0.319663	1.20505	-0.184957	1.03065	0.612218	0.36745	-0.0748948	-0.493328	-2.14252	0.233476	0.670106	-0.903582
Gbem_0756	87	ribosomal protein S20	2.36151	3.06048	2.36151	1.5986	1.5986	1.5986	2.06048	0.374727	0.374727	0.72858	1.51013	0.72858	-0.124467	-0.124467	-0.124467	0.391984	-1.49294	-1.49294	0.989097	-0.124467	-0.86463
Gbem_0760	592	hypothetical protein	1.22768	1.92665	0.374727	1.49214	1.79317	1.96927	0.374727	1.22768	0.374727	0.0477477	1.08948	-1.22348	0.441904	0.890555	1.153	-1.22348	0.0477477	-1.22348	-0.0287493	0.828486	-0.799736
Gbem_0763	356	peptidase M42 family protein	0.374727	1.92567	0.374727	1.38352	1.38352	1.38352	1.44855	0.374727	0.374727	-1.01474	1.4917	-1.01474	0.615548	0.615548	0.615548	0.720634	-1.01474	-1.01474	-0.179263	0.615548	-0.436285
Gbem_0764	489	inosine-5'-monophosphate dehydrogenase( EC:1.1.1.37 )	2.51481	3.04308	2.63291	2.52651	2.82754	2.92445	2.42463	1.91275	0.374727	0.198662	0.849223	0.344099	0.213073	0.583786	0.70313	0.0876108	-0.542766	-2.43682	0.463995	0.499996	-0.963991
Gbem_0765	516	GMP synthase, large subunit	2.28735	3.00335	2.24159	2.74914	2.10568	2.63716	1.88941	1.58838	0.374727	0.243584	1.16186	0.1849	0.835827	0.010596	0.69222	-0.266776	-0.652848	-2.20936	0.530115	0.512881	-1.043
Gbem_0771	822	methyl-accepting chemotaxis sensory transducer	1.56225	2.68719	1.86328	2.41266	2.88978	3.15739	1.08513	1.68719	0.374727	-0.449292	0.793779	-0.116651	0.490425	1.01765	1.31336	-0.976517	-0.311234	-1.76152	0.0759453	0.940478	-1.01642
Gbem_0793	871	multi-sensor hybrid histidine kinase	0.374727	1.36101	1.05998	9999	9999	9999	9999	9999	9999	2.00293	2.00293	2.00293	-2.60888	-2.60888	-2.60888	-2.60888	-2.60888	-2.60888	2.00293	-2.60888	-2.60888
Gbem_0795	549	acetyl-CoA hydrolase/transferase( EC:3.1.2.1 )	3.11169	3.81431	3.25606	3.84873	3.91568	3.48971	3.35033	2.70759	2.46455	-0.427519	0.956409	-0.143146	1.02421	1.15607	0.317059	0.042533	-1.22346	-1.70216	0.128581	0.832445	-0.961027
Gbem_0798	541	methyl-accepting chemotaxis sensory transducer	1.74392	2.86886	2.04495	1.93305	1.93305	1.45593	1.2668	0.374727	0.374727	0.23494	1.63473	0.60952	0.470279	0.470279	-0.123416	-0.358755	-1.46879	-1.46879	0.826397	0.27238	-1.09878
Gbem_0809	532	methyl-accepting chemotaxis sensory transducer	2.76545	3.14915	2.68906	2.90075	3.05682	3.1107	1.97306	2.45018	0.374727	0.30612	0.743102	0.219125	0.460207	0.637954	0.699311	-0.596305	-0.0529293	-2.41658	0.422782	0.599157	-1.02194
Gbem_0812	291	metal dependent phosphohydrolase	1.53611	1.83714	0.374727	0.374727	2.41832	2.41832	1.53611	0.374727	0.374727	0.322975	0.662122	-0.985464	-0.985464	1.31689	1.31689	0.322975	-0.985464	-0.985464	-0.000122404	0.54944	-0.549318
Gbem_0834	561	ABC transporter related protein	2.20528	3.05038	2.15413	1.72308	1.32514	1.72308	2.25104	0.374727	0.374727	0.586949	1.54372	0.529037	0.0410261	-0.409501	0.0410261	0.638753	-1.48551	-1.48551	0.88657	-0.109149	-0.77742
Gbem_0836	492	lysyl-tRNA synthetase	2.26228	2.83951	1.91009	2.78252	3.06127	2.56067	1.60906	0.374727	0.374727	0.282652	0.850565	-0.0638412	0.794488	1.06874	0.576222	-0.360009	-1.57441	-1.57441	0.356459	0.81315	-1.16961
Gbem_0839	808	outer membrane protein assembly complex, YaeT protein	0.374727	2.23872	1.09259	0.374727	1.85078	2.02687	9999	9999	9999	2.00293	2.00293	2.00293	2.00293	2.00293	2.00293	-2.60888	-2.60888	-2.60888	2.00293	2.00293	-2.60888
Gbem_0840	171	outer membrane chaperone Skp (OmpH)	1.767	2.99745	1.767	2.66254	2.56563	3.18759	2.24413	1.767	0.374727	-0.446418	0.994863	-0.446418	0.602565	0.48905	1.21757	0.112456	-0.446418	-2.07726	0.0340091	0.76973	-0.803739
Gbem_0841	345	UDP-3-O-(3-hydroxymyristoyl) glucosamine N-acyltransferase	1.76321	2.46218	0.374727	2.43542	2.32148	1.92354	2.06424	0.374727	0.374727	0.21384	0.971859	-1.29194	0.942843	0.819273	0.387715	0.540301	-1.29194	-1.29194	-0.035415	0.71661	-0.681195
Gbem_0843	258	acyl-(acyl-carrier-protein)--UDP-N- acetylglucosamine O-acyltransferase( EC:2.3.1.129 )	0.374727	2.0655	1.58838	0.374727	0.374727	1.86967	9999	9999	9999	2.00293	2.00293	2.00293	2.00293	2.00293	2.00293	-2.60888	-2.60888	-2.60888	2.00293	2.00293	-2.60888
Gbem_0845	580	lipid A ABC exporter, fused ATPase and inner membrane subunits MsbA	1.23657	1.71369	1.5376	0.374727	1.94692	2.12301	9999	9999	9999	2.00293	2.00293	2.00293	2.00293	2.00293	2.00293	-2.60888	-2.60888	-2.60888	2.00293	2.00293	-2.60888
Gbem_0849	360	lipopolysaccharide heptosyltransferase II	1.4437	2.14267	1.74473	1.51856	1.99568	1.51856	1.4437	0.374727	0.374727	0.0771313	1.18939	0.556156	0.196255	0.955491	0.196255	0.0771313	-1.62391	-1.62391	0.60756	0.449334	-1.05689
Gbem_0855	256	glucose-1-phosphate cytidylyltransferase	0.374727	2.19382	1.89279	0.374727	0.874844	0.874844	9999	9999	9999	2.00293	2.00293	2.00293	2.00293	2.00293	2.00293	-2.60888	-2.60888	-2.60888	2.00293	2.00293	-2.60888
Gbem_0857	449	DegT/DnrJ/EryC1/StrS aminotransferase	0.374727	2.19285	1.34775	2.51808	0.374727	2.34199	1.34775	0.374727	0.374727	-0.950938	1.02503	0.106562	1.37849	-0.950938	1.18711	0.106562	-0.950938	-0.950938	0.060217	0.538221	-0.598438
Gbem_0864	487	rfaE bifunctional protein	0.374727	2.01144	0.374727	2.32179	2.54363	1.84466	1.31247	0.374727	0.374727	-0.982375	0.790929	-0.982375	1.12717	1.36754	0.610234	0.0336274	-0.982375	-0.982375	-0.391273	1.03498	-0.643707
Gbem_0865	309	NAD-dependent epimerase/dehydratase	1.51004	1.81107	0.374727	1.65365	2.76759	0.374727	9999	9999	9999	2.00293	2.00293	2.00293	2.00293	2.00293	2.00293	-2.60888	-2.60888	-2.60888	2.00293	2.00293	-2.60888
Gbem_0867	162	lipopolysaccharide transport periplasmic protein LptA	2.09151	1.79048	0.374727	0.374727	0.374727	1.44491	9999	9999	9999	2.00293	2.00293	2.00293	2.00293	2.00293	2.00293	-2.60888	-2.60888	-2.60888	2.00293	2.00293	-2.60888
Gbem_0869	515	RNA polymerase, sigma 54 subunit, RpoN	0.374727	2.63062	2.06634	2.78053	2.51729	2.56304	1.28819	1.58922	0.374727	-1.50181	0.878061	0.282777	1.03621	0.758502	0.806774	-0.53814	-0.220566	-1.50181	-0.113657	0.867162	-0.753505
Gbem_0870	182	sigma 54 modulation protein/ribosomal protein S30EA	3.65901	3.81548	3.01868	3.12219	3.18914	3.57812	2.73993	2.91602	0.374727	0.706195	0.858774	0.0817874	0.182722	0.248005	0.627321	-0.190037	-0.0183229	-2.49644	0.548919	0.352683	-0.901601
Gbem_0871	316	HPr kinase	0.374727	2.34541	1.50031	0.374727	1.7122	2.61529	9999	9999	9999	2.00293	2.00293	2.00293	2.00293	2.00293	2.00293	-2.60888	-2.60888	-2.60888	2.00293	2.00293	-2.60888
Gbem_0872	287	hypothetical protein	0.374727	1.54212	1.54212	1.55909	1.55909	0.374727	1.54212	0.374727	0.374727	-1.05403	0.832256	0.832256	0.859681	0.859681	-1.05403	0.832256	-1.05403	-1.05403	0.203493	0.221777	-0.42527
Gbem_0878	473	hopanoid biosynthesis associated radical SAM protein HpnJ	0.374727	2.10329	0.374727	1.50585	0.374727	1.80688	9999	9999	9999	2.00293	2.00293	2.00293	2.00293	2.00293	2.00293	-2.60888	-2.60888	-2.60888	2.00293	2.00293	-2.60888
Gbem_0882	461	asparaginyl-tRNA synthetase	0.374727	2.23939	1.3363	2.41173	0.374727	1.80967	9999	9999	9999	2.00293	2.00293	2.00293	2.00293	2.00293	2.00293	-2.60888	-2.60888	-2.60888	2.00293	2.00293	-2.60888
Gbem_0888	166	inhibitor of MCP methylation-like protein	0.374727	3.21126	1.77989	1.16685	0.374727	1.46788	9999	9999	9999	2.00293	2.00293	2.00293	2.00293	2.00293	2.00293	-2.60888	-2.60888	-2.60888	2.00293	2.00293	-2.60888
Gbem_0889	541	hydro-lyase, Fe-S type, tartrate/fumarate subfamily, beta subunit	2.38075	3.40034	2.66474	2.41142	2.77939	2.57112	2.78532	2.54556	0.374727	-0.0651834	1.16394	0.277175	-0.0282095	0.415387	0.16431	0.422527	0.133495	-2.48344	0.458644	0.183829	-0.642473
Gbem_0894	235	ubiquinone/menaquinone biosynthesis methyltransferase	1.92996	2.3279	0.374727	0.374727	0.374727	2.78252	9999	9999	9999	2.00293	2.00293	2.00293	2.00293	2.00293	2.00293	-2.60888	-2.60888	-2.60888	2.00293	2.00293	-2.60888
Gbem_0898	135	hypothetical protein	2.98361	4.09498	3.72092	2.42022	2.96428	2.72125	3.56864	4.21797	1.86967	-0.241467	1.17173	0.696095	-0.957871	-0.26604	-0.575085	0.502446	1.32813	-1.65794	0.54212	-0.599665	0.0575451
Gbem_0899	1061	AsmA family protein	0.374727	0.974285	0.974285	0.374727	1.58838	0.374727	9999	9999	9999	2.00293	2.00293	2.00293	2.00293	2.00293	2.00293	-2.60888	-2.60888	-2.60888	2.00293	2.00293	-2.60888
Gbem_0903	111	hypothetical protein	0.374727	2.55674	0.374727	1.91246	0.374727	1.73636	9999	9999	9999	2.00293	2.00293	2.00293	2.00293	2.00293	2.00293	-2.60888	-2.60888	-2.60888	2.00293	2.00293	-2.60888
Gbem_0904	595	type II secretion system protein E	0.374727	2.00363	0.374727	2.19382	2.49485	1.93855	1.52651	1.22548	0.374727	-1.20427	0.728494	-1.20427	0.954157	1.31134	0.651265	0.16237	-0.194814	-1.20427	-0.560016	0.972254	-0.412238
Gbem_0906	413	glucose-1-phosphate adenylyltransferase	0.374727	2.58817	1.68508	2.14267	1.96658	1.66555	1.98611	0.374727	0.374727	-1.26627	1.31148	0.259754	0.792655	0.587581	0.237005	0.61033	-1.26627	-1.26627	0.101656	0.53908	-0.640736
Gbem_0907	426	protein of unknown function DUF399	1.37059	1.67162	1.37059	1.97062	2.30161	2.07976	1.67162	1.37059	0.374727	-0.365252	0.170688	-0.365252	0.703007	1.29229	0.897323	0.170688	-0.365252	-2.13824	-0.186605	0.964207	-0.777602
Gbem_0908	362	3-isopropylmalate dehydrogenase( EC:1.1.1.85 )	3.00949	3.06454	2.58742	2.49732	1.85387	2.38535	2.21944	0.374727	0.374727	0.955049	1.00932	0.538935	0.450112	-0.184256	0.339719	0.176153	-1.64252	-1.64252	0.834434	0.201858	-1.03629
Gbem_0909	365	aspartate-semialdehyde dehydrogenase( EC:1.2.1.11 )	1.43771	2.96919	1.43771	1.40121	2.40121	2.86361	1.91483	1.73874	0.374727	-0.490597	1.38798	-0.490597	-0.535367	0.691277	1.25847	0.0946609	-0.12134	-1.79449	0.135596	0.471462	-0.607058
Gbem_0910	339	aspartate-semialdehyde dehydrogenase( EC:1.2.1.11 )	0.374727	2.07186	0.374727	0.374727	1.46597	1.46597	9999	9999	9999	2.00293	2.00293	2.00293	2.00293	2.00293	2.00293	-2.60888	-2.60888	-2.60888	2.00293	2.00293	-2.60888
Gbem_0912	142	ribosomal protein L13	4.18816	4.01503	3.10298	2.61417	3.15824	3.30215	2.54668	2.62586	0.374727	1.17946	1.02326	0.200383	-0.240643	0.250235	0.380073	-0.301533	-0.230093	-2.26115	0.801037	0.129889	-0.930925
Gbem_0913	129	ribosomal protein S9	3.09353	3.53286	3.16816	3.05471	2.98777	2.85588	2.84365	2.58838	0.374727	0.404683	0.883458	0.486017	0.36238	0.289423	0.145695	0.132372	-0.145818	-2.55821	0.591386	0.265832	-0.857218
Gbem_0914	346	N-acetyl-gamma-glutamyl-phosphate reductase( EC:1.2.1.38 )	0.374727	2.15989	1.93805	1.86117	2.38405	1.68508	1.46092	0.374727	0.374727	-1.26307	0.932967	0.660058	0.56549	1.20872	0.34887	0.073122	-1.26307	-1.26307	0.109984	0.707692	-0.817675
Gbem_0918	396	translation elongation factor Tu( EC:2.7.7.4 )	4.37865	4.41725	4.34382	4.47822	4.20916	4.74096	4.06412	3.8156	3.26563	0.433598	0.522471	0.353366	0.662888	0.0432603	1.26798	-0.290777	-0.8631	-2.12969	0.436478	0.658044	-1.09452
Gbem_0919	50	ribosomal protein L33	0.374727	2.90309	0.374727	0.374727	1.81626	1.94119	9999	9999	9999	2.00293	2.00293	2.00293	2.00293	2.00293	2.00293	-2.60888	-2.60888	-2.60888	2.00293	2.00293	-2.60888
Gbem_0920	61	preprotein translocase, SecE subunit	0.374727	2.5157	0.374727	0.374727	1.99675	1.39469	9999	9999	9999	2.00293	2.00293	2.00293	2.00293	2.00293	2.00293	-2.60888	-2.60888	-2.60888	2.00293	2.00293	-2.60888
Gbem_0921	175	NusG antitermination factor	1.75696	3.01223	1.75696	1.44009	1.44009	1.74112	1.75696	0.374727	0.374727	0.301005	1.87624	0.301005	-0.0966334	-0.0966334	0.281129	0.301005	-1.43356	-1.43356	0.826084	0.0292873	-0.855372
Gbem_0922	140	ribosomal protein L11	3.34523	3.65321	3	3.00976	3.6353	3.59959	2.85387	2.55284	1.85387	0.487581	1.0067	-0.094331	-0.0778802	0.976506	0.916305	-0.340638	-0.848042	-2.0262	0.466649	0.604977	-1.07163
Gbem_0923	233	ribosomal protein L1	3.83947	3.62387	3.45219	3.64305	3.48923	3.50696	2.95486	3.06401	2.77877	1.31128	0.705876	0.223792	0.759724	0.327811	0.377593	-1.1727	-0.866219	-1.66716	0.746983	0.488376	-1.23536
Gbem_0924	173	ribosomal protein L10	2.90808	3.50232	2.76195	2.05552	2.05552	2.11351	2.46092	0.374727	0.374727	0.786624	1.3427	0.64988	-0.0111898	-0.0111898	0.043078	0.368182	-1.58404	-1.58404	0.926401	0.00689951	-0.9333
Gbem_0925	126	ribosomal protein L7/L12	4.52597	4.25181	4.43871	4.48724	4.24802	4.76138	4.17379	4.23809	3.45593	0.659032	-0.0963163	0.418605	0.55232	-0.106756	1.30763	-0.311287	-0.134134	-2.28909	0.327107	0.584397	-0.911504
Gbem_0926	1371	DNA-directed RNA polymerase, beta subunit	3.153	3.37884	3.06708	3.43856	3.30946	3.82646	2.822	2.59536	0.862963	0.249435	0.513044	0.149151	0.582753	0.432068	1.03552	-0.136915	-0.401468	-2.42359	0.303877	0.683449	-0.987325
Gbem_0927	1382	DNA-directed RNA polymerase, beta' subunit	3.0848	3.34521	2.81853	3.81975	3.57593	3.99948	2.74031	2.52225	2.36464	-0.0974281	0.352342	-0.557312	1.17193	0.750814	1.48236	-0.692422	-1.06904	-1.34125	-0.100799	1.13503	-1.03424
Gbem_0928	123	ribosomal protein S12	2.95149	3.82917	2.86434	3.86063	3.67264	4.35124	1.91009	2.21112	2.51215	-0.211941	0.83474	-0.315872	0.872256	0.648068	1.45732	-1.45385	-1.09486	-0.735866	0.102309	0.99255	-1.09486
Gbem_0929	156	ribosomal protein S7	3.10791	3.77536	3.284	2.56463	2.56463	2.86566	3.011	2.284	0.374727	0.478837	1.17375	0.662172	-0.0867859	-0.0867859	0.226629	0.37794	-0.378968	-2.36679	0.771586	0.0176856	-0.789272
Gbem_0930	692	translation elongation factor G	3.41757	3.6399	3.31218	3.16405	2.73808	3.33406	2.62229	2.93075	0.374727	0.592129	0.818909	0.484628	0.333525	-0.100973	0.506947	-0.219076	0.0955544	-2.51164	0.631889	0.2465	-0.878388
Gbem_0931	396	translation elongation factor Tu( EC:2.7.7.4 )	4.29048	4.4092	4.33376	4.33505	4.15297	4.07379	4.02865	3.78791	3.26563	0.597345	0.926847	0.717468	0.721039	0.215655	-0.00411906	-0.129412	-0.79759	-2.24723	0.74722	0.310858	-1.05808
Gbem_0932	102	ribosomal protein S10	3.71568	3.50991	3.94564	2.65758	2.78252	2.95861	3.24667	3.13753	0.374727	0.755427	0.558731	0.975261	-0.25605	-0.136616	0.0317165	0.307089	0.202754	-2.43831	0.76314	-0.120316	-0.642824
Gbem_0933	211	ribosomal protein L3	2.97675	3.15284	2.85181	2.26043	2.86249	2.5157	2.45387	1.97675	0.374727	0.710595	0.92049	0.561672	-0.143235	0.574401	0.161041	0.0873401	-0.481373	-2.39093	0.730919	0.197402	-0.928321
Gbem_0934	207	ribosomal protein L4/L1e	3.56484	3.4399	2.79797	3.83335	3.48812	3.97797	3.00625	3.00625	1.68403	0.528545	0.347619	-0.581969	0.917373	0.417436	1.12681	-0.280362	-0.280362	-2.19508	0.0980649	0.820538	-0.918603
Gbem_0935	94	Ribosomal protein L25/L23	2.3279	3.06826	2.02687	1.67366	1.7986	2.51876	2.02687	0.374727	0.374727	0.583017	1.39903	0.251229	-0.138068	-0.00036362	0.793378	0.251229	-1.56972	-1.56972	0.744424	0.218316	-0.96274
Gbem_0936	274	ribosomal protein L2	2.16431	3.45434	2.40735	3.93092	2.69037	3.43856	2.16431	2.3404	0.374727	-0.373033	0.869195	-0.139002	1.32811	0.133533	0.853994	-0.373033	-0.203467	-2.0963	0.119054	0.771879	-0.890932
Gbem_0937	93	ribosomal protein S19	2.03152	3.72171	3.07291	3.371	2.70545	2.87615	3.20761	2.03152	0.374727	-0.563066	1.11345	0.469899	0.765576	0.105415	0.27473	0.603508	-0.563066	-2.20645	0.340095	0.381907	-0.722002
Gbem_0938	111	ribosomal protein L22	3.10081	3.51098	2.95468	2.72893	2.64975	2.55284	1.95468	2.25571	0.374727	0.716715	1.171	0.554873	0.304855	0.217159	0.109828	-0.55266	-0.219259	-2.30251	0.814195	0.210614	-1.02481
Gbem_0939	211	ribosomal protein S3	3.07366	3.63476	3.21979	3.20446	3.65374	3.31971	2.97675	2.71711	2.15284	-0.069358	1.13884	0.245294	0.212295	1.17972	0.460462	-0.278031	-0.837098	-2.05212	0.438259	0.617491	-1.05575
Gbem_0940	140	ribosomal protein L16	4.36975	3.46666	4.09442	4.02172	3.72738	4.03964	4.18631	4.21748	2.1549	0.829088	-0.505446	0.422229	0.314795	-0.120166	0.341278	0.558018	0.604084	-2.44388	0.248624	0.178636	-0.427259
Gbem_0942	85	ribosomal protein S17	0.374727	3.413	2.07058	1.87452	2.17555	2.17555	3.30103	0.374727	0.374727	-1.1926	1.36275	0.233703	0.0688035	0.321986	0.321986	1.26858	-1.1926	-1.1926	0.134618	0.237592	-0.37221
Gbem_0943	122	ribosomal protein L14	4.43084	3.97055	2.86788	2.77496	2.72666	1.79724	3.05977	1.91364	0.374727	1.47292	1.09064	0.174844	0.0976709	0.0575524	-0.714358	0.33421	-0.617684	-1.8958	0.912802	-0.186378	-0.726423
Gbem_0944	108	ribosomal protein L24	2.56864	3.57936	2.81167	2.90892	3.1588	3.1588	3.04576	2.4437	0.374727	-0.111965	0.980084	0.150629	0.255698	0.525682	0.525682	0.403547	-0.246956	-2.4824	0.339583	0.435687	-0.77527
Gbem_0945	179	ribosomal protein L5	2.34921	3.66096	3.04818	3.41754	3.03218	3.90309	2.59225	2.22427	1.74715	-0.75229	1.08576	0.227118	0.744669	0.204709	1.42504	-0.411741	-0.927356	-1.59591	0.186863	0.791471	-0.978334
Gbem_0947	132	ribosomal protein S8	3.22185	3.34182	2.87943	3.69263	3.00625	4.11054	3.02555	2.65758	0.374727	0.283766	0.397829	-0.0417835	0.731348	0.0787899	1.12867	0.0971437	-0.2527	-2.42306	0.21327	0.646268	-0.859538
Gbem_0948	179	ribosomal protein L6	2.44612	3.32693	2.74715	2.84727	2.95642	3.09909	2.59225	2.04818	0.374727	-0.0535505	0.949852	0.289376	0.40344	0.527774	0.690298	0.112915	-0.506875	-2.41323	0.395226	0.540504	-0.93573
Gbem_0949	122	ribosomal protein L18	2.21467	2.75874	0.374727	2.06048	0.374727	3.3827	1.91364	0.374727	0.374727	0.573665	1.03394	-0.982908	0.443222	-0.982908	1.56181	0.318997	-0.982908	-0.982908	0.208233	0.340707	-0.54894
Gbem_0950	162	ribosomal protein S5	3.06924	3.6034	3.26761	3.11435	3.11435	3.26277	3.09151	2.69357	0.374727	0.236157	0.794974	0.443681	0.283346	0.283346	0.438617	0.259461	-0.156848	-2.58273	0.491604	0.335103	-0.826707
Gbem_0951	59	ribosomal protein L30	2.83121	3.13224	2.22915	0.374727	1.6314	1.15428	9999	9999	9999	2.00293	2.00293	2.00293	2.00293	2.00293	2.00293	-2.60888	-2.60888	-2.60888	2.00293	2.00293	-2.60888
Gbem_0952	146	ribosomal protein L15	2.31277	2.43771	2.13668	2.39011	1.82584	1.95078	1.83565	0.374727	0.374727	0.714448	0.869658	0.49569	0.810535	0.109542	0.264753	0.121722	-1.69317	-1.69317	0.693265	0.394943	-1.08821
Gbem_0953	435	preprotein translocase, SecY subunit	1.36151	2.2646	0.374727	2.07278	1.22768	1.7048	1.36151	0.374727	0.374727	0.173566	1.4148	-1.1827	1.15115	-0.0103775	0.645391	0.173566	-1.1827	-1.1827	0.135222	0.595387	-0.73061
Gbem_0954	214	adenylate kinase( EC:2.7.4.3 )	2.27165	2.87371	1.66959	1.70333	1.87943	2.00436	2.14671	0.374727	0.374727	0.687027	1.41036	-0.0363031	0.00424328	0.215804	0.365909	0.536923	-1.59198	-1.59198	0.687027	0.195319	-0.882346
Gbem_0955	236	methionine aminopeptidase, type I	2.22915	2.47219	0.374727	1.10292	0.374727	1.40395	9999	9999	9999	2.00293	2.00293	2.00293	2.00293	2.00293	2.00293	-2.60888	-2.60888	-2.60888	2.00293	2.00293	-2.60888
Gbem_0957	122	ribosomal protein S13	1.91364	1.91364	0.374727	4.27435	4.02947	4.43883	2.21467	2.39076	2.99282	-0.60785	-0.60785	-1.75794	1.15641	0.973397	1.27933	-0.382878	-0.251278	0.198667	-0.991215	1.13638	-0.145163
Gbem_0958	131	ribosomal protein S11	2.48479	3.59873	2.5817	2.14787	2.32396	2.17783	0.374727	1.88273	0.374727	0.473679	1.54905	0.567233	0.148426	0.31842	0.177352	-1.56331	-0.107532	-1.56331	0.86332	0.214733	-1.07805
Gbem_0959	208	ribosomal protein S4	3.88059	3.78231	2.98297	2.3993	3.11946	3.10899	2.68194	2.82806	0.374727	1.05777	0.961968	0.182849	-0.386053	0.315888	0.305687	-0.110566	0.0318657	-2.35941	0.734195	0.0785075	-0.812702
Gbem_0960	339	DNA-directed RNA polymerase, alpha subunit	3.88976	3.7773	3.55971	3.40327	3.50649	3.56134	2.64589	2.72507	1.4698	0.935516	0.789149	0.505955	0.302353	0.436693	0.508079	-0.683373	-0.580318	-2.21405	0.74354	0.415708	-1.15925
Gbem_0961	144	ribosomal protein L17	2.4437	3.14267	2.14267	1.92445	1.92445	1.82754	2.14267	0.374727	0.374727	0.699646	1.47239	0.366845	0.125599	0.125599	0.0184606	0.366845	-1.58769	-1.58769	0.846293	0.0898861	-0.936179
Gbem_0962	1176	chromosome segregation protein SMC	0.374727	1.23062	0.374727	0.374727	1.07469	1.37572	9999	9999	9999	2.00293	2.00293	2.00293	2.00293	2.00293	2.00293	-2.60888	-2.60888	-2.60888	2.00293	2.00293	-2.60888
Gbem_0968	533	RNA binding metal dependent phosphohydrolase	1.75039	2.80475	2.4194	2.39523	2.9393	2.69626	1.75039	1.97224	0.374727	-0.471722	0.864812	0.37633	0.345696	1.03537	0.72729	-0.471722	-0.1905	-2.21556	0.256473	0.702786	-0.959259
Gbem_0969	262	metallophosphoesterase	0.374727	1.88273	1.5817	0.374727	1.75039	0.374727	9999	9999	9999	2.00293	2.00293	2.00293	2.00293	2.00293	2.00293	-2.60888	-2.60888	-2.60888	2.00293	2.00293	-2.60888
Gbem_0970	403	tyrosyl-tRNA synthetase( EC:6.1.1.1 )	2.29778	2.73712	1.39469	2.03858	2.13549	1.91364	1.69572	1.69572	0.374727	0.735931	1.39778	-0.62456	0.345441	0.491435	0.157223	-0.171063	-0.171063	-2.16113	0.50305	0.331367	-0.834417
Gbem_0978	647	DNA mismatch repair protein MutL	0.374727	1.66622	1.1891	0.374727	1.81626	2.0381	9999	9999	9999	2.00293	2.00293	2.00293	2.00293	2.00293	2.00293	-2.60888	-2.60888	-2.60888	2.00293	2.00293	-2.60888
Gbem_0980	74	RNA chaperone Hfq	2.4318	3.40952	2.4318	2.47712	2.17609	2.74036	3.03386	2.60789	0.374727	0.0266325	1.18099	0.0266325	0.0801436	-0.275271	0.390943	0.737461	0.234537	-2.40207	0.411419	0.0652718	-0.476691
Gbem_0983	264	extracellular solute-binding protein family 3	0.374727	2.42349	1.5784	1.88941	1.88941	1.88941	1.5784	0.374727	0.374727	-1.26778	1.32956	0.258181	0.652472	0.652472	0.652472	0.258181	-1.26778	-1.26778	0.106654	0.652472	-0.759126
Gbem_0989	486	protein of unknown function UPF0027	0.374727	1.61439	0.374727	0.374727	1.52676	1.35067	9999	9999	9999	2.00293	2.00293	2.00293	2.00293	2.00293	2.00293	-2.60888	-2.60888	-2.60888	2.00293	2.00293	-2.60888
Gbem_0991	400	RNA binding S1 domain protein	1.69897	2.72016	2	2.38987	2.56596	1.78781	1.39794	0.374727	0.374727	-0.00250109	1.17981	0.346024	0.797408	1.00128	0.100358	-0.351026	-1.53568	-1.53568	0.507776	0.633016	-1.14079
Gbem_0995	302	pseudouridine synthase, RluA family	0.374727	1.82102	0.374727	1.67469	1.85078	1.37366	0.374727	0.374727	1.82102	-1.03353	0.98417	-1.03353	0.780023	1.02568	0.360062	-1.03353	-1.03353	0.98417	-0.360962	0.721923	-0.360962
Gbem_0996	429	enolase( EC:4.2.1.11 )	3.83441	3.60307	3.31693	3.37463	2.6213	3.26639	3.05774	3.06651	0.374727	0.867389	0.641475	0.362048	0.418389	-0.317272	0.312694	0.108932	0.117501	-2.51116	0.623637	0.137937	-0.761574
Gbem_0997	789	metal dependent phosphohydrolase	0.374727	1.70498	0.374727	0.374727	1.37263	1.0716	9999	9999	9999	2.00293	2.00293	2.00293	2.00293	2.00293	2.00293	-2.60888	-2.60888	-2.60888	2.00293	2.00293	-2.60888
Gbem_1000	287	CBS domain containing protein	1.54212	2.01924	2.71821	0.374727	2.30321	0.374727	9999	9999	9999	2.00293	2.00293	2.00293	2.00293	2.00293	2.00293	-2.60888	-2.60888	-2.60888	2.00293	2.00293	-2.60888
Gbem_1004	413	hypothetical protein	1.68508	1.86117	0.374727	0.374727	1.85078	1.85078	9999	9999	9999	2.00293	2.00293	2.00293	2.00293	2.00293	2.00293	-2.60888	-2.60888	-2.60888	2.00293	2.00293	-2.60888
Gbem_1005	155	peptidylprolyl isomerase FKBP-type	0.374727	2.41173	1.80967	0.374727	1.33724	1.33724	9999	9999	9999	2.00293	2.00293	2.00293	2.00293	2.00293	2.00293	-2.60888	-2.60888	-2.60888	2.00293	2.00293	-2.60888
Gbem_1007	427	fructose/tagatose bisphosphate aldolase-like protein	2.14772	2.81673	2.14772	1.74715	1.84406	1.62221	1.6706	0.374727	0.374727	0.634394	1.46769	0.634394	0.135446	0.256155	-0.0201744	0.0401038	-1.57401	-1.57401	0.91216	0.123809	-1.03597
Gbem_1008	124	type IV pilus assembly PilZ	0.374727	2.20761	1.90658	0.374727	1.50934	0.374727	9999	9999	9999	2.00293	2.00293	2.00293	2.00293	2.00293	2.00293	-2.60888	-2.60888	-2.60888	2.00293	2.00293	-2.60888
Gbem_1010	322	import inner membrane translocase subunit Tim44	0.374727	1.79317	0.374727	1.57675	1.87778	0.374727	9999	9999	9999	2.00293	2.00293	2.00293	2.00293	2.00293	2.00293	-2.60888	-2.60888	-2.60888	2.00293	2.00293	-2.60888
Gbem_1012	616	ATP-dependent metalloprotease FtsH( EC:3.6.4.3 )	0.374727	1.21042	0.374727	2.27107	1.90309	2.20412	1.81248	0.374727	0.374727	-0.98671	-0.00082724	-0.98671	1.25044	0.81633	1.17146	0.709435	-0.98671	-0.98671	-0.658082	1.07941	-0.421328
Gbem_1014	495	4-alpha-glucanotransferase( EC:2.4.1.25 )	0.374727	2.15049	1.60642	1.47366	1.77469	1.77469	1.60642	0.374727	0.374727	-1.2858	1.23933	0.465664	0.276875	0.704937	0.704937	0.465664	-1.2858	-1.2858	0.13973	0.56225	-0.701979
Gbem_1015	427	O-acetylhomoserine/O-acetylserine sulfhydrylase( EC:2.5.1.49 )	2.06854	3.14042	2.64833	3.55666	3.07058	2.96337	2.27266	2.14772	0.374727	-0.431948	0.717203	0.189631	1.16344	0.642325	0.527387	-0.213114	-0.347059	-2.24787	0.158295	0.777718	-0.936013
Gbem_1022	228	OmpA/MotB domain protein	0.374727	2.64207	2.34104	0.811353	0.811353	0.374727	9999	9999	9999	2.00293	2.00293	2.00293	2.00293	2.00293	2.00293	-2.60888	-2.60888	-2.60888	2.00293	2.00293	-2.60888
Gbem_1031	822	Polyphosphate kinase( EC:2.7.4.1 )	1.08513	1.38616	0.374727	0.374727	1.68298	1.38195	1.08513	0.374727	0.374727	0.344543	0.911688	-0.993862	-0.993862	1.47091	0.903764	0.344543	-0.993862	-0.993862	0.0874566	0.46027	-0.547727
Gbem_1033	568	hybrid cluster protein	2.58807	2.67702	2.0238	1.83863	2.23657	2.31575	2.39178	1.24565	0.374727	0.844888	0.965643	0.0787791	-0.172626	0.367655	0.475159	0.578379	-0.977713	-2.16016	0.62977	0.223396	-0.853165
Gbem_1039	798	multi-sensor hybrid histidine kinase	0.374727	1.39903	0.374727	2.12349	1.99855	2.29958	1.098	0.374727	0.374727	-0.947721	0.292411	-0.947721	1.16953	1.01827	1.38273	-0.0720498	-0.947721	-0.947721	-0.534344	1.19017	-0.655831
Gbem_1044	584	methyl-accepting chemotaxis sensory transducer	1.71071	2.31277	0.374727	2.41608	1.85181	2.57881	2.07869	1.23359	0.374727	0.062004	0.785339	-1.54309	0.909462	0.231527	1.10497	0.504104	-0.511226	-1.54309	-0.231915	0.748652	-0.516737
Gbem_1057	451	type II and III secretion system protein	0.374727	1.64685	2.12397	0.374727	2.05224	2.17718	0.374727	0.374727	1.34582	-1.00318	0.533873	1.11036	-1.00318	1.02368	1.17464	-1.00318	-1.00318	0.170153	0.213684	0.398381	-0.612066
Gbem_1087	367	cytochrome b/b6 domain protein	0.374727	1.91246	0.374727	1.51999	0.374727	1.51999	9999	9999	9999	2.00293	2.00293	2.00293	2.00293	2.00293	2.00293	-2.60888	-2.60888	-2.60888	2.00293	2.00293	-2.60888
Gbem_1097	209	hypothetical protein	1.67985	2.15697	0.374727	0.374727	2.18709	1.88606	9999	9999	9999	2.00293	2.00293	2.00293	2.00293	2.00293	2.00293	-2.60888	-2.60888	-2.60888	2.00293	2.00293	-2.60888
Gbem_1137	332	hypothetical protein	2.08092	0.374727	1.47886	2.25181	2.31876	2.17263	1.47886	0.374727	1.47886	0.696634	-1.57065	-0.103415	0.923722	1.01268	0.818502	-0.103415	-1.57065	-0.103415	-0.32581	0.918303	-0.592493
Gbem_1148	230	carbonic anhydrase	1.63827	2.11539	0.374727	0.374727	0.374727	2.29757	9999	9999	9999	2.00293	2.00293	2.00293	2.00293	2.00293	2.00293	-2.60888	-2.60888	-2.60888	2.00293	2.00293	-2.60888
Gbem_1150	252	hypothetical protein	2.07572	3.1549	0.374727	0.920819	0.920819	0.374727	9999	9999	9999	2.00293	2.00293	2.00293	2.00293	2.00293	2.00293	-2.60888	-2.60888	-2.60888	2.00293	2.00293	-2.60888
Gbem_1168	552	hybrid cluster protein	2.10316	0.374727	0.374727	0.374727	1.49757	1.49757	9999	9999	9999	2.00293	2.00293	2.00293	2.00293	2.00293	2.00293	-2.60888	-2.60888	-2.60888	2.00293	2.00293	-2.60888
Gbem_1182	481	pyruvate kinase( EC:2.7.1.40 )	0.374727	2.16295	0.374727	2.51808	2.34199	2.04096	0.374727	1.61888	0.374727	-1.02022	0.843676	-1.02022	1.21383	1.03029	0.716519	-1.02022	0.276584	-1.02022	-0.398924	0.986879	-0.587955
Gbem_1201	744	ribonucleoside-diphosphate reductase, adenosylcobalamin-dependent	2.30452	3.02605	2.3837	3.54668	3.66726	3.60359	2.3837	1.97353	1.12843	-0.423226	0.415509	-0.331183	1.0207	1.16086	1.08685	-0.331183	-0.807982	-1.79035	-0.112966	1.08947	-0.976505
Gbem_1221	731	helicase, RecD/TraA family( EC:3.1.11.5 )	0.374727	1.73814	0.374727	0.374727	1.15864	1.15864	9999	9999	9999	2.00293	2.00293	2.00293	2.00293	2.00293	2.00293	-2.60888	-2.60888	-2.60888	2.00293	2.00293	-2.60888
Gbem_1236	286	cytochrome c oxidase, cbb3-type, subunit II	0.374727	1.84466	0.374727	0.374727	1.70006	1.39903	9999	9999	9999	2.00293	2.00293	2.00293	2.00293	2.00293	2.00293	-2.60888	-2.60888	-2.60888	2.00293	2.00293	-2.60888
Gbem_1239	549	hybrid cluster protein	2.26043	2.56146	1.73755	2.28493	2.02965	2.50677	2.43652	2.21467	0.374727	0.318628	0.764257	-0.455415	0.354893	-0.022999	0.683306	0.579304	0.250891	-2.47286	0.209157	0.3384	-0.547557
Gbem_1240	434	OmpA/MotB domain protein	0.374727	2.06148	1.66354	1.3363	1.63733	1.93836	0.374727	0.374727	2.20761	-1.25704	0.962865	0.439142	0.00846588	0.404646	0.800827	-1.25704	-1.25704	1.15518	0.0483215	0.404646	-0.452968
Gbem_1254	457	ATPase involved in chromosome partitioning-like protein	1.34008	1.81721	0.374727	1.81626	0.374727	1.81626	9999	9999	9999	2.00293	2.00293	2.00293	2.00293	2.00293	2.00293	-2.60888	-2.60888	-2.60888	2.00293	2.00293	-2.60888
Gbem_1257	295	Polyprenyl synthetase	0.374727	2.0073	0.374727	1.30539	0.374727	1.78252	9999	9999	9999	2.00293	2.00293	2.00293	2.00293	2.00293	2.00293	-2.60888	-2.60888	-2.60888	2.00293	2.00293	-2.60888
Gbem_1258	646	deoxyxylulose-5-phosphate synthase	0.374727	1.4908	0.374727	1.56944	1.26841	1.26841	1.18977	0.374727	0.374727	-1.02882	1.07453	-1.02882	1.22274	0.655415	0.655415	0.507203	-1.02882	-1.02882	-0.327708	0.844523	-0.516815
Gbem_1264	404	aspartate kinase( EC:2.7.2.4 )	2.85602	3.13398	2.23872	1.57675	1.75285	1.97469	2.43501	0.374727	0.374727	1.02405	1.30913	0.390968	-0.287922	-0.107328	0.120194	0.592283	-1.52069	-1.52069	0.90805	-0.0916854	-0.816364
Gbem_1265	528	2-isopropylmalate synthase/homocitrate synthase family protein	2.48149	3.21186	2.63909	2.59346	2.76955	2.79303	1.75449	1.97634	0.374727	0.230233	1.10034	0.417993	0.363629	0.573409	0.601382	-0.635851	-0.371559	-2.27958	0.582856	0.512806	-1.09566
Gbem_1268	137	transcriptional regulator, BadM/Rrf2 family	1.86328	2.16431	0.374727	0.374727	0.374727	2.01323	9999	9999	9999	2.00293	2.00293	2.00293	2.00293	2.00293	2.00293	-2.60888	-2.60888	-2.60888	2.00293	2.00293	-2.60888
Gbem_1271	435	trigger factor	2.59196	3.2646	2.06048	3.25806	2.81436	2.70522	0.374727	1.36151	0.374727	0.442481	1.03485	-0.0255708	1.02909	0.638344	0.542224	-1.51015	-0.641126	-1.51015	0.48392	0.736553	-1.22047
Gbem_1272	199	ATP-dependent Clp protease, proteolytic subunit ClpP( EC:3.4.21.92 )	1.70115	2.9316	2.30321	1.77599	1.95208	2.07702	1.70115	0.374727	0.374727	0.015758	1.48596	0.73513	0.105179	0.315581	0.464865	0.015758	-1.56912	-1.56912	0.745617	0.295208	-1.04082
Gbem_1273	417	ATP-dependent Clp protease, ATP-binding subunit ClpX	2.37986	2.81123	2.28295	1.61083	2.08796	2.3098	1.68089	1.85699	0.374727	0.643536	1.26448	0.504035	-0.463473	0.223337	0.542685	-0.362623	-0.109142	-2.24283	0.804017	0.10085	-0.904866
Gbem_1274	806	ATP-dependent protease La( EC:3.4.21.53 )	1.39469	1.57079	0.374727	2.14066	2.4039	0.374727	9999	9999	9999	2.00293	2.00293	2.00293	2.00293	2.00293	2.00293	-2.60888	-2.60888	-2.60888	2.00293	2.00293	-2.60888
Gbem_1275	91	histone family protein DNA-binding protein	4.26107	3.57244	3.1549	3.55321	3.91449	3.68963	2.73993	2.9952	2.64302	1.59578	0.331984	-0.434292	0.2967	0.95973	0.54706	-1.19587	-0.72738	-1.37372	0.497824	0.601163	-1.09899
Gbem_1278	401	type II secretion system protein	1.39686	1.87398	0.374727	2.29338	0.374727	1.81626	9999	9999	9999	2.00293	2.00293	2.00293	2.00293	2.00293	2.00293	-2.60888	-2.60888	-2.60888	2.00293	2.00293	-2.60888
Gbem_1279	573	type II secretion system protein E	1.24185	2.54288	1.24185	2.16431	2.03937	2.40735	1.24185	1.94082	0.374727	-0.632664	1.21088	-0.632664	0.674454	0.497418	1.01884	-0.632664	0.357766	-1.86136	-0.0181505	0.730236	-0.712085
Gbem_1280	305	Tfp pilus assembly protein ATPase PilM-like protein	0.374727	1.99282	0.374727	1.13253	1.43356	0.374727	9999	9999	9999	2.00293	2.00293	2.00293	2.00293	2.00293	2.00293	-2.60888	-2.60888	-2.60888	2.00293	2.00293	-2.60888
Gbem_1284	868	type II and III secretion system protein	0.374727	1.5386	1.06148	2.55071	2.70109	2.48625	1.36251	0.374727	1.06148	-1.25398	0.0415357	-0.489552	1.16812	1.33552	1.09637	-0.154473	-1.25398	-0.489552	-0.567333	1.2	-0.63267
Gbem_1290	444	carboxyl-terminal protease( EC:3.4.21.102 )	2.13077	2.4318	1.82974	2.47446	2.56463	2.77549	2.05159	1.65365	0.374727	0.137595	0.556419	-0.281228	0.61577	0.741233	1.03459	0.0274303	-0.526224	-2.30559	0.137595	0.797198	-0.934794
Gbem_1292	485	succinic semialdehyde dehydrogenase	0.374727	2.01323	0.374727	0.374727	1.58503	1.58503	9999	9999	9999	2.00293	2.00293	2.00293	2.00293	2.00293	2.00293	-2.60888	-2.60888	-2.60888	2.00293	2.00293	-2.60888
Gbem_1294	839	aconitate hydratase 2	3.62769	3.74834	3.60258	3.75356	3.87764	3.9961	3.27764	3.3707	2.78381	0.184095	0.511181	0.116018	0.525332	0.86173	1.1829	-0.764924	-0.512607	-2.10373	0.270431	0.856654	-1.12709
Gbem_1295	588	oligoendopeptidase, pepF/M3 family	0.374727	1.83268	0.374727	0.374727	1.42022	1.42022	9999	9999	9999	2.00293	2.00293	2.00293	2.00293	2.00293	2.00293	-2.60888	-2.60888	-2.60888	2.00293	2.00293	-2.60888
Gbem_1298	458	threonine synthase( EC:4.2.3.1 )	1.33913	1.64016	0.374727	0.374727	1.2668	0.374727	9999	9999	9999	2.00293	2.00293	2.00293	2.00293	2.00293	2.00293	-2.60888	-2.60888	-2.60888	2.00293	2.00293	-2.60888
Gbem_1300	383	NusA antitermination factor	3.28603	3.107	3.04005	2.87704	2.6138	2.83565	2.49598	2.11577	0.374727	0.861581	0.658266	0.582241	0.397124	0.0981847	0.350118	-0.0356083	-0.46738	-2.44453	0.700696	0.281809	-0.982505
Gbem_1302	986	translation initiation factor IF-2	2.21024	2.85738	2.28488	2.24843	2.04431	2.15826	2.28488	1.70509	0.374727	0.279571	1.22406	0.388498	0.335308	0.0373973	0.203696	0.388498	-0.457689	-2.39934	0.630711	0.192134	-0.822845
Gbem_1304	119	ribosome-binding factor A	0.374727	2.22548	0.374727	0.374727	1.81107	1.51004	9999	9999	9999	2.00293	2.00293	2.00293	2.00293	2.00293	2.00293	-2.60888	-2.60888	-2.60888	2.00293	2.00293	-2.60888
Gbem_1307	88	ribosomal protein S15	4.54828	3.71828	3.50268	2.68298	3.02909	2.7689	2.05552	2.53264	2.05552	1.91276	0.895115	0.630774	-0.374229	0.0501249	-0.268891	-1.14355	-0.558561	-1.14355	1.14622	-0.197665	-0.948551
Gbem_1308	696	3' exoribonuclease( EC:2.7.7.8 )	3.48167	3.30661	2.92824	2.62642	2.97419	3.07639	2.57236	2.58875	0.374727	0.90092	0.709248	0.294984	-0.0354736	0.345294	0.457185	-0.0946572	-0.0767118	-2.50079	0.635051	0.255668	-0.890719
Gbem_1309	418	peptidase M16 domain protein	1.67985	1.98088	1.67985	2.08355	0.374727	2.48149	9999	9999	9999	2.00293	2.00293	2.00293	2.00293	2.00293	2.00293	-2.60888	-2.60888	-2.60888	2.00293	2.00293	-2.60888
Gbem_1311	367	peptidase M29 aminopeptidase II	0.374727	1.43533	1.43533	9999	9999	9999	9999	9999	9999	2.00293	2.00293	2.00293	-2.60888	-2.60888	-2.60888	-2.60888	-2.60888	-2.60888	2.00293	-2.60888	-2.60888
Gbem_1324	749	malic protein( EC:1.1.1.40,EC:2.3.1.8 )	1.82449	2.42655	1.12552	2.54262	2.60957	3.19584	2.52346	1.42655	0.374727	-0.20367	0.473829	-0.990222	0.604448	0.679784	1.33951	0.582882	-0.651472	-1.83509	-0.240021	0.87458	-0.634559
Gbem_1327	242	protein-disulfide isomerase-like protein	0.374727	2.31515	0.374727	1.47625	0.374727	2.07831	9999	9999	9999	2.00293	2.00293	2.00293	2.00293	2.00293	2.00293	-2.60888	-2.60888	-2.60888	2.00293	2.00293	-2.60888
Gbem_1329	142	transcriptional regulator, MerR family	0.374727	2.7508	0.374727	1.33489	1.63592	2.20995	0.374727	1.84771	0.374727	-0.956169	1.63026	-0.956169	0.0889954	0.416676	1.04153	-0.956169	0.647219	-0.956169	-0.0940261	0.515733	-0.421707
Gbem_1339	172	peptidyl-prolyl cis-trans isomerase cyclophilin type	1.76447	2.80586	0.374727	2.65594	2.8072	2.61815	1.76447	2.0655	0.374727	-0.155574	0.923871	-1.5961	0.768464	0.925259	0.729295	-0.155574	0.156456	-1.5961	-0.275934	0.807673	-0.531739
Gbem_1341	389	S-adenosylmethionine synthetase( EC:2.5.1.6 )	2.10902	3.49284	2.48923	2.31203	2.70997	2.55506	2.6888	2.1882	1.41005	-0.590055	1.88093	0.0888623	-0.227563	0.483011	0.206414	0.445225	-0.448666	-1.83816	0.459912	0.153954	-0.613866
Gbem_1342	234	two component transcriptional regulator, winged helix family	0.374727	2.23284	0.374727	0.374727	1.18177	1.78383	9999	9999	9999	2.00293	2.00293	2.00293	2.00293	2.00293	2.00293	-2.60888	-2.60888	-2.60888	2.00293	2.00293	-2.60888
Gbem_1344	363	2-nitropropane dioxygenase NPD	1.91721	1.74112	1.91721	0.374727	2.12205	2.51999	9999	9999	9999	2.00293	2.00293	2.00293	2.00293	2.00293	2.00293	-2.60888	-2.60888	-2.60888	2.00293	2.00293	-2.60888
Gbem_1346	465	adenosylhomocysteinase( EC:3.3.1.1 )	2.63358	3.18988	2.33255	2.11445	2.29054	2.3363	2.23564	0.374727	0.374727	0.668948	1.24444	0.357536	0.131917	0.314081	0.361417	0.257283	-1.66781	-1.66781	0.756974	0.269138	-1.02611
Gbem_1352	576	aldehyde ferredoxin oxidoreductase( EC:1.2.7.5 )	2.14267	2.41567	1.84164	1.75203	2.35409	2.05306	2.19382	1.54061	0.374727	0.466813	0.905305	-0.0166974	-0.160629	0.806392	0.322882	0.548974	-0.500208	-2.37283	0.451807	0.322882	-0.774688
Gbem_1353	387	iron-containing alcohol dehydrogenase	0.374727	2.31538	0.374727	3.21632	2.62525	2.50031	1.71332	0.374727	0.374727	-0.995884	0.661168	-0.995884	1.43044	0.925756	0.819076	0.147091	-0.995884	-0.995884	-0.443533	1.05843	-0.614892
Gbem_1359	658	protein of unknown function DUF224 cysteine-rich region domain protein	1.4828	1.6589	0.374727	1.84619	1.54516	1.54516	0.374727	1.18177	0.374727	0.539911	0.82888	-1.27846	1.13623	0.64223	0.64223	-1.27846	0.045915	-1.27846	0.030109	0.806896	-0.837005
Gbem_1369	391	hydrogenase (NiFe) small subunit HydA( EC:1.12.99.6 )	1.88494	0.374727	1.70885	1.25337	1.25337	2.03152	1.40782	0.374727	0.374727	1.05693	-1.22319	0.791071	0.103378	0.103378	1.27823	0.336577	-1.22319	-1.22319	0.208272	0.494995	-0.703267
Gbem_1376	468	OmpA/MotB domain protein	0.374727	1.63078	2.10791	2.06215	2.284	1.88606	1.32975	1.32975	0.374727	-1.56176	0.202444	0.872588	0.808319	1.11992	0.560989	-0.22037	-0.22037	-1.56176	-0.162242	0.829742	-0.667499
Gbem_1391	66	cold-shock DNA-binding domain protein	2.48149	2.78252	2.18046	1.37572	2.4549	2.37572	2.48149	0.374727	0.374727	0.648003	0.970037	0.325969	-0.53492	0.619561	0.534855	0.648003	-1.60575	-1.60575	0.648003	0.206499	-0.854502
Gbem_1440	154	transcriptional regulator, BadM/Rrf2 family	0.374727	2.2896	0.374727	0.374727	1.82974	1.52871	9999	9999	9999	2.00293	2.00293	2.00293	2.00293	2.00293	2.00293	-2.60888	-2.60888	-2.60888	2.00293	2.00293	-2.60888
Gbem_1455	779	malic protein( EC:1.1.1.40,EC:2.3.1.8 )	1.71052	2.31258	1.10846	2.15079	1.37263	1.67366	1.40949	0.374727	0.374727	0.4715	1.35033	-0.407327	1.11415	-0.0217156	0.417697	0.0320865	-1.47836	-1.47836	0.4715	0.503377	-0.974877
Gbem_1464	392	succinyl-CoA synthetase, beta subunit( EC:6.2.1.5 )	0.374727	2.36096	1.88384	1.89279	2.06888	1.59176	0.374727	1.40671	0.374727	-1.25505	1.24985	0.648139	0.659432	0.881506	0.279793	-1.25505	0.0464247	-1.25505	0.214314	0.60691	-0.821224
Gbem_1465	308	succinyl-CoA synthetase, alpha subunit	0.374727	2.41454	0.374727	1.23062	1.23062	1.23062	1.81248	0.374727	0.374727	-0.909329	1.85213	-0.909329	0.249368	0.249368	0.249368	1.03708	-0.909329	-0.909329	0.0111591	0.249368	-0.260527
Gbem_1466	270	Electron transfer flavoprotein alpha/beta-subunit	1.56864	1.86967	0.374727	0.374727	0.374727	1.85543	9999	9999	9999	2.00293	2.00293	2.00293	2.00293	2.00293	2.00293	-2.60888	-2.60888	-2.60888	2.00293	2.00293	-2.60888
Gbem_1468	656	protein of unknown function DUF224 cysteine-rich region domain protein	1.48413	1.48413	0.374727	1.9639	1.48678	1.48678	1.1831	0.374727	0.374727	0.57877	0.57877	-1.25918	1.37362	0.58317	0.58317	0.0800498	-1.25918	-1.25918	-0.0338816	0.846654	-0.812773
Gbem_1469	258	Electron transfer flavoprotein alpha/beta-subunit	0.374727	2.19044	1.58838	2.32675	1.42366	1.90078	1.58838	1.58838	0.374727	-1.5928	1.01432	0.14984	1.21004	-0.0866775	0.598403	0.14984	0.14984	-1.5928	-0.142881	0.573921	-0.43104
Gbem_1470	302	Electron transfer flavoprotein alpha subunit	0.374727	1.51999	0.374727	0.374727	1.64207	1.64207	9999	9999	9999	2.00293	2.00293	2.00293	2.00293	2.00293	2.00293	-2.60888	-2.60888	-2.60888	2.00293	2.00293	-2.60888
Gbem_1471	356	3,4-dihydroxy-2-butanone 4-phosphate synthase( EC:3.5.4.25 )	1.44855	1.92567	2.14752	0.374727	1.58004	0.374727	9999	9999	9999	2.00293	2.00293	2.00293	2.00293	2.00293	2.00293	-2.60888	-2.60888	-2.60888	2.00293	2.00293	-2.60888
Gbem_1482	735	methyl-accepting chemotaxis sensory transducer	1.61083	2.88959	1.91186	2.68934	2.93452	2.77101	1.61083	1.61083	1.13371	-0.752404	1.1038	-0.315437	0.813132	1.16902	0.931682	-0.752404	-0.752404	-1.44498	0.0119865	0.971277	-0.983263
Gbem_1486	886	multi-sensor hybrid histidine kinase	0.374727	1.3536	0.374727	0.620513	0.374727	1.31948	9999	9999	9999	2.00293	2.00293	2.00293	2.00293	2.00293	2.00293	-2.60888	-2.60888	-2.60888	2.00293	2.00293	-2.60888
Gbem_1495	153	putative signal-transduction protein with CBS domains	2.11634	2.41737	0.374727	0.374727	1.20482	1.20482	9999	9999	9999	2.00293	2.00293	2.00293	2.00293	2.00293	2.00293	-2.60888	-2.60888	-2.60888	2.00293	2.00293	-2.60888
Gbem_1497	281	tetrahydrofolate dehydrogenase/cyclohydrolase( EC:1.5.1.5 )	1.85232	3.06981	2.15335	2.40718	2.65991	2.89186	2.32944	2.02841	0.374727	-0.435561	1.10593	-0.0544196	0.266957	0.586939	0.880615	0.168534	-0.212608	-2.30638	0.205315	0.57817	-0.783485
Gbem_1498	288	UTP-glucose-1-phosphate uridylyltransferase	1.84164	2.77106	2.14267	2.69537	2.76231	2.39434	1.84164	1.54061	0.374727	-0.258793	0.950824	0.13299	0.852314	0.939444	0.460531	-0.258793	-0.650576	-2.16794	0.275007	0.750763	-1.02577
Gbem_1500	270	Electron transfer flavoprotein alpha/beta-subunit	2.04576	2.64782	0.374727	1.18977	1.4908	0.374727	9999	9999	9999	2.00293	2.00293	2.00293	2.00293	2.00293	2.00293	-2.60888	-2.60888	-2.60888	2.00293	2.00293	-2.60888
Gbem_1501	442	Electron transfer flavoprotein alpha subunit	0.374727	1.8317	1.35458	1.44855	1.92567	1.44855	0.374727	0.374727	1.35458	-1.26405	1.06547	0.302613	0.452864	1.21572	0.452864	-1.26405	-1.26405	0.302613	0.0346787	0.70715	-0.741829
Gbem_1502	664	protein of unknown function DUF224 cysteine-rich region domain protein	1.47886	1.95598	1.17783	1.56864	1.56864	2.04576	1.17783	0.374727	0.374727	0.292586	1.08438	-0.206981	0.441569	0.441569	1.23336	-0.206981	-1.53975	-1.53975	0.389995	0.7055	-1.0955
Gbem_1507	112	nitrogen regulatory protein P-II	0.374727	3.22954	0.374727	0.374727	1.70115	2.00218	9999	9999	9999	2.00293	2.00293	2.00293	2.00293	2.00293	2.00293	-2.60888	-2.60888	-2.60888	2.00293	2.00293	-2.60888
Gbem_1508	515	ammonium transporter	1.28819	1.98716	0.374727	1.61439	0.374727	2.21645	9999	9999	9999	2.00293	2.00293	2.00293	2.00293	2.00293	2.00293	-2.60888	-2.60888	-2.60888	2.00293	2.00293	-2.60888
Gbem_1511	151	UspA domain protein	0.374727	2.29814	0.374727	0.374727	1.71783	1.89392	9999	9999	9999	2.00293	2.00293	2.00293	2.00293	2.00293	2.00293	-2.60888	-2.60888	-2.60888	2.00293	2.00293	-2.60888
Gbem_1517	664	SSS sodium solute transporter superfamily	3.36252	2.83104	3.55623	3.78132	3.42117	3.69417	3.12231	3.11233	2.08092	0.27662	-0.740661	0.647385	1.07822	0.388873	0.911413	-0.183153	-0.202263	-2.17644	0.061115	0.792836	-0.853951
Gbem_1518	103	protein of unknown function DUF485	9999	9999	9999	2.52288	2.34679	2.58983	1.98716	1.98716	0.374727	-2.60888	-2.60888	-2.60888	2.00293	2.00293	2.00293	2.00293	2.00293	2.00293	-2.60888	2.00293	2.00293
Gbem_1522	461	two component, sigma54 specific, transcriptional regulator, Fis family	0.374727	2.3363	1.3363	1.13608	1.13608	0.374727	9999	9999	9999	2.00293	2.00293	2.00293	2.00293	2.00293	2.00293	-2.60888	-2.60888	-2.60888	2.00293	2.00293	-2.60888
Gbem_1526	958	preprotein translocase, SecA subunit	1.49576	2.88196	2.45	1.12552	1.82449	2.16691	1.92172	1.7176	0.374727	-0.377432	1.50843	0.920769	-0.881123	0.0697926	0.535642	0.202078	-0.0756177	-1.90254	0.683922	-0.091896	-0.592026
Gbem_1527	391	arginine biosynthesis bifunctional protein ArgJ( EC:2.3.1.1 )	0.374727	2.10679	0.374727	0.374727	1.62617	1.62617	9999	9999	9999	2.00293	2.00293	2.00293	2.00293	2.00293	2.00293	-2.60888	-2.60888	-2.60888	2.00293	2.00293	-2.60888
Gbem_1528	135	hypothetical protein	0.374727	2.34679	0.374727	0.374727	1.72584	1.72584	9999	9999	9999	2.00293	2.00293	2.00293	2.00293	2.00293	2.00293	-2.60888	-2.60888	-2.60888	2.00293	2.00293	-2.60888
Gbem_1530	405	response regulator receiver protein	2.23764	1.9946	1.69357	1.41794	2.37218	1.41794	0.374727	0.374727	1.69357	1.0099	0.673261	0.256292	-0.125505	1.19625	-0.125505	-1.5705	-1.5705	0.256292	0.646485	0.315081	-0.961567
Gbem_1531	888	valyl-tRNA synthetase	1.82974	2.61979	1.65365	2.09305	2.15104	2.09305	1.52871	1.52871	0.374727	0.105289	1.36314	-0.175068	0.524512	0.616842	0.524512	-0.373985	-0.373985	-2.21126	0.431121	0.555288	-0.986409
Gbem_1536	1568	Tfp pilus assembly protein tip-associated adhesin PilY1-like protein	0.374727	1.28178	0.374727	0.374727	1.26841	1.56944	9999	9999	9999	2.00293	2.00293	2.00293	2.00293	2.00293	2.00293	-2.60888	-2.60888	-2.60888	2.00293	2.00293	-2.60888
Gbem_1546	350	type IV pilus assembly protein PilM	0.374727	2.35902	1.93305	3.09691	3.1127	3.54636	2.05799	0.374727	1.45593	-1.44627	0.282671	-0.0884819	0.925604	0.939366	1.31722	0.0203791	-1.44627	-0.504205	-0.417362	1.06073	-0.643367
Gbem_1550	946	type IV pilus secretin PilQ	1.50123	2.2002	1.02411	2.04576	2.68921	1.94885	1.02411	0.374727	1.02411	-0.0484743	0.900815	-0.696465	0.691062	1.56495	0.559446	-0.696465	-1.57841	-0.696465	0.0519586	0.938487	-0.990446
Gbem_1552	1544	Ig family protein	0.374727	1.11238	0.374727	0.374727	2.92894	3.37263	0.374727	0.811353	0.374727	-0.631113	-0.00820965	-0.631113	-0.631113	1.52575	1.90043	-0.631113	-0.26241	-0.631113	-0.423478	0.93169	-0.508212
Gbem_1554	393	chorismate synthase( EC:4.2.3.5 )	0.374727	2.60973	0.374727	2.13273	2.65561	2.43376	1.88273	0.374727	0.374727	-1.02853	1.07381	-1.02853	0.62512	1.11696	0.908282	0.389959	-1.02853	-1.02853	-0.327753	0.883455	-0.555702
Gbem_1561	156	acetyl-CoA carboxylase, biotin carboxyl carrier protein	2.58503	2.10791	2.40894	0.374727	1.76447	2.36653	9999	9999	9999	2.00293	2.00293	2.00293	2.00293	2.00293	2.00293	-2.60888	-2.60888	-2.60888	2.00293	2.00293	-2.60888
Gbem_1562	446	acetyl-CoA carboxylase, biotin carboxylase	2.49679	3.25915	2.71239	3.42834	2.78325	2.79515	2.49679	2.76564	0.374727	-0.080939	0.785299	0.164039	0.977546	0.244549	0.258069	-0.080939	0.22454	-2.49216	0.289466	0.493388	-0.782854
Gbem_1563	129	glycine cleavage system H protein	0.374727	2.19044	1.88941	0.374727	0.374727	1.76574	9999	9999	9999	2.00293	2.00293	2.00293	2.00293	2.00293	2.00293	-2.60888	-2.60888	-2.60888	2.00293	2.00293	-2.60888
Gbem_1566	97	hypothetical protein	2.01323	2.31426	0.374727	0.374727	0.374727	2.2993	9999	9999	9999	2.00293	2.00293	2.00293	2.00293	2.00293	2.00293	-2.60888	-2.60888	-2.60888	2.00293	2.00293	-2.60888
Gbem_1567	474	phosphoglucomutase/phosphomannomutase alpha/beta/alpha domain I	1.62525	2.80134	0.374727	2.33255	1.5544	2.33255	2.22731	0.374727	0.374727	0.0727532	1.29571	-1.2276	0.808234	-0.000926143	0.808234	0.698805	-1.2276	-1.2276	0.0469535	0.538514	-0.585467
Gbem_1568	284	Fe-S cluster assembly protein NifU	0.374727	2.54668	1.54668	1.95468	2.25571	2.4318	1.84771	0.374727	0.374727	-1.25868	1.12201	0.0259041	0.47311	0.803071	0.996086	0.355865	-1.25868	-1.25868	-0.0369226	0.757422	-0.7205
Gbem_1569	389	cysteine desulfurase NifS	1.71108	2.75247	2.10902	2.4764	2.45157	2.52216	1.71108	1.41005	0.374727	-0.317003	1.08524	0.218826	0.713503	0.680078	0.775116	-0.317003	-0.722343	-2.11641	0.329021	0.722899	-1.05192
Gbem_1575	842	formate dehydrogenase, alpha subunit( EC:1.2.1.2 )	0.374727	1.07469	0.374727	2.0368	1.91186	2.24766	1.07469	1.07469	0.374727	-1.07604	-0.130885	-1.07604	1.16825	0.999549	1.45297	-0.130885	-0.130885	-1.07604	-0.760987	1.20692	-0.445936
Gbem_1578	71	hypothetical protein	0.374727	2.84771	0.374727	1.5391	2.14116	0.374727	9999	9999	9999	2.00293	2.00293	2.00293	2.00293	2.00293	2.00293	-2.60888	-2.60888	-2.60888	2.00293	2.00293	-2.60888
Gbem_1587	143	ferric uptake regulator, Fur family	0.374727	2.88606	1.84466	2.07229	1.8962	1.59517	1.84466	1.84466	0.374727	-1.57562	1.55908	0.25919	0.543315	0.323514	-0.0522391	0.25919	0.25919	-1.57562	0.0808835	0.27153	-0.352413
Gbem_1588	663	ferrous iron transport protein B	0.374727	1.65561	0.374727	2.14962	2.3837	2.25876	1.17849	0.374727	0.374727	-0.96727	0.471049	-0.96727	1.02578	1.28863	1.14834	-0.0647175	-0.96727	-0.96727	-0.487831	1.15425	-0.666419
Gbem_1590	214	iron (metal) dependent repressor, DtxR family	0.374727	2.44774	0.374727	1.49621	1.79724	0.374727	9999	9999	9999	2.00293	2.00293	2.00293	2.00293	2.00293	2.00293	-2.60888	-2.60888	-2.60888	2.00293	2.00293	-2.60888
Gbem_1591	603	methyl-accepting chemotaxis sensory transducer	0.374727	2.17393	0.374727	0.374727	1.41908	1.59517	9999	9999	9999	2.00293	2.00293	2.00293	2.00293	2.00293	2.00293	-2.60888	-2.60888	-2.60888	2.00293	2.00293	-2.60888
Gbem_1593	121	response regulator receiver protein	2.39434	2.95861	2.39434	1.52871	1.82974	1.7048	0.374727	1.91721	0.374727	0.769402	1.41293	0.769402	-0.217803	0.125507	-0.0169798	-1.53386	0.225269	-1.53386	0.98391	-0.0364255	-0.947484
Gbem_1594	696	CheA signal transduction histidine kinase	1.75945	2.51912	1.75945	2.78612	2.52288	2.56864	1.75945	1.75945	0.374727	-0.297371	0.732463	-0.297371	1.09442	0.737561	0.799591	-0.297371	-0.297371	-2.17455	0.0459073	0.877191	-0.923098
Gbem_1595	284	MCP methyltransferase, CheR-type( EC:2.1.1.80 )	1.54668	2.14874	0.374727	0.374727	1.32514	0.374727	9999	9999	9999	2.00293	2.00293	2.00293	2.00293	2.00293	2.00293	-2.60888	-2.60888	-2.60888	2.00293	2.00293	-2.60888
Gbem_1597	356	response regulator receiver modulated CheB methylesterase( EC:3.1.1.61 )	0.374727	2.29365	1.74958	0.374727	2.08884	2.26493	1.44855	0.374727	0.374727	-1.00817	1.17592	0.556669	-1.00817	0.942813	1.14324	0.214041	-1.00817	-1.00817	0.241473	0.359294	-0.600767
Gbem_1599	251	3-deoxy-D-manno-octulosonate cytidylyltransferase( EC:2.7.7.38 )	0.374727	2.44542	1.60033	2.64461	2.34358	2.60682	1.60033	1.60033	0.374727	-1.53994	0.808887	-0.149722	1.03483	0.693366	0.991965	-0.149722	-0.149722	-1.53994	-0.293592	0.90672	-0.613128
Gbem_1600	533	CTP synthase( EC:6.3.4.2 )	1.87533	2.88606	2.11837	1.59517	2.44026	1.8962	1.27327	0.374727	0.374727	0.264878	1.44374	0.548347	-0.0618971	0.92379	0.289212	-0.43734	-1.48537	-1.48537	0.752323	0.383702	-1.13602
Gbem_1601	273	2-dehydro-3-deoxyphosphooctonate aldolase	1.86487	2.64302	2.04096	2.46471	2.54389	2.54389	2.04096	1.56384	0.374727	-0.201959	0.888515	0.0448093	0.638634	0.749595	0.749595	0.0448093	-0.623811	-2.29019	0.243788	0.712608	-0.956397
Gbem_1602	322	KpsF/GutQ family protein( EC:5.3.1.13 )	0.374727	2.57133	1.49214	2.17231	1.09313	2.09313	1.49214	0.374727	0.374727	-1.14286	1.46436	0.183439	0.990749	-0.290168	0.896766	0.183439	-1.14286	-1.14286	0.168312	0.532449	-0.700761
Gbem_1604	952	polysaccharide export protein	1.02136	1.97561	0.374727	1.51641	2.25678	2.51641	0.374727	1.02136	1.49848	-0.486359	0.755446	-1.32786	0.157875	1.12135	1.45923	-1.32786	-0.486359	0.134543	-0.352924	0.912816	-0.559892
Gbem_1633	647	polysaccharide biosynthesis protein CapD	1.1891	1.96725	0.374727	1.34775	0.374727	2.1259	9999	9999	9999	2.00293	2.00293	2.00293	2.00293	2.00293	2.00293	-2.60888	-2.60888	-2.60888	2.00293	2.00293	-2.60888
Gbem_1639	262	hypothetical protein	1.5817	1.88273	0.374727	2.35902	0.374727	2.66005	0.374727	1.88273	0.374727	0.27854	0.596933	-0.998048	1.1007	-0.998048	1.41909	-0.998048	0.596933	-0.998048	-0.0408587	0.507247	-0.466388
Gbem_1644	222	serine O-acetyltransferase( EC:2.3.1.30 )	0.374727	2.49875	1.65365	0.374727	2.98777	3.14267	1.65365	0.374727	0.374727	-0.952604	0.857038	0.137023	-0.952604	1.27368	1.40565	0.137023	-0.952604	-0.952604	0.013819	0.575576	-0.589395
Gbem_1650	549	AMP-dependent synthetase and ligase	0.374727	1.73755	0.374727	1.42136	0.374727	1.42136	9999	9999	9999	2.00293	2.00293	2.00293	2.00293	2.00293	2.00293	-2.60888	-2.60888	-2.60888	2.00293	2.00293	-2.60888
Gbem_1652	441	Citrate synthase( EC:2.3.3.1 )	3.91427	4.08634	4.00294	4.56988	4.40069	4.69897	4.21289	4.00294	3.67571	-0.788428	-0.265782	-0.519094	1.20287	0.68899	1.59497	0.118594	-0.519094	-1.51302	-0.524435	1.16228	-0.637841
Gbem_1654	137	nucleoside diphosphate kinase( EC:2.7.4.6 )	2.16431	3.24349	2.3404	3.32658	3.02555	3.10344	2.3404	1.86328	0.374727	-0.275481	0.886126	-0.0859406	0.975566	0.651544	0.735379	-0.0859406	-0.599503	-2.20175	0.174901	0.787496	-0.962397
Gbem_1657	305	PfkB domain protein	1.81673	1.81673	0.374727	0.374727	1.76955	0.374727	9999	9999	9999	2.00293	2.00293	2.00293	2.00293	2.00293	2.00293	-2.60888	-2.60888	-2.60888	2.00293	2.00293	-2.60888
Gbem_1660	126	response regulator receiver protein	0.374727	1.89963	0.374727	1.41341	1.89053	0.374727	9999	9999	9999	2.00293	2.00293	2.00293	2.00293	2.00293	2.00293	-2.60888	-2.60888	-2.60888	2.00293	2.00293	-2.60888
Gbem_1661	147	UspA domain protein	1.83268	2.83268	0.374727	1.96108	2.26211	1.96108	2.43474	0.374727	0.374727	0.239755	1.27438	-1.26869	0.372601	0.684054	0.372601	0.862663	-1.26869	-1.26869	0.0818174	0.476418	-0.558236
Gbem_1662	396	response regulator receiver sensor signal transduction histidine kinase	1.4023	2.30539	0.374727	0.374727	0.374727	2.48945	9999	9999	9999	2.00293	2.00293	2.00293	2.00293	2.00293	2.00293	-2.60888	-2.60888	-2.60888	2.00293	2.00293	-2.60888
Gbem_1667	411	phosphopantothenoylcysteine decarboxylase/phosphopantothenate--cysteine ligase	0.374727	1.98822	1.38616	0.374727	1.383	0.374727	9999	9999	9999	2.00293	2.00293	2.00293	2.00293	2.00293	2.00293	-2.60888	-2.60888	-2.60888	2.00293	2.00293	-2.60888
Gbem_1693	282	ABC-type tungstate transport system permease component-like protein	0.374727	2.24872	1.54975	1.86967	1.86967	1.9946	1.54975	0.374727	0.374727	-1.28108	1.16482	0.25254	0.670086	0.670086	0.833154	0.25254	-1.28108	-1.28108	0.0454282	0.724442	-0.76987
Gbem_1706	167	Ferritin Dps family protein	0.374727	1.77728	2.47625	0.374727	2.20761	2.03152	9999	9999	9999	2.00293	2.00293	2.00293	2.00293	2.00293	2.00293	-2.60888	-2.60888	-2.60888	2.00293	2.00293	-2.60888
Gbem_1707	539	Aldehyde Dehydrogenase_	0.374727	1.96738	0.374727	1.34679	0.374727	1.64782	9999	9999	9999	2.00293	2.00293	2.00293	2.00293	2.00293	2.00293	-2.60888	-2.60888	-2.60888	2.00293	2.00293	-2.60888
Gbem_1710	343	phosphate ABC transporter, periplasmic phosphate-binding protein	2.16368	2.86265	2.24286	1.32468	1.02365	1.02365	2.3678	0.374727	0.374727	0.698449	1.4673	0.785546	-0.224432	-0.555559	-0.555559	0.922977	-1.26936	-1.26936	0.983766	-0.445183	-0.538583
Gbem_1717	223	phosphate uptake regulator, PhoU	1.6517	1.95273	0.374727	2.06215	2.284	0.374727	9999	9999	9999	2.00293	2.00293	2.00293	2.00293	2.00293	2.00293	-2.60888	-2.60888	-2.60888	2.00293	2.00293	-2.60888
Gbem_1718	252	phosphate ABC transporter, ATPase subunit	0.374727	2.50169	0.374727	1.55284	0.374727	1.55284	9999	9999	9999	2.00293	2.00293	2.00293	2.00293	2.00293	2.00293	-2.60888	-2.60888	-2.60888	2.00293	2.00293	-2.60888
Gbem_1723	329	sulfate ABC transporter, periplasmic sulfate-binding protein	0.374727	1.95993	1.4828	9999	9999	9999	9999	9999	9999	2.00293	2.00293	2.00293	-2.60888	-2.60888	-2.60888	-2.60888	-2.60888	-2.60888	2.00293	-2.60888	-2.60888
Gbem_1725	402	S-adenosylmethionine synthetase( EC:2.5.1.6 )	0.374727	1.39577	1.6968	0.374727	1.0013	0.374727	9999	9999	9999	2.00293	2.00293	2.00293	2.00293	2.00293	2.00293	-2.60888	-2.60888	-2.60888	2.00293	2.00293	-2.60888
Gbem_1751	694	MJ0042 family finger-like protein	1.15864	2.33473	0.374727	1.82102	0.374727	1.64493	9999	9999	9999	2.00293	2.00293	2.00293	2.00293	2.00293	2.00293	-2.60888	-2.60888	-2.60888	2.00293	2.00293	-2.60888
Gbem_1752	419	cell wall hydrolase/autolysin( EC:3.5.1.28 )	0.374727	1.85491	0.374727	1.34008	0.374727	1.34008	9999	9999	9999	2.00293	2.00293	2.00293	2.00293	2.00293	2.00293	-2.60888	-2.60888	-2.60888	2.00293	2.00293	-2.60888
Gbem_1754	428	nucleotide sugar dehydrogenase	0.374727	1.84568	1.36856	1.34775	1.94981	2.19285	1.36856	0.374727	0.374727	-1.21906	0.843417	0.174428	0.14526	0.98943	1.3302	0.174428	-1.21906	-1.21906	-0.0670701	0.821631	-0.754561
Gbem_1762	272	flagellin domain protein	1.86646	2.34358	0.374727	1.74473	1.74473	1.74473	1.56543	1.86646	0.374727	0.518697	1.22075	-1.67631	0.339572	0.339572	0.339572	0.0757478	0.518697	-1.67631	0.0210481	0.339572	-0.36062
Gbem_1767	882	PEP-CTERM system TPR-repeat lipoprotein	1.05453	2.13371	0.374727	0.374727	1.94885	1.94885	9999	9999	9999	2.00293	2.00293	2.00293	2.00293	2.00293	2.00293	-2.60888	-2.60888	-2.60888	2.00293	2.00293	-2.60888
Gbem_1770	499	polysaccharide chain length determinant protein, PEP-CTERM locus subfamily	0.374727	1.3019	0.374727	1.25414	1.55517	0.374727	9999	9999	9999	2.00293	2.00293	2.00293	2.00293	2.00293	2.00293	-2.60888	-2.60888	-2.60888	2.00293	2.00293	-2.60888
Gbem_1785	356	hypothetical protein	1.44855	1.44855	0.374727	2.06215	1.953	2.18709	1.44855	0.374727	1.74958	-0.00165799	-0.00165799	-1.60841	0.916462	0.753151	1.10341	-0.00165799	-1.60841	0.44877	-0.537241	0.92434	-0.387099
Gbem_1805	449	nucleotide sugar dehydrogenase	0.374727	1.94981	1.82487	2.02228	1.72125	1.72125	1.94981	0.374727	0.374727	-1.32118	0.773548	0.60739	0.869917	0.469573	0.469573	0.773548	-1.32118	-1.32118	0.0199183	0.603021	-0.622939
Gbem_1807	454	two component, sigma54 specific, transcriptional regulator, Fis family	0.374727	2.04191	0.374727	1.72816	0.374727	1.72816	9999	9999	9999	2.00293	2.00293	2.00293	2.00293	2.00293	2.00293	-2.60888	-2.60888	-2.60888	2.00293	2.00293	-2.60888
Gbem_1826	835	methyl-accepting chemotaxis sensory transducer	0.374727	2.15749	1.37934	1.82391	2.12494	2.49292	1.07831	1.07831	0.374727	-1.36813	0.939609	-0.0676852	0.507792	0.897466	1.3738	-0.45736	-0.45736	-1.36813	-0.165403	0.926353	-0.76095
Gbem_1827	754	alpha amylase catalytic region	9999	9999	9999	2.44855	1.97143	2.2267	1.42366	1.12263	0.374727	-2.60888	-2.60888	-2.60888	2.00293	2.00293	2.00293	2.00293	2.00293	2.00293	-2.60888	2.00293	2.00293
Gbem_1847	350	phosphate ABC transporter, periplasmic phosphate-binding protein	0.374727	1.75696	0.374727	2.35655	2.39794	2.25964	1.75696	0.374727	0.374727	-1.02268	0.447351	-1.02268	1.08502	1.12904	0.981956	0.447351	-1.02268	-1.02268	-0.53267	1.06534	-0.53267
Gbem_1849	252	phosphate ABC transporter, ATPase subunit	0.374727	2.50169	0.374727	1.55129	1.55129	0.374727	9999	9999	9999	2.00293	2.00293	2.00293	2.00293	2.00293	2.00293	-2.60888	-2.60888	-2.60888	2.00293	2.00293	-2.60888
Gbem_1852	342	phosphate ABC transporter, periplasmic phosphate-binding protein	1.9431	2.69642	1.9431	1.82198	1.64589	1.34486	2.42022	0.374727	0.374727	0.401797	1.33383	0.401797	0.251955	0.0340927	-0.338346	0.992099	-1.53861	-1.53861	0.712473	-0.0174327	-0.695041
Gbem_1874	533	L-aspartate oxidase( EC:1.4.3.16 )	0.374727	2.44936	0.374727	2.74836	2.59346	2.22548	1.75039	1.27327	0.374727	-1.19572	0.873053	-1.19572	1.17121	1.01674	0.649805	0.17606	-0.299713	-1.19572	-0.506127	0.945917	-0.43979
Gbem_1879	399	putative homoserine kinase( EC:5.4.2.1 )	0.374727	2.17718	1.39903	0.374727	1.66959	2.06753	9999	9999	9999	2.00293	2.00293	2.00293	2.00293	2.00293	2.00293	-2.60888	-2.60888	-2.60888	2.00293	2.00293	-2.60888
Gbem_1880	434	aminotransferase class I and II	2.47645	3.28159	2.83963	2.80302	2.67174	2.44129	2.47645	2.31675	0.374727	0.0825648	1.06914	0.527585	0.482722	0.32186	0.0394787	0.0825648	-0.113125	-2.49279	0.559763	0.281354	-0.841116
Gbem_1883	599	GTP-binding protein LepA	1.22257	2.565	1.22257	1.05257	0.374727	1.05257	9999	9999	9999	2.00293	2.00293	2.00293	2.00293	2.00293	2.00293	-2.60888	-2.60888	-2.60888	2.00293	2.00293	-2.60888
Gbem_1884	547	methyl-accepting chemotaxis sensory transducer	2.37596	3.06135	2.65995	2.17783	2.75762	2.08092	1.73913	1.73913	0.374727	0.34006	1.20796	0.699675	0.0891819	0.823343	-0.033532	-0.466327	-0.466327	-2.19403	0.74923	0.292997	-1.04223
Gbem_1887	180	carbonic anhydrase	2.04576	1.74473	1.74473	2.19382	2.19382	2.67094	1.74473	0.374727	0.374727	0.464204	0.0858304	0.0858304	0.650309	0.650309	1.25002	0.0858304	-1.63616	-1.63616	0.211955	0.850211	-1.06217
Gbem_1888	749	malic protein( EC:1.1.1.40,EC:2.3.1.8 )	1.12552	2.38079	0.374727	2.16909	2.04415	1.56703	2.23946	1.60264	0.374727	-0.541189	1.08989	-1.51675	0.81481	0.652467	0.0325045	0.906249	0.0787739	-1.51675	-0.322684	0.499927	-0.177243
Gbem_1893	383	deoxyguanosinetriphosphate triphosphohydrolase	0.374727	2.11577	0.374727	2.26761	2.1707	2.74473	1.89392	0.374727	0.374727	-1.02808	0.700568	-1.02808	0.851323	0.755102	1.32505	0.480298	-1.02808	-1.02808	-0.451867	0.977158	-0.525291
Gbem_1895	177	phosphoribosyltransferase( EC:2.4.2.9 )	0.374727	2.451	0.374727	1.60818	1.78427	2.21024	2.05306	0.374727	0.374727	-1.01695	1.29118	-1.01695	0.354251	0.550007	1.02354	0.848805	-1.01695	-1.01695	-0.247571	0.642601	-0.39503
Gbem_1896	310	aspartate carbamoyltransferase( EC:2.1.3.2 )	0.374727	1.98576	1.50864	0.374727	1.5236	0.374727	9999	9999	9999	2.00293	2.00293	2.00293	2.00293	2.00293	2.00293	-2.60888	-2.60888	-2.60888	2.00293	2.00293	-2.60888
Gbem_1897	424	dihydroorotase, multifunctional complex type( EC:3.5.2.3 )	0.374727	2.27572	0.374727	2.2993	1.60033	2.50342	1.67366	0.374727	0.374727	-1.00351	1.02143	-1.00351	1.04654	0.301996	1.26397	0.380115	-1.00351	-1.00351	-0.328531	0.870834	-0.542302
Gbem_1898	374	carbamoyl-phosphate synthase, small subunit	1.42713	2.33022	1.42713	1.23359	2.23359	1.83565	1.42713	0.374727	0.374727	0.0287558	1.32522	0.0287558	-0.24909	1.1865	0.61522	0.0287558	-1.48206	-1.48206	0.460911	0.517543	-0.978453
Gbem_1900	1082	carbamoyl-phosphate synthase, large subunit	2.24453	2.99516	2.24453	2.45842	2.45842	2.23657	2.22105	1.81087	0.374727	0.177529	1.21459	0.177529	0.473043	0.473043	0.16654	0.145088	-0.421603	-2.40576	0.523216	0.370875	-0.894091
Gbem_1901	158	transcription elongation factor GreA	2.27846	2.80134	2.10237	2.21876	1.97572	1.85078	0.374727	2.10237	0.374727	0.583523	1.20382	0.374624	0.512693	0.224373	0.0761564	-1.67491	0.374624	-1.67491	0.720656	0.271074	-0.99173
Gbem_1902	64	hypothetical protein	0.374727	2.19382	0.374727	2.07918	1.60206	0.374727	9999	9999	9999	2.00293	2.00293	2.00293	2.00293	2.00293	2.00293	-2.60888	-2.60888	-2.60888	2.00293	2.00293	-2.60888
Gbem_1930	248	extracellular solute-binding protein family 3	2.45065	2.08267	3.28679	3.36015	3.68983	3.41567	3.45065	3.56934	0.374727	-0.374951	-0.717538	0.403501	0.471801	0.77873	0.523488	0.556053	0.666553	-2.30764	-0.229663	0.59134	-0.361677
Gbem_1931	272	polar amino acid ABC transporter, inner membrane subunit	9999	9999	9999	2.47496	1.8729	2.35002	1.86646	0.374727	0.374727	-2.60888	-2.60888	-2.60888	2.00293	2.00293	2.00293	2.00293	2.00293	2.00293	-2.60888	2.00293	2.00293
Gbem_1932	248	ABC transporter related protein	1.60555	2.3837	0.374727	0.374727	0.374727	1.78781	9999	9999	9999	2.00293	2.00293	2.00293	2.00293	2.00293	2.00293	-2.60888	-2.60888	-2.60888	2.00293	2.00293	-2.60888
Gbem_1933	434	hypothetical protein	0.374727	1.96457	0.374727	0.374727	1.41285	1.81079	9999	9999	9999	2.00293	2.00293	2.00293	2.00293	2.00293	2.00293	-2.60888	-2.60888	-2.60888	2.00293	2.00293	-2.60888
Gbem_1934	397	Extracellular ligand-binding receptor	2.40121	3.10018	2.63166	3.31079	3.27737	3.37079	2.83257	2.63166	1.40121	-0.600097	0.527946	-0.228184	0.867842	0.813901	0.96467	0.0960656	-0.228184	-2.21396	-0.100112	0.882138	-0.782026
Gbem_1935	284	peptidase M48 Ste24p	1.84771	1.84771	1.54668	1.87943	1.5784	2.35655	1.54668	0.374727	0.374727	0.538283	0.538283	0.0932278	0.585171	0.140116	1.29057	0.0932278	-1.63944	-1.63944	0.389931	0.671951	-1.06188
Gbem_1941	1034	heavy metal efflux pump, CzcA family	0.374727	1.68445	0.374727	2.14752	1.74958	2.40279	1.28651	0.374727	0.374727	-0.981243	0.582373	-0.981243	1.13521	0.660129	1.43997	0.107291	-0.981243	-0.981243	-0.460038	1.07844	-0.618398
Gbem_1945	257	ABC transporter related protein	1.59007	2.54431	1.59007	0.374727	1.27246	1.27246	9999	9999	9999	2.00293	2.00293	2.00293	2.00293	2.00293	2.00293	-2.60888	-2.60888	-2.60888	2.00293	2.00293	-2.60888
Gbem_1956	352	anthranilate phosphoribosyltransferase	0.374727	2.29856	1.45346	1.45346	1.75449	2.23161	1.45346	0.374727	0.374727	-1.21589	1.29136	0.189974	0.189974	0.582294	1.20411	0.189974	-1.21589	-1.21589	0.0884791	0.658792	-0.747271
Gbem_1957	266	Indole-3-glycerol phosphate synthase( EC:4.1.1.48 )	0.374727	2.42022	0.374727	2.47496	2.47496	2.68208	1.57512	1.57512	0.374727	-1.22641	0.834691	-1.22641	0.889848	0.889848	1.09855	-0.0168567	-0.0168567	-1.22641	-0.539376	0.959417	-0.420041
Gbem_1958	451	pyridoxal-phosphate dependent TrpB-like enzyme	1.34582	2.54994	1.34582	2.3596	2.92689	2.77713	1.94788	1.34582	0.374727	-0.639572	0.786217	-0.639572	0.560827	1.23256	1.05523	0.0733227	-0.639572	-1.78944	-0.164309	0.949538	-0.785229
Gbem_1961	532	D-3-phosphoglycerate dehydrogenase	2.45018	2.9273	2.73649	2.96125	2.48413	3.6047	1.75121	2.42022	0.374727	0.0414876	0.563279	0.3546	0.600404	0.0786123	1.3041	-0.722923	0.00871907	-2.22828	0.319789	0.661038	-0.980827
Gbem_1962	357	phospho-2-dehydro-3-deoxyheptonate aldolase( EC:2.5.1.54 )	1.92445	2.93869	2.40157	2.31277	2.01174	2.23359	1.92445	0.374727	0.374727	0.103599	1.25216	0.643908	0.543341	0.202444	0.453673	0.103599	-1.65136	-1.65136	0.666555	0.399819	-1.06637
Gbem_1966	281	NAD-dependent epimerase/dehydratase	0.374727	2.15335	0.374727	0.374727	1.1891	1.66622	9999	9999	9999	2.00293	2.00293	2.00293	2.00293	2.00293	2.00293	-2.60888	-2.60888	-2.60888	2.00293	2.00293	-2.60888
Gbem_1976	359	tRNA (5-methylaminomethyl-2-thiouridylate)-methyltransferase( EC:2.1.1.61 )	0.374727	1.92203	1.44491	2.18177	1.95993	0.374727	0.374727	1.44491	0.374727	-1.00582	0.972558	0.362511	1.30467	1.02101	-1.00582	-1.00582	0.362511	-1.00582	0.109751	0.439956	-0.549707
Gbem_1980	270	UBA/THIF-type NAD/FAD binding protein	0.374727	1.56864	1.56864	0.374727	0.374727	1.14569	9999	9999	9999	2.00293	2.00293	2.00293	2.00293	2.00293	2.00293	-2.60888	-2.60888	-2.60888	2.00293	2.00293	-2.60888
Gbem_1983	317	cysteine synthase A	2.34404	3.6692	2.70306	3.7641	3.58503	4.21041	2.61288	2.27709	1.79997	-0.788697	0.813904	-0.35451	0.928673	0.712105	1.46842	-0.463566	-0.869659	-1.44667	-0.109767	1.0364	-0.926632
Gbem_1986	382	iron-containing alcohol dehydrogenase	0.374727	2.37218	1.41794	1.83565	2.01174	0.374727	9999	9999	9999	2.00293	2.00293	2.00293	2.00293	2.00293	2.00293	-2.60888	-2.60888	-2.60888	2.00293	2.00293	-2.60888
Gbem_1990	636	threonyl-tRNA synthetase	1.7986	2.51876	2.34267	1.95468	2.52871	2.46656	1.19654	1.7986	0.374727	-0.122419	0.878872	0.634039	0.0945823	0.8927	0.806291	-0.959508	-0.122419	-2.10214	0.463497	0.597858	-1.06136
Gbem_1991	138	translation initiation factor IF-3	0.374727	3.06424	2.9393	1.56384	2.46693	2.86487	2.63827	1.86012	0.374727	-1.55826	0.994699	0.876103	-0.429523	0.427713	0.805448	0.590358	-0.148283	-1.55826	0.104182	0.267879	-0.372061
Gbem_1992	65	ribosomal protein L35	0.374727	2.96524	0.374727	2.73887	2.74841	2.77585	2.48812	2.18709	0.374727	-1.30994	0.926621	-1.30994	0.731182	0.739423	0.763113	0.514691	0.254791	-1.30994	-0.56442	0.744573	-0.180153
Gbem_1993	117	ribosomal protein L20	2.23284	3.04576	2.23284	0.374727	1.08513	1.68719	9999	9999	9999	2.00293	2.00293	2.00293	2.00293	2.00293	2.00293	-2.60888	-2.60888	-2.60888	2.00293	2.00293	-2.60888
Gbem_1994	338	phenylalanyl-tRNA synthetase, alpha subunit	1.9482	2.55026	0.374727	1.767	1.767	2.24413	1.77211	0.374727	0.374727	0.566099	1.26949	-1.2722	0.354402	0.354402	0.911824	0.360372	-1.2722	-1.2722	0.187797	0.54021	-0.728006
Gbem_1995	801	phenylalanyl-tRNA synthetase, beta subunit( EC:6.1.1.20 )	1.57349	1.99946	1.57349	1.80688	1.93181	1.32975	0.374727	1.3974	0.374727	0.328243	1.02748	0.328243	0.711351	0.916441	-0.0718517	-1.63955	0.0391861	-1.63955	0.561321	0.518647	-1.07997
Gbem_1996	92	histone family protein DNA-binding protein	3.649	3.45119	2.63827	1.98088	2.60927	2.47573	2.9393	0.374727	0.374727	1.15414	0.987734	0.303899	-0.249107	0.279504	0.167169	0.55713	-1.60023	-1.60023	0.815256	0.065855	-0.881111
Gbem_2003	186	transcriptional regulator, MucR family	2.03152	2.84443	2.03152	2.35503	2.67245	2.85387	2.42946	2.20761	0.374727	-0.22396	0.856188	-0.22396	0.205906	0.627674	0.868733	0.304798	0.010019	-2.4254	0.136089	0.567438	-0.703527
Gbem_2023	473	two component, sigma54 specific, transcriptional regulator, Fis family	1.62617	1.80226	1.32514	0.374727	0.374727	1.47366	9999	9999	9999	2.00293	2.00293	2.00293	2.00293	2.00293	2.00293	-2.60888	-2.60888	-2.60888	2.00293	2.00293	-2.60888
Gbem_2025	452	response regulator receiver sensor signal transduction histidine kinase	0.374727	2.04383	0.374727	1.30627	0.374727	1.90833	9999	9999	9999	2.00293	2.00293	2.00293	2.00293	2.00293	2.00293	-2.60888	-2.60888	-2.60888	2.00293	2.00293	-2.60888
Gbem_2028	626	methyl-accepting chemotaxis sensory transducer	0.374727	2.04852	0.374727	1.11126	1.41229	2.01435	0.374727	1.20343	0.374727	-0.940684	1.45454	-0.940684	0.1133	0.544077	1.40563	-0.940684	0.245192	-0.940684	-0.142278	0.68767	-0.545392
Gbem_2038	305	transcriptional regulator, LysR family	1.5157	1.81673	1.81673	9999	9999	9999	9999	9999	9999	2.00293	2.00293	2.00293	-2.60888	-2.60888	-2.60888	-2.60888	-2.60888	-2.60888	2.00293	-2.60888	-2.60888
Gbem_2050	458	hydrolase, TatD family	0.374727	2.18423	0.374727	2.284	2.46009	2.58503	1.33913	0.374727	0.374727	-0.989877	0.805531	-0.989877	0.904518	1.07924	1.2032	-0.0329829	-0.989877	-0.989877	-0.391407	1.06232	-0.670912
Gbem_2053	328	biotin synthase( EC:2.8.1.6 )	0.374727	1.78516	0.374727	0.374727	1.1831	1.78516	9999	9999	9999	2.00293	2.00293	2.00293	2.00293	2.00293	2.00293	-2.60888	-2.60888	-2.60888	2.00293	2.00293	-2.60888
Gbem_2055	187	translation elongation factor P	3.63664	3.25964	2.93228	0.374727	1.16415	0.562091	9999	9999	9999	2.00293	2.00293	2.00293	2.00293	2.00293	2.00293	-2.60888	-2.60888	-2.60888	2.00293	2.00293	-2.60888
Gbem_2060	91	histone family protein DNA-binding protein	2.34199	2.73993	0.374727	2.98576	2.84443	2.90658	2.04096	2.51808	0.374727	0.209255	0.593441	-1.69001	0.830776	0.694331	0.754331	-0.0813704	0.37926	-1.69001	-0.295772	0.759813	-0.464041
Gbem_2071	335	O-methyltransferase family 2	0.374727	1.77599	1.47496	9999	9999	9999	9999	9999	9999	2.00293	2.00293	2.00293	-2.60888	-2.60888	-2.60888	-2.60888	-2.60888	-2.60888	2.00293	-2.60888	-2.60888
Gbem_2074	289	nitrogenase iron protein( EC:1.18.6.1 )	3.87556	3.64969	3.34528	2.96081	2.96081	2.88163	3.19231	3.18255	0.374727	0.925261	0.702845	0.403091	0.0244958	0.0244958	-0.0534745	0.252463	0.242853	-2.52203	0.677066	-0.00149429	-0.675572
Gbem_2075	487	nitrogenase molybdenum-iron protein alpha chain( EC:1.18.6.1 )	1.91453	3.19328	2.31247	3.56194	2.37161	2.5477	2.63469	1.31247	0.374727	-0.346335	0.985559	0.0681419	1.36954	0.12974	0.313149	0.403752	-0.973415	-1.95013	0.235789	0.604142	-0.839931
Gbem_2076	487	nitrogenase molybdenum-iron protein beta chain( EC:1.18.6.1 )	2.15757	3.35386	1.91453	3.17021	3.09103	3.11409	2.65489	2.26671	1.31247	-0.581518	1.14936	-0.933161	0.883633	0.769068	0.802441	0.138042	-0.423601	-1.80426	-0.121775	0.818381	-0.696606
Gbem_2077	918	nitrogenase MoFe cofactor biosynthesis protein NifE( EC:1.18.6.1 )	0.374727	1.81531	1.03716	1.90309	0.374727	1.90309	9999	9999	9999	2.00293	2.00293	2.00293	2.00293	2.00293	2.00293	-2.60888	-2.60888	-2.60888	2.00293	2.00293	-2.60888
Gbem_2085	270	Electron transfer flavoprotein alpha/beta-subunit	0.374727	2.47173	1.56864	0.374727	2.18932	2.36541	9999	9999	9999	2.00293	2.00293	2.00293	2.00293	2.00293	2.00293	-2.60888	-2.60888	-2.60888	2.00293	2.00293	-2.60888
Gbem_2086	436	Electron transfer flavoprotein alpha subunit	0.374727	2.05948	0.374727	1.48413	0.374727	1.78516	9999	9999	9999	2.00293	2.00293	2.00293	2.00293	2.00293	2.00293	-2.60888	-2.60888	-2.60888	2.00293	2.00293	-2.60888
Gbem_2087	663	protein of unknown function DUF224 cysteine-rich region domain protein	1.47952	1.47952	0.374727	1.10846	1.88661	2.01155	1.17849	0.374727	0.374727	0.526629	0.526629	-1.19171	-0.0504916	1.15981	1.35413	0.0584205	-1.19171	-1.19171	-0.0461508	0.821151	-0.775
Gbem_2104	2396	Beta-ketoacyl synthase	0.374727	1.57476	0.620513	0.374727	0.374727	2.11919	9999	9999	9999	2.00293	2.00293	2.00293	2.00293	2.00293	2.00293	-2.60888	-2.60888	-2.60888	2.00293	2.00293	-2.60888
Gbem_2105	2477	polyketide-type polyunsaturated fatty acid synthase PfaA( EC:2.3.1.94 )	1.20813	2.05323	1.20813	1.26761	1.74473	1.96658	0.606074	0.374727	0.374727	0.0119256	1.32141	0.0119256	0.104078	0.843383	1.18714	-0.920972	-1.27945	-1.27945	0.448422	0.711533	-1.15995
Gbem_2123	450	hypothetical protein	2.57724	2.24988	1.94885	2.85654	2.97523	3.4586	2.38818	2.42597	0.374727	0.248752	-0.129037	-0.47644	0.571081	0.708055	1.26589	0.0305717	0.0741815	-2.29305	-0.118908	0.848341	-0.729433
Gbem_2128	592	acyl-CoA dehydrogenase domain protein	1.7048	2.00583	0.374727	1.59431	2.13838	2.29328	1.52871	1.22768	0.374727	0.332453	0.761206	-1.56195	0.175087	0.949996	1.17062	0.081648	-0.347105	-1.56195	-0.156098	0.765235	-0.609137
Gbem_2136	274	RNA binding S1 domain protein	0.374727	1.86328	0.374727	0.374727	1.78252	1.30539	9999	9999	9999	2.00293	2.00293	2.00293	2.00293	2.00293	2.00293	-2.60888	-2.60888	-2.60888	2.00293	2.00293	-2.60888
Gbem_2164	1045	heavy metal efflux pump, CzcA family	0.980884	2.4994	1.28191	2.87533	2.44936	3.09282	0.980884	1.28191	0.374727	-0.795068	0.759584	-0.486874	1.14447	0.70836	1.36713	-0.795068	-0.486874	-1.41565	-0.174119	1.07332	-0.899197
Gbem_2165	456	efflux transporter, RND family, MFP subunit	1.64207	2.70276	1.64207	1.37882	2.33307	1.85594	1.34104	0.374727	0.374727	0.161273	1.51967	0.161273	-0.175849	1.04621	0.43518	-0.224244	-1.46175	-1.46175	0.614071	0.43518	-1.04925
Gbem_2166	423	outer membrane efflux protein	1.67469	1.67469	0.374727	1.90833	0.374727	2.30627	9999	9999	9999	2.00293	2.00293	2.00293	2.00293	2.00293	2.00293	-2.60888	-2.60888	-2.60888	2.00293	2.00293	-2.60888
Gbem_2173	934	aconitate hydratase 1	1.02965	1.50677	0.374727	0.374727	1.56783	1.96577	9999	9999	9999	2.00293	2.00293	2.00293	2.00293	2.00293	2.00293	-2.60888	-2.60888	-2.60888	2.00293	2.00293	-2.60888
Gbem_2184	433	phenylacetate-CoA ligase( EC:6.2.1.30 )	0.374727	2.2666	0.374727	0.374727	1.49485	1.49485	9999	9999	9999	2.00293	2.00293	2.00293	2.00293	2.00293	2.00293	-2.60888	-2.60888	-2.60888	2.00293	2.00293	-2.60888
Gbem_2186	250	ABC transporter related protein	0.374727	1.90309	0.374727	0.374727	1.17783	2.02293	9999	9999	9999	2.00293	2.00293	2.00293	2.00293	2.00293	2.00293	-2.60888	-2.60888	-2.60888	2.00293	2.00293	-2.60888
Gbem_2189	379	Extracellular ligand-binding receptor	2.12033	2.74358	2.42136	2.51098	2.63592	2.9881	2.26646	2.02342	0.374727	-0.146539	0.673875	0.249722	0.367692	0.532155	0.99575	0.0458166	-0.274107	-2.44436	0.259019	0.631866	-0.890885
Gbem_2190	379	Extracellular ligand-binding receptor	1.89848	2.89848	2.26646	2.46597	2.54516	2.54516	2.32445	1.42136	0.374727	-0.239224	1.06255	0.239799	0.499523	0.6026	0.6026	0.315292	-0.86033	-2.22281	0.354376	0.568241	-0.922617
Gbem_2191	143	amino acid-binding ACT domain protein	2.14569	2.14569	1.84466	0.374727	2.12205	2.29814	9999	9999	9999	2.00293	2.00293	2.00293	2.00293	2.00293	2.00293	-2.60888	-2.60888	-2.60888	2.00293	2.00293	-2.60888
Gbem_2192	434	phenylacetate-CoA ligase( EC:6.2.1.30 )	1.36251	2.31675	1.66354	1.33913	1.64016	2.0381	1.36251	0.374727	0.374727	-0.0352978	1.41114	0.421004	-0.0707308	0.385571	0.988769	-0.0352978	-1.53258	-1.53258	0.59895	0.434536	-1.03349
Gbem_2193	193	pyruvate ferredoxin/flavodoxin oxidoreductase( EC:1.2.7.8 )	0.374727	1.71444	0.374727	2.2703	2.44639	2.60609	0.374727	1.71444	0.374727	-1.00575	0.360181	-1.00575	0.926909	1.10645	1.26927	-1.00575	0.360181	-1.00575	-0.550438	1.10088	-0.550438
Gbem_2194	584	indolepyruvate ferredoxin oxidoreductase, alpha subunit	1.23359	2.40968	1.23359	2.27246	1.57349	1.57349	1.53462	0.374727	0.374727	-0.231775	1.42802	-0.231775	1.23436	0.24792	0.24792	0.193062	-1.44386	-1.44386	0.321488	0.576734	-0.898222
Gbem_2204	194	manganese and iron superoxide dismutase	0.374727	2.18932	0.374727	2.03621	2.51333	2.46987	1.7122	1.7122	0.374727	-1.26925	0.726801	-1.26925	0.558383	1.08322	1.0354	0.201969	0.201969	-1.26925	-0.603898	0.892334	-0.288437
Gbem_2217	185	transcriptional regulator, MucR family	2.03386	2.81201	0.374727	3.46321	2.75916	2.89044	1.73283	2.73283	0.374727	-0.0867629	0.612424	-1.57753	1.19754	0.564935	0.682892	-0.357245	0.541278	-1.57753	-0.350623	0.815123	-0.464499
Gbem_2218	382	Cys/Met metabolism pyridoxal-phosphate-dependent protein( EC:2.5.1.48 )	0.374727	2.11691	0.374727	1.42829	2.27339	1.90541	1.71897	0.374727	0.374727	-1.01121	1.08348	-1.01121	0.255529	1.27162	0.829189	0.605018	-1.01121	-1.01121	-0.31298	0.785446	-0.472466
Gbem_2219	377	Cys/Met metabolism pyridoxal-phosphate-dependent protein( EC:2.5.1.48 )	0.374727	2.02572	1.42366	1.61529	1.61529	1.61529	0.374727	0.374727	1.42366	-1.2842	1.27008	0.338621	0.635095	0.635095	0.635095	-1.2842	-1.2842	0.338621	0.108166	0.635095	-0.743261
Gbem_2222	66	cold-shock DNA-binding domain protein	4.54967	3.72452	0.374727	2.38195	2.38195	0.374727	9999	9999	9999	2.00293	2.00293	2.00293	2.00293	2.00293	2.00293	-2.60888	-2.60888	-2.60888	2.00293	2.00293	-2.60888
Gbem_2226	796	multi-sensor hybrid histidine kinase	0.374727	1.40012	0.374727	0.374727	1.45967	1.45967	9999	9999	9999	2.00293	2.00293	2.00293	2.00293	2.00293	2.00293	-2.60888	-2.60888	-2.60888	2.00293	2.00293	-2.60888
Gbem_2234	165	CheW protein	0.374727	2.89646	0.374727	0.374727	1.96357	2.44069	9999	9999	9999	2.00293	2.00293	2.00293	2.00293	2.00293	2.00293	-2.60888	-2.60888	-2.60888	2.00293	2.00293	-2.60888
Gbem_2239	457	two component, sigma54 specific, transcriptional regulator, Fis family	0.374727	1.81721	0.374727	0.374727	1.31515	1.61618	9999	9999	9999	2.00293	2.00293	2.00293	2.00293	2.00293	2.00293	-2.60888	-2.60888	-2.60888	2.00293	2.00293	-2.60888
Gbem_2249	131	response regulator receiver protein	0.374727	1.88273	0.374727	1.80134	0.374727	1.50031	9999	9999	9999	2.00293	2.00293	2.00293	2.00293	2.00293	2.00293	-2.60888	-2.60888	-2.60888	2.00293	2.00293	-2.60888
Gbem_2258	648	aconitate hydratase	0.374727	1.48945	0.374727	1.02965	1.50677	1.33068	1.18842	0.374727	0.374727	-1.012	1.16144	-1.012	0.264945	1.19521	0.851879	0.574511	-1.012	-1.012	-0.287517	0.770679	-0.483162
Gbem_2269	456	two component, sigma54 specific, transcriptional regulator, Fis family	0.374727	1.81816	0.374727	2.65477	2.1107	2.1107	1.34104	0.374727	0.374727	-0.980638	0.580226	-0.980638	1.4849	0.896569	0.896569	0.0642871	-0.980638	-0.980638	-0.46035	1.09268	-0.63233
Gbem_2273	403	molybdenum cofactor synthesis domain protein	0.374727	1.39469	0.374727	1.84924	1.54821	0.374727	9999	9999	9999	2.00293	2.00293	2.00293	2.00293	2.00293	2.00293	-2.60888	-2.60888	-2.60888	2.00293	2.00293	-2.60888
Gbem_2276	333	phosphate acetyltransferase( EC:2.3.1.8 )	2.55674	2.77859	1.95468	2.98457	2.77487	3.5028	2.4318	1.77859	0.374727	0.230387	0.475945	-0.436016	0.703941	0.471831	1.27756	0.0920957	-0.630926	-2.18482	0.0901051	0.817777	-0.907882
Gbem_2277	421	acetate kinase	2.52185	2.52185	1.97778	2.10421	1.92812	2.10421	1.97778	0.374727	0.374727	0.92472	0.92472	0.25995	0.414431	0.199273	0.414431	0.25995	-1.69874	-1.69874	0.70313	0.342712	-1.04584
Gbem_2279	467	glutamyl-tRNA synthetase	1.63171	2.40986	2.02965	1.93347	1.82432	2.09317	1.63171	0.374727	0.374727	0.0582512	1.12602	0.604299	0.472314	0.322547	0.691453	0.0582512	-1.66657	-1.66657	0.59619	0.495438	-1.09163
Gbem_2282	256	Sporulation domain protein	1.59176	2.19382	1.89279	1.56032	1.20813	1.7522	0.374727	1.59176	0.374727	0.311994	1.25876	0.785377	0.262547	-0.291276	0.564296	-1.60185	0.311994	-1.60185	0.785377	0.178522	-0.9639
Gbem_2283	554	arginyl-tRNA synthetase( EC:6.1.1.19 )	1.85855	2.65443	1.55752	2.05061	2.14752	1.74958	0.374727	1.25649	0.374727	0.387273	1.41362	-0.00092756	0.634949	0.759922	0.246748	-1.52623	-0.389129	-1.52623	0.599989	0.547206	-1.1472
Gbem_2286	311	NAD-dependent epimerase/dehydratase	0.374727	2.65337	0.374727	1.92324	2.56006	2.29122	1.50724	1.50724	0.374727	-1.20593	1.2201	-1.20593	0.442743	1.12076	0.834522	-0.000163945	-0.000163945	-1.20593	-0.397254	0.799341	-0.402086
Gbem_2287	450	nucleotide sugar dehydrogenase( EC:1.1.1.22 )	1.64782	2.42597	1.64782	2.24521	2.54624	2.74254	1.82391	1.82391	0.374727	-0.385355	0.717183	-0.385355	0.461078	0.887598	1.16572	-0.135857	-0.135857	-2.18916	-0.0178426	0.838133	-0.82029
Gbem_2290	440	PhoH family protein	1.65758	2.61182	1.65758	0.374727	2.19044	2.31538	9999	9999	9999	2.00293	2.00293	2.00293	2.00293	2.00293	2.00293	-2.60888	-2.60888	-2.60888	2.00293	2.00293	-2.60888
Gbem_2298	327	tryptophanyl-tRNA synthetase( EC:6.1.1.2 )	1.48545	2.76421	1.78648	2.09963	2.75285	2.49757	2.2636	1.48545	0.374727	-0.602345	1.07175	-0.208249	0.201716	1.05688	0.722683	0.416379	-0.602345	-2.05646	0.0870513	0.660424	-0.747476
Gbem_2307	599	ATP-dependent metalloprotease FtsH	1.22257	1.22257	0.374727	1.64016	2.51523	2.24222	1.5236	1.22257	0.374727	-0.204385	-0.204385	-1.37241	0.370904	1.57642	1.20032	0.210325	-0.204385	-1.37241	-0.593726	1.04922	-0.455489
Gbem_2308	285	6-phosphogluconate dehydrogenase NAD-binding( EC:1.1.1.60 )	1.84619	3.23535	2.02228	3.28304	3.44684	3.41838	2.82391	2.24413	1.54516	-1.08314	0.784816	-0.846353	0.848943	1.0692	1.03092	0.231567	-0.548043	-1.48792	-0.381558	0.983022	-0.601464
Gbem_2312	271	transport-associated	2.04415	2.41213	1.86806	2.79588	2.89279	2.67094	2.04415	0.374727	0.374727	0.10681	0.49138	-0.0772224	0.892437	0.993717	0.761864	0.10681	-1.6379	-1.6379	0.173656	0.882672	-1.05633
Gbem_2315	289	hypothetical protein	0.374727	2.23807	0.374727	1.44855	1.74958	0.374727	9999	9999	9999	2.00293	2.00293	2.00293	2.00293	2.00293	2.00293	-2.60888	-2.60888	-2.60888	2.00293	2.00293	-2.60888
Gbem_2317	375	Sporulation domain protein	0.374727	1.727	1.90309	1.30803	0.374727	1.30803	9999	9999	9999	2.00293	2.00293	2.00293	2.00293	2.00293	2.00293	-2.60888	-2.60888	-2.60888	2.00293	2.00293	-2.60888
Gbem_2318	701	translation elongation factor G	2.19567	2.93961	2.79773	3.39146	3.50008	3.55389	2.60144	2.30041	1.93243	-1.01761	0.232162	-0.00618342	0.991244	1.17371	1.26412	-0.335947	-0.841659	-1.45984	-0.263877	1.14302	-0.879148
Gbem_2319	254	putative transcriptional acitvator, Baf family	0.374727	2.19723	1.59517	3.37296	3.78881	3.41642	2.19723	1.59517	1.59517	-1.68285	-0.0359289	-0.579989	1.02654	1.40233	1.06581	-0.0359289	-0.579989	-0.579989	-0.766257	1.16489	-0.398635
Gbem_2321	276	nicotinate-nucleotide pyrophosphorylase( EC:2.4.2.19 )	1.55909	1.86012	0.374727	1.54668	1.54668	2.97805	1.55909	1.55909	0.374727	0.096026	0.482272	-1.42361	0.0801039	0.0801039	1.91666	0.096026	0.096026	-1.42361	-0.28177	0.69229	-0.410519
Gbem_2323	340	hypothetical protein	0.374727	2.42276	0.374727	1.42366	1.42366	1.42366	2.07058	0.374727	0.374727	-0.959345	1.60687	-0.959345	0.354978	0.354978	0.354978	1.16558	-0.959345	-0.959345	-0.103941	0.354978	-0.251037
Gbem_2328	182	orotate phosphoribosyltransferase( EC:2.4.2.10 )	2.69417	2.51808	2.04096	1.31695	1.61798	1.79407	0.374727	1.73993	0.374727	1.32527	1.11042	0.528296	-0.355046	0.0122338	0.227079	-1.50463	0.161017	-1.50463	0.987994	-0.0385778	-0.949416
Gbem_2329	477	amidophosphoribosyltransferase	2.22457	2.5256	2.40066	2.4664	2.66597	2.38722	1.32148	1.32148	0.374727	0.332941	0.719574	0.559107	0.643534	0.899858	0.541836	-0.826957	-0.826957	-2.04294	0.537207	0.695076	-1.23228
Gbem_2330	274	phosphoribosylformylglycinamidine synthase I, putative( EC:6.3.5.3 )	2.03937	2.3404	2.16431	2.5661	2.5661	3.03554	1.56225	1.86328	0.374727	-0.0229151	0.370647	0.140428	0.665728	0.665728	1.27946	-0.646696	-0.253134	-2.19924	0.16272	0.870305	-1.03303
Gbem_2331	996	AIR synthase related protein( EC:6.3.5.3 )	1.95598	2.67384	1.77989	2.29073	1.89279	2.29073	1.6038	1.30277	0.374727	0.238426	1.3092	-0.0242365	0.737745	0.144166	0.737745	-0.2869	-0.735925	-2.12022	0.507797	0.539885	-1.04768
Gbem_2333	431	adenylosuccinate lyase	3.04676	2.82792	3.15791	2.89328	3.00242	3.22427	2.54161	2.6208	0.374727	0.472958	0.223296	0.599761	0.297854	0.422369	0.67546	-0.10333	-0.012998	-2.57537	0.432005	0.465227	-0.897233
Gbem_2336	331	glyceraldehyde-3-phosphate dehydrogenase, type I( EC:1.2.1.12 )	1.7812	3.21257	2.55935	2.81752	3.00941	3.00941	3.05996	1.95729	0.374727	-0.697406	0.864892	0.151927	0.433711	0.64315	0.64315	0.698322	-0.505207	-2.23254	0.106471	0.573337	-0.679808
Gbem_2337	399	phosphoglycerate kinase( EC:2.7.2.3 )	0.374727	3.0325	2.30212	2.96991	2.81904	3.03955	2.00109	1.87615	0.374727	-1.60805	0.886847	0.201226	0.828097	0.686468	0.893466	-0.0813571	-0.19864	-1.60805	-0.173327	0.802677	-0.62935
Gbem_2338	251	triosephosphate isomerase( EC:5.3.1.1 )	1.60033	2.74645	1.90136	2.08092	2.08092	1.77989	2.60033	0.374727	0.374727	-0.148861	1.20198	0.205936	0.417574	0.417574	0.0627772	1.02975	-1.59336	-1.59336	0.419684	0.299309	-0.718993
Gbem_2339	132	preprotein translocase, SecG subunit	1.87943	2.35655	2.18046	3.22939	2.97355	3.12184	1.87943	0.374727	1.87943	-0.374433	0.168768	-0.0317111	1.16249	0.871227	1.04005	-0.374433	-2.08753	-0.374433	-0.0791253	1.02459	-0.945465
Gbem_2352	551	sulfate adenylyltransferase, large subunit( EC:2.7.7.4 )	1.25885	2.55988	1.25885	2.13077	1.52871	2.30686	1.25885	0.374727	0.374727	-0.245621	1.42399	-0.245621	0.873316	0.100691	1.09929	-0.245621	-1.38022	-1.38022	0.310917	0.6911	-1.00202
Gbem_2353	301	sulfate adenylyltransferase, small subunit	1.82246	2.60061	1.52143	1.47108	2.31618	2.17005	0.374727	1.52143	0.374727	0.316057	1.30888	-0.0680208	-0.132262	0.945981	0.759539	-1.53108	-0.0680208	-1.53108	0.518973	0.52442	-1.04339
Gbem_2369	433	efflux transporter, RND family, MFP subunit	0.374727	1.66454	1.66454	2.16325	2.26016	2.4265	1.36351	0.374727	1.36351	-1.52385	0.196414	0.196414	0.861559	0.990811	1.21265	-0.205078	-1.52385	-0.205078	-0.377006	1.02167	-0.644667
Gbem_2381	578	methyl-accepting chemotaxis sensory transducer	0.374727	1.71519	1.23807	9999	9999	9999	9999	9999	9999	2.00293	2.00293	2.00293	-2.60888	-2.60888	-2.60888	-2.60888	-2.60888	-2.60888	2.00293	-2.60888	-2.60888
Gbem_2402	348	phosphoribosylformylglycinamidine cyclo-ligase( EC:6.3.3.1 )	2.30352	2.94978	2.36151	1.88397	1.98088	1.93513	1.75945	0.374727	0.374727	0.616615	1.36256	0.683551	0.13236	0.244218	0.191403	-0.0113685	-1.60967	-1.60967	0.887574	0.189327	-1.0769
Gbem_2406	773	multi-sensor hybrid histidine kinase	0.374727	1.81079	0.374727	2.21645	2.31336	1.91542	1.11182	1.11182	0.374727	-1.1405	0.650279	-1.1405	1.15614	1.27699	0.780757	-0.221339	-0.221339	-1.1405	-0.543572	1.0713	-0.527725
Gbem_2407	347	response regulator receiver modulated metal dependent phosphohydrolase	1.45967	2.30477	0.374727	1.89963	2.20066	0.374727	9999	9999	9999	2.00293	2.00293	2.00293	2.00293	2.00293	2.00293	-2.60888	-2.60888	-2.60888	2.00293	2.00293	-2.60888
Gbem_2408	482	two component, sigma54 specific, transcriptional regulator, Fis family	0.374727	2.22004	0.374727	2.15079	2.15079	2.45182	1.61798	0.374727	0.374727	-1.02607	0.928651	-1.02607	0.855287	0.855287	1.17417	0.290896	-1.02607	-1.02607	-0.374497	0.96158	-0.587083
Gbem_2410	326	Inositol phosphatase/fructose-16-bisphosphatase( EC:3.1.3.11 )	2.18575	2.93394	2.82921	1.82681	2.30393	2.52578	0.374727	2.18575	0.374727	0.248103	1.03203	0.92229	-0.12798	0.371931	0.604376	-1.64943	0.248103	-1.64943	0.73414	0.282775	-1.01692
Gbem_2411	1004	delta-1-pyrroline-5-carboxylate dehydrogenase	0.374727	1.77642	0.374727	2.69897	3.06695	0.374727	0.374727	0.998266	0.374727	-0.718208	0.568464	-0.718208	1.41532	1.7531	-0.718208	-0.718208	-0.145835	-0.718208	-0.289317	0.816735	-0.527417
Gbem_2413	491	anthranilate synthase component I( EC:4.1.3.27 )	0.374727	2.56419	0.374727	2.39485	1.85078	2.69588	1.60995	0.374727	0.374727	-0.997618	1.12943	-0.997618	0.964919	0.43636	1.25737	0.202392	-0.997618	-0.997618	-0.288601	0.886215	-0.597615
Gbem_2414	644	heat shock protein Hsp90	2.19111	2.78218	2.39523	1.82827	1.82827	2.00436	1.19111	0.374727	0.374727	0.620877	1.3162	0.861002	0.194034	0.194034	0.401186	-0.555516	-1.51591	-1.51591	0.932693	0.263084	-1.19578
Gbem_2420	292	response regulator receiver protein	0.374727	1.83565	0.374727	1.10127	0.374727	1.70333	9999	9999	9999	2.00293	2.00293	2.00293	2.00293	2.00293	2.00293	-2.60888	-2.60888	-2.60888	2.00293	2.00293	-2.60888
Gbem_2422	287	protein of unknown function DUF477	0.374727	1.84315	2.14418	9999	9999	9999	9999	9999	9999	2.00293	2.00293	2.00293	-2.60888	-2.60888	-2.60888	-2.60888	-2.60888	-2.60888	2.00293	-2.60888	-2.60888
Gbem_2423	194	LemA family protein	2.01323	2.82614	2.18932	2.16989	1.86886	2.3082	2.18932	0.374727	0.374727	0.23423	1.18383	0.439929	0.417236	0.065591	0.578793	0.439929	-1.67977	-1.67977	0.619328	0.353873	-0.973201
Gbem_2431	190	Tetratricopeptide TPR_2 repeat protein	1.72125	2.32331	2.02228	2.21467	0.374727	3.37604	9999	9999	9999	2.00293	2.00293	2.00293	2.00293	2.00293	2.00293	-2.60888	-2.60888	-2.60888	2.00293	2.00293	-2.60888
Gbem_2432	301	protein-export membrane protein SecF	0.374727	0.374727	1.82246	1.28819	1.58922	1.28819	1.52143	0.374727	0.374727	-1.01828	-1.01828	1.33589	0.46711	0.956615	0.46711	0.846383	-1.01828	-1.01828	-0.233555	0.630278	-0.396723
Gbem_2433	532	protein-export membrane protein SecD	2.84229	3.17172	2.22833	2.1549	2.23408	2.35902	2.05224	1.75121	0.374727	0.910656	1.33173	0.125896	0.0320397	0.133249	0.292945	-0.0991828	-0.483958	-2.24337	0.789426	0.152744	-0.94217
Gbem_2434	106	preprotein translocase, YajC subunit	0.374727	3.01609	1.97469	2.80967	2.33255	2.96094	2.45182	1.97469	0.374727	-1.63472	0.97386	-0.0546081	0.770004	0.298804	0.919394	0.416592	-0.0546081	-1.63472	-0.238489	0.662734	-0.424245
Gbem_2444	553	DNA repair protein RecN	0.374727	1.95624	0.374727	1.4437	1.4437	1.74473	0.374727	0.374727	1.25727	-1.00614	1.39189	-1.00614	0.614721	0.614721	1.07117	-1.00614	-1.00614	0.332052	-0.206796	0.766869	-0.560073
Gbem_2446	832	glycogen/starch/alpha-glucan phosphorylase( EC:2.4.1.1 )	0.374727	2.12127	0.374727	1.77989	2.08092	2.68298	1.557	0.374727	0.374727	-0.997525	0.88067	-0.997525	0.51356	0.837282	1.48472	0.273864	-0.997525	-0.997525	-0.37146	0.945189	-0.573729
Gbem_2448	319	6-phosphofructokinase( EC:2.7.1.11 )	1.49621	2.3993	0.374727	2.29671	0.374727	0.374727	9999	9999	9999	2.00293	2.00293	2.00293	2.00293	2.00293	2.00293	-2.60888	-2.60888	-2.60888	2.00293	2.00293	-2.60888
Gbem_2464	301	glucose-1-phosphate thymidylyltransferase	2.77671	2.72555	1.52143	1.87533	2.17636	2.11837	2.12349	0.374727	0.374727	1.1171	1.05947	-0.297164	0.101561	0.440719	0.375382	0.381154	-1.58911	-1.58911	0.62647	0.305887	-0.932357
Gbem_2467	152	hypothetical protein	1.81816	1.81816	0.374727	0.374727	0.374727	2.29886	9999	9999	9999	2.00293	2.00293	2.00293	2.00293	2.00293	2.00293	-2.60888	-2.60888	-2.60888	2.00293	2.00293	-2.60888
Gbem_2472	293	Nitrilase/cyanide hydratase and apolipoprotein N-acyltransferase	0.374727	2.2321	0.374727	2.69794	2.22082	2.27881	1.53313	0.374727	0.374727	-1.00718	0.845178	-1.00718	1.30975	0.833922	0.891758	0.148097	-1.00718	-1.00718	-0.389726	1.01181	-0.622086
Gbem_2473	1362	SNF2-related protein( EC:2.7.11.1 )	0.374727	1.56479	0.374727	2.14752	2.05061	2.05061	0.374727	0.865823	0.374727	-0.931604	0.53452	-0.931604	1.25242	1.13303	1.13303	-0.931604	-0.326589	-0.931604	-0.442896	1.17283	-0.729933
Gbem_2495	1362	integral membrane sensor hybrid histidine kinase( EC:2.7.13.3 )	0.374727	1.71092	0.374727	1.25806	1.25806	1.25806	0.865823	0.374727	0.374727	-0.961841	1.62161	-0.961841	0.746031	0.746031	0.746031	-0.0123374	-0.961841	-0.961841	-0.100691	0.746031	-0.64534
Gbem_2509	347	cell shape determining protein, MreB/Mrl family	3.07245	3.40906	3.66379	3.6657	3.56671	3.67392	2.45967	3.23782	1.7607	-0.144859	0.36677	0.75395	0.756852	0.606391	0.769347	-1.07627	0.106493	-2.13868	0.325287	0.710863	-1.03615
Gbem_2510	526	hypothetical protein	1.27901	1.88107	1.58004	1.451	0.374727	1.92812	1.58004	0.374727	0.374727	0.117283	1.04144	0.579362	0.381275	-1.27079	1.11365	0.579362	-1.27079	-1.27079	0.579362	0.0747119	-0.654074
Gbem_2511	296	phosphoribosylaminoimidazole-succinocarboxamide synthase( EC:6.3.2.6 )	2.37381	2.94368	2.67484	1.98088	1.92289	2.22392	2.13077	0.374727	0.374727	0.528619	1.14989	0.856796	0.100262	0.0370397	0.365217	0.263663	-1.65074	-1.65074	0.845101	0.167506	-1.01261
Gbem_2514	367	FAD-dependent pyridine nucleotide-disulphide oxidoreductase	0.374727	2.38958	0.374727	1.35458	1.65561	1.35458	0.374727	1.43533	0.374727	-0.955791	1.78833	-0.955791	0.378715	0.788702	0.378715	-0.955791	0.488701	-0.955791	-0.0410839	0.515378	-0.474294
Gbem_2515	265	Tetratricopeptide TPR_2 repeat protein	1.87778	2.72288	0.374727	1.40121	1.87833	1.5773	1.87778	0.374727	0.374727	0.588769	1.59722	-1.20482	0.0200755	0.589422	0.230204	0.588769	-1.20482	-1.20482	0.327056	0.2799	-0.606957
Gbem_2517	73	hypothetical protein	0.374727	2.83565	0.374727	2.43474	2.97881	2.83268	2.13668	0.374727	0.374727	-1.03241	0.983126	-1.03241	0.654779	1.10038	0.980698	0.410658	-1.03241	-1.03241	-0.360565	0.911952	-0.551388
Gbem_2519	172	Ferritin Dps family protein( EC:1.16.3.1 )	0.374727	2.0655	0.374727	2.56864	2.34679	2.79048	2.24159	0.374727	0.374727	-1.03607	0.518844	-1.03607	0.98155	0.777527	1.18557	0.680786	-1.03607	-1.03607	-0.517765	0.98155	-0.463785
Gbem_2520	258	band 7 protein	1.58838	2.66756	2.19044	3.39794	3.55473	3.18234	2.0655	1.58838	1.58838	-1.04362	0.302818	-0.29246	1.21407	1.40968	0.945079	-0.448339	-1.04362	-1.04362	-0.34442	1.18961	-0.845191
Gbem_2521	457	two component, sigma54 specific, transcriptional regulator, Fis family	0.374727	2.34008	1.34008	0.374727	1.42136	0.374727	9999	9999	9999	2.00293	2.00293	2.00293	2.00293	2.00293	2.00293	-2.60888	-2.60888	-2.60888	2.00293	2.00293	-2.60888
Gbem_2557	1200	hypothetical protein	0.920819	1.39794	0.374727	0.374727	0.374727	2.09963	9999	9999	9999	2.00293	2.00293	2.00293	2.00293	2.00293	2.00293	-2.60888	-2.60888	-2.60888	2.00293	2.00293	-2.60888
Gbem_2590	76	pilin domain protein	2.42022	3.02228	2.42022	2.06651	2.44672	1.9696	0.374727	2.59631	0.374727	0.478068	1.11133	0.478068	0.106036	0.50595	0.00410367	-1.67342	0.663285	-1.67342	0.689155	0.205363	-0.894518
Gbem_2591	457	two component, sigma54 specific, transcriptional regulator, Fis family	0.374727	1.94214	1.64111	1.29073	1.29073	0.374727	1.34008	0.374727	0.374727	-0.997554	1.50144	1.0215	0.462865	0.462865	-0.997554	0.541552	-0.997554	-0.997554	0.50846	-0.0239414	-0.484519
Gbem_2592	539	signal transduction histidine kinase, nitrogen specific, NtrB	1.26841	1.26841	0.374727	1.81673	1.81673	0.374727	9999	9999	9999	2.00293	2.00293	2.00293	2.00293	2.00293	2.00293	-2.60888	-2.60888	-2.60888	2.00293	2.00293	-2.60888
Gbem_2593	407	type II secretion system protein	1.39041	2.4318	1.69144	0.374727	1.26043	1.26043	9999	9999	9999	2.00293	2.00293	2.00293	2.00293	2.00293	2.00293	-2.60888	-2.60888	-2.60888	2.00293	2.00293	-2.60888
Gbem_2594	366	twitching motility protein	0.374727	2.28162	1.43652	2.0655	2.19044	1.88941	2.03858	1.43652	0.374727	-1.61439	0.971226	-0.17467	0.678188	0.847597	0.43942	0.641683	-0.17467	-1.61439	-0.27261	0.655068	-0.382458
Gbem_2595	568	type IV-A pilus assembly ATPase PilB	0.374727	2.4761	1.54668	2.2656	2.14066	2.4039	1.54668	1.24565	0.374727	-1.50434	1.08156	-0.0621577	0.822526	0.668779	0.992718	-0.0621577	-0.432598	-1.50434	-0.161644	0.828008	-0.666364
Gbem_2601	737	ribonuclease R( EC:3.1.13.1 )	1.13253	1.60965	0.374727	2.87662	3.63358	4.05682	1.13253	1.43356	1.13253	-0.626742	-0.25242	-1.22127	0.741565	1.33543	1.66749	-0.626742	-0.390571	-0.626742	-0.700144	1.24816	-0.548018
Gbem_2635	454	phosphoglucosamine mutase	0.374727	2.48907	2.18804	1.42366	1.59975	1.42366	1.34294	0.374727	0.374727	-1.16781	1.53605	1.15109	0.173581	0.398769	0.173581	0.0703618	-1.16781	-1.16781	0.506442	0.248643	-0.755085
Gbem_2639	612	ATP-dependent metalloprotease FtsH( EC:3.6.4.3 )	2.25464	2.82603	2.11634	3.3519	2.55026	2.77211	2.38934	1.91222	0.374727	-0.0340719	0.650895	-0.199865	1.28129	0.320313	0.586258	0.127401	-0.444558	-2.28766	0.138986	0.729285	-0.868271
Gbem_2644	533	extracellular solute-binding protein family 5	1.27327	1.75039	0.374727	1.38775	0.374727	0.374727	9999	9999	9999	2.00293	2.00293	2.00293	2.00293	2.00293	2.00293	-2.60888	-2.60888	-2.60888	2.00293	2.00293	-2.60888
Gbem_2645	572	Tetratricopeptide TPR_2 repeat protein	0.374727	1.2426	0.374727	0.374727	1.80521	1.40727	9999	9999	9999	2.00293	2.00293	2.00293	2.00293	2.00293	2.00293	-2.60888	-2.60888	-2.60888	2.00293	2.00293	-2.60888
Gbem_2649	113	anti-sigma-factor antagonist	0.374727	2.98831	0.374727	0.374727	1.83416	1.83416	9999	9999	9999	2.00293	2.00293	2.00293	2.00293	2.00293	2.00293	-2.60888	-2.60888	-2.60888	2.00293	2.00293	-2.60888
Gbem_2659	336	TRAP dicarboxylate transporter, DctP subunit	0.374727	2.67778	2.25181	2.29739	2.67185	2.69073	2.17263	1.47366	0.374727	-1.61521	0.844191	0.389305	0.437975	0.837855	0.858022	0.304748	-0.441674	-1.61521	-0.127238	0.711284	-0.584045
Gbem_2665	233	transcriptional regulator, XRE family	0.374727	1.93367	2.2347	0.374727	0.374727	2.18376	9999	9999	9999	2.00293	2.00293	2.00293	2.00293	2.00293	2.00293	-2.60888	-2.60888	-2.60888	2.00293	2.00293	-2.60888
Gbem_2682	171	adenine phosphoribosyltransferase( EC:2.4.2.7 )	1.767	2.67009	1.767	1.5236	1.92154	2.17682	2.24413	0.374727	0.374727	0.151649	1.28935	0.151649	-0.154984	0.346336	0.667926	0.752721	-1.60233	-1.60233	0.530884	0.286426	-0.81731
Gbem_2683	333	RNA polymerase, sigma 70 subunit, RpoD family	2.07962	2.51895	1.47756	1.76195	1.93805	2.23908	1.77859	0.374727	0.374727	0.60687	1.18185	-0.181078	0.191129	0.421589	0.815564	0.212896	-1.62441	-1.62441	0.53588	0.476094	-1.01197
Gbem_2684	206	protein-L-isoaspartate O-methyltransferase( EC:2.1.1.77 )	0.374727	2.16325	0.374727	1.46852	0.374727	1.94564	9999	9999	9999	2.00293	2.00293	2.00293	2.00293	2.00293	2.00293	-2.60888	-2.60888	-2.60888	2.00293	2.00293	-2.60888
Gbem_2685	248	stationary-phase survival protein SurE( EC:3.1.3.5 )	9999	9999	9999	1.56864	1.56864	0.374727	9999	9999	9999	-2.60888	-2.60888	-2.60888	2.00293	2.00293	2.00293	-2.60888	-2.60888	-2.60888	-2.60888	2.00293	-2.60888
Gbem_2687	245	RNA methyltransferase, TrmH family, group 1	0.374727	2.38899	1.61083	2.6487	2.6487	1.90833	1.91186	0.374727	0.374727	-1.24599	0.832176	0.0293372	1.10013	1.10013	0.336275	0.339918	-1.24599	-1.24599	-0.128158	0.845509	-0.717351
Gbem_2690	314	LAO/AO transport system ATPase	0.374727	1.50307	0.374727	1.1152	0.374727	1.89336	9999	9999	9999	2.00293	2.00293	2.00293	2.00293	2.00293	2.00293	-2.60888	-2.60888	-2.60888	2.00293	2.00293	-2.60888
Gbem_2691	134	cobalamin B12-binding domain protein	0.374727	1.8729	1.8729	1.32883	1.32883	0.374727	9999	9999	9999	2.00293	2.00293	2.00293	2.00293	2.00293	2.00293	-2.60888	-2.60888	-2.60888	2.00293	2.00293	-2.60888
Gbem_2692	176	cob(I)alamin adenosyltransferase	9999	9999	9999	1.34872	1.64975	1.34872	2.23161	0.374727	0.374727	-2.60888	-2.60888	-2.60888	2.00293	2.00293	2.00293	2.00293	2.00293	2.00293	-2.60888	2.00293	2.00293
Gbem_2698	295	polysaccharide deacetylase	0.374727	2.48442	1.53018	2.22915	0.374727	2.83121	9999	9999	9999	2.00293	2.00293	2.00293	2.00293	2.00293	2.00293	-2.60888	-2.60888	-2.60888	2.00293	2.00293	-2.60888
Gbem_2703	130	hypothetical protein	0.374727	2.73115	0.374727	1.93181	0.374727	1.63078	9999	9999	9999	2.00293	2.00293	2.00293	2.00293	2.00293	2.00293	-2.60888	-2.60888	-2.60888	2.00293	2.00293	-2.60888
Gbem_2704	540	ABC transporter related protein	0.374727	2.54636	0.374727	1.93274	0.374727	1.33068	9999	9999	9999	2.00293	2.00293	2.00293	2.00293	2.00293	2.00293	-2.60888	-2.60888	-2.60888	2.00293	2.00293	-2.60888
Gbem_2710	435	gid protein	0.374727	2.20661	1.36151	1.47952	1.17849	2.17849	0.374727	0.374727	1.36151	-1.16063	1.3847	0.210472	0.374436	-0.0438334	1.34563	-1.16063	-1.16063	0.210472	0.14485	0.558744	-0.703594
Gbem_2711	779	DNA topoisomerase I( EC:5.99.1.2 )	0.374727	2.40949	1.40949	1.36051	1.66154	1.96257	1.10846	0.374727	0.374727	-1.1518	1.6005	0.247859	0.181608	0.588793	0.995978	-0.159325	-1.1518	-1.1518	0.232184	0.588793	-0.820978
Gbem_2713	335	Peptidoglycan-binding LysM	1.47496	1.95208	0.374727	1.5391	0.374727	0.374727	9999	9999	9999	2.00293	2.00293	2.00293	2.00293	2.00293	2.00293	-2.60888	-2.60888	-2.60888	2.00293	2.00293	-2.60888
Gbem_2723	450	phospho-2-dehydro-3-deoxyheptonate aldolase( EC:2.5.1.54 )	0.374727	1.94885	0.374727	0.374727	1.38405	1.38405	9999	9999	9999	2.00293	2.00293	2.00293	2.00293	2.00293	2.00293	-2.60888	-2.60888	-2.60888	2.00293	2.00293	-2.60888
Gbem_2725	492	peptidase M17 leucyl aminopeptidase domain protein( EC:3.4.11.1 )	0.374727	1.78516	0.374727	1.63264	1.63264	1.45655	0.374727	0.374727	1.60906	-1.04591	1.08093	-1.04591	0.850954	0.850954	0.585418	-1.04591	-1.04591	0.815398	-0.336965	0.762442	-0.425477
Gbem_2733	356	Mammalian cell entry related domain protein	1.44855	2.35164	2.14752	1.81248	0.374727	2.59063	9999	9999	9999	2.00293	2.00293	2.00293	2.00293	2.00293	2.00293	-2.60888	-2.60888	-2.60888	2.00293	2.00293	-2.60888
Gbem_2734	258	protein of unknown function DUF140	0.374727	1.58838	0.374727	1.70997	1.70997	0.374727	9999	9999	9999	2.00293	2.00293	2.00293	2.00293	2.00293	2.00293	-2.60888	-2.60888	-2.60888	2.00293	2.00293	-2.60888
Gbem_2736	175	aconitate hydratase domain protein	2.66005	3.01223	2.23408	1.79048	1.79048	2.26761	2.05799	0.374727	0.374727	0.893713	1.27765	0.429331	-0.05427	-0.05427	0.465877	0.23736	-1.5977	-1.5977	0.8669	0.119112	-0.986012
Gbem_2737	427	homoaconitate hydratase family protein( EC:4.2.1.33 )	1.6706	2.93777	2.14772	1.66555	1.66555	2.01773	2.32381	0.374727	0.374727	-0.0187328	1.47764	0.54469	-0.0247032	-0.0247032	0.391182	0.752632	-1.549	-1.549	0.667867	0.113925	-0.781792
Gbem_2738	342	hypothetical protein	0.374727	1.9431	1.46597	1.63827	2.24033	0.374727	9999	9999	9999	2.00293	2.00293	2.00293	2.00293	2.00293	2.00293	-2.60888	-2.60888	-2.60888	2.00293	2.00293	-2.60888
Gbem_2739	68	cold-shock DNA-binding domain protein	2.46852	3.31362	2.16749	2.00249	2.33348	2.36151	0.374727	3.34358	0.374727	0.359382	1.14563	0.0793154	-0.0741964	0.233747	0.259824	-1.5886	1.17351	-1.5886	0.528109	0.139791	-0.6679
Gbem_2742	515	2-isopropylmalate synthase	2.77955	3.17468	2.36737	3.02228	2.61651	2.84229	2.40214	2.06634	0.374727	0.448047	0.920831	-0.0451399	0.738471	0.25296	0.523112	-0.00354597	-0.405332	-2.4294	0.441246	0.504848	-0.946094
Gbem_2745	163	acetolactate synthase, small subunit	1.78781	2.86699	2.08884	2.42126	2.15802	2.45905	1.78781	1.78781	0.374727	-0.259929	1.27758	0.168948	0.642538	0.267498	0.696375	-0.259929	-0.259929	-2.27315	0.395532	0.53547	-0.931003
Gbem_2746	566	acetolactate synthase, large subunit, biosynthetic type	1.7243	2.84924	2.20143	2.47712	3.18327	2.67669	2.24718	1.54821	1.24718	-0.809452	0.95833	-0.059681	0.373559	1.48323	0.687177	0.0122245	-1.08617	-1.55922	0.0297324	0.84799	-0.877722
Gbem_2747	553	dihydroxy-acid dehydratase( EC:4.2.1.9 )	1.25727	2.97328	2.4034	2.3827	2.49184	2.61678	2.03543	0.374727	0.374727	-0.638507	1.12408	0.538733	0.517468	0.629576	0.757906	0.160768	-1.54501	-1.54501	0.341435	0.634983	-0.976418
Gbem_2749	354	membrane-associated zinc metalloprotease	1.451	2.14997	1.451	1.3439	1.82102	1.3439	1.451	0.374727	0.374727	0.244693	1.43084	0.244693	0.062954	0.872622	0.062954	0.244693	-1.58172	-1.58172	0.640074	0.332844	-0.972917
Gbem_2753	185	ribosome recycling factor	0.374727	2.20995	0.374727	2.64188	2.09782	2.43361	1.73283	2.20995	0.374727	-1.28908	0.632962	-1.28908	1.08533	0.515524	0.867202	0.133269	0.632962	-1.28908	-0.648402	0.822686	-0.174284
Gbem_2754	240	uridylate kinase	2.46489	2.61979	2.22185	2.35655	2.41454	2.59063	1.92082	0.374727	0.374727	0.595548	0.766897	0.326706	0.475706	0.539855	0.734643	-0.00628627	-1.71653	-1.71653	0.56305	0.583401	-1.14645
Gbem_2755	216	translation elongation factor Ts	2.77949	3.52288	2.9443	2.60206	2.90309	2.38021	2.81167	2.896	0.374727	0.226887	1.06975	0.413751	0.0257142	0.367027	-0.225822	0.263378	0.358983	-2.49967	0.57013	0.0556398	-0.62577
Gbem_2756	255	ribosomal protein S2	3.68336	3.65416	3.13753	3.49635	3.49635	3.34459	2.5477	2.7074	1.59346	0.891419	0.848732	0.0936734	0.6181	0.6181	0.39629	-0.768362	-0.534958	-2.163	0.611275	0.544163	-1.15544
Gbem_2758	490	ketol-acid reductoisomerase( EC:1.1.1.86 )	3.72142	3.56266	3.1022	2.90004	2.94834	2.62383	3.08066	2.54025	0.374727	0.984795	0.821903	0.349478	0.142065	0.191624	-0.141319	0.327378	-0.227066	-2.44886	0.718725	0.0641234	-0.782849
Gbem_2761	147	ribosomal protein L9	2.13371	3.06313	2.13371	2.62454	2.04096	2.4389	2.13371	0.374727	0.374727	0.223947	1.21757	0.223947	0.748674	0.124786	0.550214	0.223947	-1.65654	-1.65654	0.555154	0.474558	-1.02971
Gbem_2763	92	ribosomal protein S18	2.9393	3.48337	2.51333	2.19128	1.28819	2.24244	3.18234	0.374727	0.374727	0.75943	1.2323	0.389206	0.109301	-0.675604	0.15376	0.970662	-1.46953	-1.46953	0.793644	-0.137514	-0.65613
Gbem_2764	134	ribosomal protein S6	3.28787	3.10334	0.374727	2.22915	0.374727	2.92812	9999	9999	9999	2.00293	2.00293	2.00293	2.00293	2.00293	2.00293	-2.60888	-2.60888	-2.60888	2.00293	2.00293	-2.60888
Gbem_2765	364	GTP-binding protein YchF	2.21705	2.98297	1.73993	1.72125	1.54516	1.84619	1.4389	0.374727	0.374727	0.771357	1.70214	0.191534	0.16883	-0.0451654	0.320662	-0.174294	-1.46753	-1.46753	0.888343	0.148109	-1.03645
Gbem_2766	188	peptidyl-tRNA hydrolase( EC:3.1.1.29 )	0.374727	2.50399	0.374727	0.374727	1.51999	1.82102	9999	9999	9999	2.00293	2.00293	2.00293	2.00293	2.00293	2.00293	-2.60888	-2.60888	-2.60888	2.00293	2.00293	-2.60888
Gbem_2767	197	ribosomal 5S rRNA E-loop binding protein Ctc/L25/TL5	2.96081	2.93598	3.08575	2.42452	2.29958	2.66756	2.55063	2.4045	0.374727	0.676229	0.645667	0.830054	0.015957	-0.137868	0.315186	0.171222	-0.00869128	-2.50776	0.717317	0.0644251	-0.781742
Gbem_2768	316	ribose-phosphate pyrophosphokinase( EC:2.7.6.1 )	2.82253	3.22459	3.54564	2.56663	3.11839	2.93071	2.54171	2.91529	0.374727	0.165163	0.603772	0.954006	-0.114004	0.487913	0.283177	-0.141195	0.266349	-2.50518	0.574313	0.219029	-0.793342
Gbem_2779	482	DEAD/DEAH box helicase domain protein	1.91901	2.67868	2.01592	2.36957	2.5157	2.32381	1.31695	1.79407	0.374727	-0.00581545	1.05896	0.130017	0.625702	0.83052	0.561567	-0.849681	-0.180933	-2.17033	0.394387	0.672596	-1.06698
Gbem_2793	386	protein of unknown function DUF185	1.41341	2.25851	1.41341	0.374727	2.64644	2.70443	1.41341	0.374727	0.374727	-0.0297858	0.86534	-0.0297858	-1.12996	1.27623	1.33766	-0.0297858	-1.12996	-1.12996	0.268589	0.494645	-0.763234
Gbem_2795	466	fumarate lyase	0.374727	2.37301	1.33161	2.14874	2.7508	2.14874	1.80874	0.374727	0.374727	-1.2175	0.905605	-0.200841	0.667331	1.307	0.667331	0.306085	-1.2175	-1.2175	-0.170913	0.880554	-0.709641
Gbem_2798	783	MutS2 family protein	0.374727	1.58336	0.374727	1.65692	1.48083	1.48083	1.10624	1.10624	0.374727	-1.2515	0.956306	-1.2515	1.09068	0.769013	0.769013	0.0847486	0.0847486	-1.2515	-0.515566	0.876235	-0.360668
Gbem_2802	427	hypothetical protein	1.6706	2.36957	1.6706	1.34104	2.45498	1.9431	1.36957	0.374727	0.374727	0.217335	1.14961	0.217335	-0.222239	1.26353	0.580784	-0.184176	-1.51109	-1.51109	0.528095	0.540691	-1.06879
Gbem_2804	187	isochorismatase hydrolase	0.374727	2.02919	0.374727	1.18842	1.66555	1.48945	1.72816	0.374727	0.374727	-0.999801	1.39089	-0.999801	0.175992	0.865432	0.61098	0.955907	-0.999801	-0.999801	-0.202903	0.550801	-0.347899
Gbem_2805	478	two component, sigma54 specific, transcriptional regulator, Fis family	1.32057	2.66299	1.92263	1.93679	1.7607	2.23782	1.32057	0.374727	0.374727	-0.28733	1.4258	0.480986	0.499056	0.274338	0.883214	-0.28733	-1.49437	-1.49437	0.539818	0.552203	-1.09202
Gbem_2814	256	short-chain dehydrogenase/reductase SDR	1.59176	2.7057	0.374727	0.374727	1.42079	1.11976	9999	9999	9999	2.00293	2.00293	2.00293	2.00293	2.00293	2.00293	-2.60888	-2.60888	-2.60888	2.00293	2.00293	-2.60888
Gbem_2815	557	GTP-binding proten HflX	0.374727	2.15723	1.25414	0.374727	1.54668	0.374727	9999	9999	9999	2.00293	2.00293	2.00293	2.00293	2.00293	2.00293	-2.60888	-2.60888	-2.60888	2.00293	2.00293	-2.60888
Gbem_2820	390	phosphofructokinase( EC:2.7.1.11 )	0.374727	1.88606	0.374727	0.374727	1.23657	1.83863	9999	9999	9999	2.00293	2.00293	2.00293	2.00293	2.00293	2.00293	-2.60888	-2.60888	-2.60888	2.00293	2.00293	-2.60888
Gbem_2829	305	Electron transfer flavoprotein alpha subunit	0.374727	1.5157	0.374727	1.52724	0.374727	1.82827	9999	9999	9999	2.00293	2.00293	2.00293	2.00293	2.00293	2.00293	-2.60888	-2.60888	-2.60888	2.00293	2.00293	-2.60888
Gbem_2832	379	acyl-CoA dehydrogenase domain protein	1.42136	0.374727	1.72239	0.374727	2.03621	1.43415	0.374727	1.42136	0.374727	0.534349	-1.01066	0.97872	-1.01066	1.44197	0.553232	-1.01066	0.534349	-1.01066	0.167471	0.328183	-0.495654
Gbem_2836	388	peptidase M24	1.41117	2.41117	0.374727	1.92203	1.92203	2.22306	1.41117	0.374727	0.374727	0.0373043	1.255	-1.22476	0.659372	0.659372	1.02593	0.0373043	-1.22476	-1.22476	0.022513	0.78156	-0.804073
Gbem_2838	1082	methylmalonyl-CoA mutase, large subunit( EC:5.4.99.2 )	0.965773	1.44289	0.374727	2.06215	1.953	2.18709	0.965773	0.965773	0.374727	-0.416777	0.271574	-1.26949	1.16498	1.00752	1.34523	-0.416777	-0.416777	-1.26949	-0.471564	1.17258	-0.701014
Gbem_2840	661	SSS sodium solute transporter superfamily	1.78186	2.1798	1.87877	2.72783	3.138	3.2977	1.87877	1.48083	0.374727	-0.333819	0.108726	-0.226046	0.718182	1.17433	1.35193	-0.226046	-0.668591	-1.89867	-0.15038	1.08148	-0.931104
Gbem_2843	519	acetyl-CoA hydrolase/transferase( EC:3.1.2.1 )	2.18792	2.39878	2.43096	3.2646	3.15739	3.13966	2.28483	1.76195	1.58586	-0.460765	-0.113878	-0.0609287	1.31054	1.13417	1.105	-0.301333	-1.16155	-1.45125	-0.211857	1.18324	-0.971379
Gbem_2845	545	PAS/PAC sensor signal transduction histidine kinase	0.374727	1.74072	0.374727	1.32239	1.32239	0.374727	9999	9999	9999	2.00293	2.00293	2.00293	2.00293	2.00293	2.00293	-2.60888	-2.60888	-2.60888	2.00293	2.00293	-2.60888
Gbem_2847	1089	methyl-accepting chemotaxis sensory transducer with Pas/Pac sensor	1.74112	2.7264	1.74112	2.45498	2.42022	2.48716	1.74112	1.66194	0.374727	-0.261879	1.12147	-0.261879	0.740387	0.691581	0.785575	-0.261879	-0.373051	-2.18032	0.199237	0.739181	-0.938418
Gbem_2854	524	methyl-accepting chemotaxis sensory transducer	1.75779	2.88273	2.05882	1.88941	1.58838	1.88941	1.28067	0.374727	0.374727	0.238837	1.64189	0.614289	0.402997	0.0275443	0.402997	-0.356242	-1.48616	-1.48616	0.831672	0.277846	-1.10952
Gbem_2857	392	methyl-accepting chemotaxis sensory transducer	1.88384	3.13911	2.3098	3.93067	4.04718	3.55709	1.40671	0.374727	1.40671	-0.440137	0.534594	-0.109368	1.14925	1.23972	0.859163	-0.810626	-1.61197	-0.810626	-0.00497026	1.08271	-1.07774
Gbem_2859	421	Orn/DAP/Arg decarboxylase 2	1.85284	2.41711	1.67675	1.74715	2.22427	1.92324	1.67675	0.374727	0.374727	0.366658	1.13994	0.125342	0.221817	0.875664	0.463133	0.125342	-1.65895	-1.65895	0.543979	0.520205	-1.06418
Gbem_2866	1527	ferredoxin-dependent glutamate synthase( EC:1.4.7.1 )	1.66126	2.36023	0.374727	1.91721	1.74112	2.07692	1.59431	1.11719	0.374727	0.272071	1.25932	-1.54507	0.633591	0.384874	0.859157	0.177513	-0.496388	-1.54507	-0.00455954	0.625874	-0.621314
Gbem_2867	493	glutamate synthase, NADH/NADPH, small subunit	0.374727	2.38633	0.374727	2.21303	2.32954	2.92516	1.30715	1.30715	0.374727	-1.14378	0.882396	-1.14378	0.707837	0.825186	1.42513	-0.204602	-0.204602	-1.14378	-0.468388	0.98605	-0.517661
Gbem_2889	248	RNA methyltransferase, TrmH family, group 3	0.374727	2.20761	0.374727	1.14997	0.374727	1.75203	9999	9999	9999	2.00293	2.00293	2.00293	2.00293	2.00293	2.00293	-2.60888	-2.60888	-2.60888	2.00293	2.00293	-2.60888
Gbem_2890	240	orotidine 5'-phosphate decarboxylase( EC:4.1.1.23 )	0.374727	2.73373	1.61979	2.20066	1.50169	1.89963	1.61979	0.374727	0.374727	-1.2038	1.53643	0.242468	0.917208	0.105284	0.567531	0.242468	-1.2038	-1.2038	0.191699	0.530008	-0.721707
Gbem_2891	573	prolyl-tRNA synthetase	1.24185	2.38797	2.14494	2.90418	2.6543	2.47821	1.84391	1.24185	0.374727	-0.824145	0.570564	0.274814	1.19873	0.894653	0.68037	-0.0915057	-0.824145	-1.87933	0.00707758	0.924583	-0.93166
Gbem_2896	182	pyruvate ferredoxin/flavodoxin oxidoreductase	3.51808	3.86703	2.69417	3.17655	2.6184	2.70858	2.94405	2.21705	0.374727	0.840275	1.19008	0.0143573	0.497916	-0.0615995	0.028797	0.264844	-0.463927	-2.31074	0.681571	0.155038	-0.836608
Gbem_2897	270	thiamine pyrophosphate protein domain protein TPP-binding	3.31682	3.76729	3.53242	2.99231	3.10146	3.53193	3.10012	2.61003	0.374727	0.38515	0.828212	0.597205	0.0659756	0.173325	0.596716	0.172005	-0.310022	-2.50857	0.603522	0.278672	-0.882195
Gbem_2898	377	pyruvate flavodoxin/ferredoxin oxidoreductase domain protein	3.47288	3.66917	3.01472	3.05115	2.79588	3.09691	3.11385	2.95514	0.374727	0.65997	0.86411	0.183505	0.22139	-0.0440846	0.268977	0.286599	0.121538	-2.562	0.569195	0.148761	-0.717956
Gbem_2899	64	4Fe-4S ferredoxin iron-sulfur binding domain protein	0.374727	2.67094	0.374727	0.374727	1.96927	1.79317	9999	9999	9999	2.00293	2.00293	2.00293	2.00293	2.00293	2.00293	-2.60888	-2.60888	-2.60888	2.00293	2.00293	-2.60888
Gbem_2900	317	malate dehydrogenase, NAD-dependent	4.32111	4.06004	4.18379	3.64614	3.7727	3.96099	3.9461	3.92708	2.77769	1.06627	0.482872	0.759398	-0.442059	-0.159249	0.261529	0.228247	0.185736	-2.38274	0.769512	-0.11326	-0.656253
Gbem_2901	743	isocitrate dehydrogenase, NADP-dependent( EC:1.1.1.42 )	3.24628	3.75226	3.29038	4.1955	4.0565	4.23836	3.2813	2.9214	3.1502	-0.652654	0.366694	-0.563816	1.25965	0.979619	1.346	-0.582108	-1.30716	-0.846222	-0.283259	1.19509	-0.91183
Gbem_2903	593	aspartyl-tRNA synthetase	3.02629	2.94295	2.91714	2.59631	2.59631	2.11919	2.81801	2.45739	0.374727	0.729839	0.628247	0.596787	0.205675	0.205675	-0.375959	0.475941	0.0363329	-2.50254	0.651624	0.0117972	-0.663421
Gbem_2911	711	protein of unknown function DUF162	0.374727	1.14813	0.374727	1.03716	1.03716	1.03716	0.374727	1.14813	0.374727	-1.04715	1.01528	-1.04715	0.719345	0.719345	0.719345	-1.04715	1.01528	-1.04715	-0.359672	0.719345	-0.359672
Gbem_2916	635	arginine decarboxylase	0.374727	2.6122	1.67435	1.84669	2.14772	1.84669	1.19723	0.374727	0.374727	-1.1953	1.4566	0.345038	0.549306	0.906092	0.549306	-0.220454	-1.1953	-1.1953	0.202114	0.668235	-0.870348
Gbem_2917	384	carboxynorspermidine decarboxylase	0.374727	2.01773	1.41567	0.374727	1.61618	2.39434	9999	9999	9999	2.00293	2.00293	2.00293	2.00293	2.00293	2.00293	-2.60888	-2.60888	-2.60888	2.00293	2.00293	-2.60888
Gbem_2918	398	Saccharopine dehydrogenase	1.40012	3.06287	2.30321	2.25964	2.8617	2.25964	2.17827	0.374727	0.374727	-0.507392	1.18981	0.414408	0.369935	0.984468	0.369935	0.28688	-1.55402	-1.55402	0.36561	0.57478	-0.940389
Gbem_2919	170	transcriptional regulator, XRE family	2.07058	2.07058	0.374727	0.374727	1.47496	0.374727	9999	9999	9999	2.00293	2.00293	2.00293	2.00293	2.00293	2.00293	-2.60888	-2.60888	-2.60888	2.00293	2.00293	-2.60888
Gbem_2938	318	import inner membrane translocase subunit Tim44	1.49757	2.09963	1.7986	1.44977	1.92689	1.44977	0.374727	0.374727	1.7986	0.124387	1.07655	0.600469	0.0487883	0.803361	0.0487883	-1.65141	-1.65141	0.600469	0.600469	0.300313	-0.900782
Gbem_2939	1279	multi-sensor hybrid histidine kinase	0.374727	0.374727	0.893129	2.35164	2.41859	1.57349	1.5921	0.893129	0.374727	-1.01681	-1.01681	-0.382045	1.40385	1.48582	0.45103	0.473818	-0.382045	-1.01681	-0.805221	1.11357	-0.308345
Gbem_2940	708	CheA signal transduction histidine kinase	1.14997	1.451	0.374727	0.374727	1.80874	1.33161	0.374727	1.451	0.374727	0.314498	0.828256	-1.00858	-1.00858	1.4388	0.624509	-1.00858	0.828256	-1.00858	0.0447249	0.351576	-0.396301
Gbem_2942	1049	methyl-accepting chemotaxis sensory transducer	1.45635	2.55901	1.75738	2.62893	2.15181	1.85078	1.45635	1.45635	0.374727	-0.419535	1.19136	0.0202433	1.29351	0.596478	0.1567	-0.419535	-0.419535	-1.99968	0.264022	0.682229	-0.94625
Gbem_2944	780	methyl-accepting chemotaxis sensory transducer	1.58503	2.61306	1.88606	2.36401	2.32623	2.46092	1.58503	1.58503	0.374727	-0.403688	1.0815	0.0312099	0.721715	0.667122	0.86172	-0.403688	-0.403688	-2.15221	0.236342	0.750186	-0.986528
Gbem_2945	780	methyl-accepting chemotaxis sensory transducer	1.58503	2.61306	1.88606	1.78648	2.66154	2.80767	1.58503	1.58503	0.374727	-0.386161	0.977851	0.0132525	-0.118865	1.04219	1.23607	-0.386161	-0.386161	-1.99201	0.201647	0.719798	-0.921445
Gbem_2946	538	cytochrome c family protein	0.374727	2.38316	1.26922	3.05498	2.08884	2.60073	2.31061	1.57025	1.26922	-1.81729	0.607147	-0.737524	1.41812	0.251867	0.869775	0.519569	-0.374143	-0.737524	-0.649222	0.846588	-0.197366
Gbem_3011	279	pantoate--beta-alanine ligase( EC:6.3.2.1 )	0.374727	2.25337	1.5544	0.374727	0.374727	1.9639	9999	9999	9999	2.00293	2.00293	2.00293	2.00293	2.00293	2.00293	-2.60888	-2.60888	-2.60888	2.00293	2.00293	-2.60888
Gbem_3013	699	methyl-accepting chemotaxis sensory transducer with GAF sensor	1.15552	2.05861	1.45655	2.20761	1.90658	0.374727	9999	9999	9999	2.00293	2.00293	2.00293	2.00293	2.00293	2.00293	-2.60888	-2.60888	-2.60888	2.00293	2.00293	-2.60888
Gbem_3019	436	homoserine dehydrogenase( EC:1.1.1.3 )	1.83763	3.08479	2.43969	2.3279	2.72584	3.02687	2.05948	1.36051	0.374727	-0.347143	1.09666	0.34985	0.22043	0.681118	1.02961	-0.090313	-0.899498	-2.04072	0.366457	0.643721	-1.01018
Gbem_3021	155	6,7-dimethyl-8-ribityllumazine synthase( EC:2.5.1.9 )	2.28679	3.01379	2.1107	2.55026	2.61721	2.47108	1.80967	1.80967	0.374727	0.224738	1.18131	-0.00696118	0.571415	0.659502	0.467229	-0.403053	-0.403053	-2.29113	0.466363	0.566049	-1.03241
Gbem_3022	400	3,4-dihydroxy-2-butanone 4-phosphate synthase( EC:3.5.4.25 )	1.87506	2.72016	2.35218	0.374727	1.31336	1.31336	9999	9999	9999	2.00293	2.00293	2.00293	2.00293	2.00293	2.00293	-2.60888	-2.60888	-2.60888	2.00293	2.00293	-2.60888
Gbem_3026	151	CMP/dCMP deaminase zinc-binding	1.82102	2.72411	0.374727	1.48945	1.18842	0.374727	9999	9999	9999	2.00293	2.00293	2.00293	2.00293	2.00293	2.00293	-2.60888	-2.60888	-2.60888	2.00293	2.00293	-2.60888
Gbem_3028	754	RNA binding S1 domain protein	0.374727	2.16402	0.374727	1.53462	0.374727	1.53462	9999	9999	9999	2.00293	2.00293	2.00293	2.00293	2.00293	2.00293	-2.60888	-2.60888	-2.60888	2.00293	2.00293	-2.60888
Gbem_3050	166	molybdopterin-guanine dinucleotide biosynthesis protein B	1.77989	2.47886	0.374727	1.19928	0.374727	1.19928	9999	9999	9999	2.00293	2.00293	2.00293	2.00293	2.00293	2.00293	-2.60888	-2.60888	-2.60888	2.00293	2.00293	-2.60888
Gbem_3077	470	glutamine synthetase, type I	3.86446	3.61346	3.25732	3.97084	3.19269	2.81248	3.51823	3.39978	2.10605	0.983081	0.542869	-0.0817349	1.16965	-0.195085	-0.861909	0.37586	0.16812	-2.10086	0.481405	0.0375534	-0.518958
Gbem_3078	112	nitrogen regulatory protein P-II	2.4279	3.36576	1.95078	2.83153	2.61593	2.83153	2.4279	2.25181	0.374727	0.10225	1.21838	-0.465566	0.582599	0.326016	0.582599	0.10225	-0.107314	-2.34121	0.28502	0.497071	-0.782091
Gbem_3079	695	glutamine synthetase catalytic region	3.26182	3.39354	2.9642	2.90658	3.08679	3.47978	2.15802	2.00311	0.374727	0.644408	0.777785	0.34305	0.284711	0.467179	0.865105	-0.473244	-0.630089	-2.27891	0.588415	0.538998	-1.12741
Gbem_3086	368	pyruvate flavodoxin/ferredoxin oxidoreductase domain protein	1.43415	2.38839	1.91127	1.23433	0.374727	1.23433	9999	9999	9999	2.00293	2.00293	2.00293	2.00293	2.00293	2.00293	-2.60888	-2.60888	-2.60888	2.00293	2.00293	-2.60888
Gbem_3091	319	acetyl-CoA carboxylase, carboxyl transferase, alpha subunit	2.34131	3.17745	2.3993	3.26324	3.17609	3.06695	2.57539	2.27436	0.374727	-0.19551	0.737415	-0.130806	0.833136	0.735899	0.614121	0.065668	-0.270206	-2.38972	0.137033	0.727719	-0.864752
Gbem_3096	416	histidyl-tRNA synthetase( EC:6.1.1.21 )	0.374727	2.4223	1.38091	1.77599	0.374727	0.374727	9999	9999	9999	2.00293	2.00293	2.00293	2.00293	2.00293	2.00293	-2.60888	-2.60888	-2.60888	2.00293	2.00293	-2.60888
Gbem_3097	458	diguanylate cyclase	1.33913	2.0381	1.33913	0.374727	0.374727	2.19044	9999	9999	9999	2.00293	2.00293	2.00293	2.00293	2.00293	2.00293	-2.60888	-2.60888	-2.60888	2.00293	2.00293	-2.60888
Gbem_3102	415	glycine hydroxymethyltransferase( EC:2.1.2.1 )	2.74368	3.4575	2.74368	4.26024	3.65148	4.33831	2.38195	2.1601	1.98401	-0.381961	0.428471	-0.381961	1.33986	0.648705	1.4285	-0.792647	-1.04452	-1.24445	-0.111817	1.13902	-1.02721
Gbem_3103	151	sugar-phosphate isomerase, RpiB/LacA/LacB family( EC:5.3.1.26 )	0.374727	2.51999	0.374727	0.374727	2.25095	1.29671	9999	9999	9999	2.00293	2.00293	2.00293	2.00293	2.00293	2.00293	-2.60888	-2.60888	-2.60888	2.00293	2.00293	-2.60888
Gbem_3104	410	3-oxoacyl-(acyl-carrier-protein) synthase 2	1.98928	3.34626	3.17255	2.89551	3.04164	3.00272	1.86434	1.68825	0.374727	-0.39653	0.99836	0.819796	0.535023	0.685234	0.645228	-0.524959	-0.705969	-2.05618	0.473875	0.621828	-1.0957
Gbem_3105	77	acyl carrier protein	3.1549	2.81248	5.04851	3.99004	4.18807	4.26938	3.19269	3.19269	3.51145	-0.770798	-1.24913	1.87441	0.395813	0.672445	0.786021	-0.718011	-0.718011	-0.272733	-0.0485081	0.618093	-0.569585
Gbem_3106	246	3-oxoacyl-(acyl-carrier-protein) reductase	0.374727	2.08619	0.374727	1.5817	1.5817	0.374727	9999	9999	9999	2.00293	2.00293	2.00293	2.00293	2.00293	2.00293	-2.60888	-2.60888	-2.60888	2.00293	2.00293	-2.60888
Gbem_3107	311	malonyl CoA-acyl carrier protein transacylase	1.98436	2.50724	1.98436	0.374727	1.33913	1.33913	9999	9999	9999	2.00293	2.00293	2.00293	2.00293	2.00293	2.00293	-2.60888	-2.60888	-2.60888	2.00293	2.00293	-2.60888
Gbem_3108	326	3-oxoacyl-(acyl-carrier-protein) synthase III( EC:2.3.1.41 )	1.9639	2.26493	1.78781	2.31737	0.374727	1.68055	9999	9999	9999	2.00293	2.00293	2.00293	2.00293	2.00293	2.00293	-2.60888	-2.60888	-2.60888	2.00293	2.00293	-2.60888
Gbem_3109	352	fatty acid/phospholipid synthesis protein PlsX	0.374727	2.35655	0.374727	2.31277	2.13668	2.91483	1.45346	0.374727	0.374727	-0.985731	0.904663	-0.985731	0.862903	0.694936	1.43719	0.0432344	-0.985731	-0.985731	-0.3556	0.998343	-0.642743
Gbem_3110	60	ribosomal protein L32	0.374727	2.82391	2.69897	2.19951	2.42136	2.32445	2.22185	2.22185	0.374727	-1.71466	0.930458	0.795525	0.25611	0.495707	0.391044	0.280234	0.280234	-1.71466	0.00377564	0.380954	-0.384729
Gbem_3119	276	ABC transporter related protein	1.55909	2.16115	1.55909	2.24304	1.87506	2.35218	1.55909	1.55909	0.374727	-0.227428	0.790432	-0.227428	0.928872	0.30676	1.11339	-0.227428	-0.227428	-2.22975	0.111858	0.783009	-0.894868
Gbem_3133	282	hydrogenase accessory protein HypB	1.54975	2.15181	0.374727	0.374727	0.865823	0.865823	9999	9999	9999	2.00293	2.00293	2.00293	2.00293	2.00293	2.00293	-2.60888	-2.60888	-2.60888	2.00293	2.00293	-2.60888
Gbem_3136	559	nickel-dependent hydrogenase large subunit	0.374727	2.39872	0.374727	2.18046	2.65758	2.95861	1.25259	0.374727	0.374727	-0.959675	0.866185	-0.959675	0.66929	1.09971	1.37127	-0.167748	-0.959675	-0.959675	-0.351055	1.04675	-0.6957
Gbem_3139	368	hydrogenase (NiFe) small subunit HydA( EC:1.12.99.6 )	0.374727	2.2123	0.374727	1.75449	1.93058	2.05552	0.374727	1.73518	0.374727	-1.03853	1.15938	-1.03853	0.611787	0.822408	0.971846	-1.03853	0.588696	-1.03853	-0.305894	0.802013	-0.49612
Gbem_3155	164	CheW protein	3.38722	3.01561	2.38722	2.70115	2.65539	2.60424	2.26228	2.08619	0.374727	1.17905	0.741432	0.00143195	0.371122	0.317237	0.256999	-0.145698	-0.353066	-2.36851	0.640637	0.315119	-0.955756
Gbem_3185	66	cold-shock DNA-binding domain protein	2.18046	3.22185	0.374727	0.374727	0.374727	1.63264	9999	9999	9999	2.00293	2.00293	2.00293	2.00293	2.00293	2.00293	-2.60888	-2.60888	-2.60888	2.00293	2.00293	-2.60888
Gbem_3195	260	4Fe-4S ferredoxin iron-sulfur binding domain protein	0.374727	1.88606	0.374727	2.14569	2.32179	2.32179	1.58503	0.374727	0.374727	-1.02191	0.635474	-1.02191	0.920203	1.11331	1.11331	0.305352	-1.02191	-1.02191	-0.469451	1.04894	-0.579492
Gbem_3199	507	hypothetical protein	1.59602	2.47108	1.59602	1.77728	1.90222	2.14526	1.29499	0.374727	0.374727	0.127703	1.33672	0.127703	0.37814	0.55076	0.886549	-0.288211	-1.55968	-1.55968	0.530708	0.60515	-1.13586
Gbem_3204	225	thymidylate kinase( EC:2.7.4.9 )	0.374727	1.94885	0.374727	1.90658	0.374727	1.60555	9999	9999	9999	2.00293	2.00293	2.00293	2.00293	2.00293	2.00293	-2.60888	-2.60888	-2.60888	2.00293	2.00293	-2.60888
Gbem_3206	312	PSP1 domain protein	0.374727	1.98297	1.50585	0.374727	0.374727	1.85803	9999	9999	9999	2.00293	2.00293	2.00293	2.00293	2.00293	2.00293	-2.60888	-2.60888	-2.60888	2.00293	2.00293	-2.60888
Gbem_3207	509	methionyl-tRNA synthetase	1.59431	2.84958	1.29328	1.4034	2.2485	2.18155	2.07143	1.59431	0.374727	-0.198016	1.5742	-0.623016	-0.467545	0.725581	0.631064	0.475593	-0.198016	-1.91985	0.251057	0.296367	-0.547424
Gbem_3209	63	ribosomal protein L28	3.40478	3.34679	3.04576	1.94082	2.32103	2.62206	2.50169	0.374727	0.374727	1.03907	0.988434	0.725601	-0.239139	0.0928287	0.355662	0.250568	-1.60651	-1.60651	0.917701	0.0697839	-0.987485
Gbem_3211	716	(p)ppGpp synthetase I, SpoT/RelA( EC:2.7.6.5 )	0.374727	2.14509	1.14509	1.40782	1.88494	1.70885	1.14509	0.374727	0.374727	-1.1733	1.4273	-0.0416666	0.344284	1.04516	0.786487	-0.0416666	-1.1733	-1.1733	0.0707781	0.72531	-0.796088
Gbem_3214	292	domain of unknown function DUF1732	0.374727	2.37972	1.53462	3.06401	0.374727	0.374727	9999	9999	9999	2.00293	2.00293	2.00293	2.00293	2.00293	2.00293	-2.60888	-2.60888	-2.60888	2.00293	2.00293	-2.60888
Gbem_3215	329	UDP-glucose 4-epimerase	1.78383	2.26096	1.4828	1.53018	1.53018	1.53018	1.78383	0.374727	0.374727	0.598267	1.35317	0.121974	0.19693	0.19693	0.19693	0.598267	-1.63124	-1.63124	0.691138	0.19693	-0.888068
Gbem_3222	290	succinyl-CoA synthetase, alpha subunit	0.374727	2.49184	0.374727	1.34008	1.34008	1.34008	1.83863	0.374727	0.374727	-0.933041	1.81174	-0.933041	0.318517	0.318517	0.318517	0.96487	-0.933041	-0.933041	-0.0181131	0.318517	-0.300404
Gbem_3223	389	succinyl-CoA synthetase, beta subunit( EC:6.2.1.5 )	0.374727	2.58614	1.41005	1.40121	2.3043	2.10018	1.71108	1.41005	0.374727	-1.47954	1.37941	-0.141062	-0.152492	1.01504	0.751147	0.248114	-0.141062	-1.47954	-0.0803999	0.537897	-0.457498
Gbem_3227	468	two component, sigma54 specific, transcriptional regulator, Fis family	0.374727	2.17485	1.32975	1.90892	0.374727	0.374727	9999	9999	9999	2.00293	2.00293	2.00293	2.00293	2.00293	2.00293	-2.60888	-2.60888	-2.60888	2.00293	2.00293	-2.60888
Gbem_3254	93	histone family protein DNA-binding protein	0.374727	2.87662	0.374727	1.27003	1.57106	1.27003	2.50864	0.374727	0.374727	-0.881165	1.72174	-0.881165	0.0502803	0.363464	0.0502803	1.3389	-0.881165	-0.881165	-0.0135319	0.154675	-0.141143
Gbem_3255	584	ribosomal protein S1	3.71931	3.82465	2.68075	3.54564	2.64644	3.01883	2.69599	3.22481	0.374727	0.830776	0.932504	-0.172153	0.663062	-0.20528	0.154328	-0.157436	0.353247	-2.39905	0.530376	0.204037	-0.734412
Gbem_3256	283	hydroxymethylbutenyl pyrophosphate reductase( EC:1.17.1.2 )	0.374727	2.02533	0.374727	1.82174	0.374727	1.52071	9999	9999	9999	2.00293	2.00293	2.00293	2.00293	2.00293	2.00293	-2.60888	-2.60888	-2.60888	2.00293	2.00293	-2.60888
Gbem_3257	233	cytidylate kinase( EC:2.7.4.14 )	1.63264	1.93367	0.374727	1.84315	0.374727	0.374727	9999	9999	9999	2.00293	2.00293	2.00293	2.00293	2.00293	2.00293	-2.60888	-2.60888	-2.60888	2.00293	2.00293	-2.60888
Gbem_3258	429	3-phosphoshikimate 1-carboxyvinyltransferase	1.66857	2.27063	0.374727	2.11634	2.11634	1.81531	1.66857	0.374727	0.374727	0.306824	1.04995	-1.29018	0.859506	0.859506	0.487941	0.306824	-1.29018	-1.29018	0.0221974	0.735651	-0.757849
Gbem_3260	359	chorismate mutase	1.44491	2.22306	1.74594	1.6543	2.02228	1.47821	1.44491	0.374727	0.374727	0.0413463	1.24232	0.505946	0.364518	0.932441	0.0927447	0.0413463	-1.61033	-1.61033	0.596537	0.463234	-1.05977
Gbem_3267	396	hypothetical protein	1.70333	2.63275	2.10127	2.21152	2.03543	2.4034	1.4023	1.4023	0.374727	-0.152483	1.20871	0.430327	0.591784	0.333887	0.872813	-0.593362	-0.593362	-2.09832	0.495519	0.599495	-1.09501
Gbem_3274	383	response regulator receiver sensor signal transduction histidine kinase	0.374727	1.71783	0.374727	1.63078	2.23284	0.374727	9999	9999	9999	2.00293	2.00293	2.00293	2.00293	2.00293	2.00293	-2.60888	-2.60888	-2.60888	2.00293	2.00293	-2.60888
Gbem_3278	333	secretion protein HlyD family protein	1.47756	1.95468	0.374727	9999	9999	9999	9999	9999	9999	2.00293	2.00293	2.00293	-2.60888	-2.60888	-2.60888	-2.60888	-2.60888	-2.60888	2.00293	-2.60888	-2.60888
Gbem_3286	458	two component, sigma54 specific, transcriptional regulator, Fis family	0.374727	2.24222	0.374727	0.374727	1.34486	1.94692	9999	9999	9999	2.00293	2.00293	2.00293	2.00293	2.00293	2.00293	-2.60888	-2.60888	-2.60888	2.00293	2.00293	-2.60888
Gbem_3287	397	aminotransferase class I and II	0.374727	2.98099	1.70224	2.28295	2.28295	2.52599	1.87833	1.70224	0.374727	-1.57249	1.3244	-0.0969486	0.548521	0.548521	0.81866	0.0987786	-0.0969486	-1.57249	-0.115014	0.638568	-0.523554
Gbem_3293	471	DEAD/DEAH box helicase domain protein	0.374727	2.55743	1.32698	1.31515	1.31515	0.374727	9999	9999	9999	2.00293	2.00293	2.00293	2.00293	2.00293	2.00293	-2.60888	-2.60888	-2.60888	2.00293	2.00293	-2.60888
Gbem_3297	548	methyl-accepting chemotaxis sensory transducer	1.56225	3.02465	1.96019	2.42404	2.24795	2.24795	1.56225	0.374727	0.374727	-0.212285	1.41357	0.230133	0.745831	0.550058	0.550058	-0.212285	-1.53254	-1.53254	0.477138	0.615316	-1.09245
Gbem_3298	553	methyl-accepting chemotaxis sensory transducer	1.85933	3.07019	2.16036	1.71052	1.88661	2.18764	1.7344	0.374727	0.374727	0.177951	1.58781	0.528455	0.0046812	0.209713	0.560217	0.0324784	-1.55065	-1.55065	0.764738	0.258204	-1.02294
Gbem_3300	216	CBS domain containing protein	2.14267	1.96658	0.374727	0.374727	0.985479	1.28651	9999	9999	9999	2.00293	2.00293	2.00293	2.00293	2.00293	2.00293	-2.60888	-2.60888	-2.60888	2.00293	2.00293	-2.60888
Gbem_3303	544	ABC transporter related protein	2.37834	2.64461	2.1095	1.43771	2.51689	2.39195	1.2644	1.2644	0.374727	0.724951	1.07085	0.375708	-0.496982	0.904927	0.742625	-0.722115	-0.722115	-1.87784	0.723835	0.383523	-1.10736
Gbem_3311	329	NAD(P)H quinone oxidoreductase, PIG3 family	2.56199	2.98795	2.38589	3.42375	3.57932	3.58627	2.59675	2.91417	1.78383	-0.507773	0.197016	-0.799127	0.918061	1.17546	1.18696	-0.450258	0.0749327	-1.79527	-0.369961	1.09349	-0.723531
Gbem_3313	247	protein of unknown function DUF28	0.374727	2.72125	0.374727	2.82806	3.48812	3.23824	0.374727	1.90833	0.374727	-1.0012	0.716379	-1.0012	0.794567	1.2777	1.0948	-1.0012	0.121351	-1.0012	-0.428674	1.05569	-0.627017
Gbem_3318	632	ABC transporter related protein	0.374727	1.6764	0.374727	1.32239	1.02136	0.374727	9999	9999	9999	2.00293	2.00293	2.00293	2.00293	2.00293	2.00293	-2.60888	-2.60888	-2.60888	2.00293	2.00293	-2.60888
Gbem_3321	396	tryptophan synthase, beta subunit( EC:4.2.1.20 )	0.374727	2.10127	1.4023	1.24489	1.24489	0.374727	9999	9999	9999	2.00293	2.00293	2.00293	2.00293	2.00293	2.00293	-2.60888	-2.60888	-2.60888	2.00293	2.00293	-2.60888
Gbem_3325	166	Rubrerythrin	0.374727	2.25701	0.374727	1.86967	0.374727	1.56864	9999	9999	9999	2.00293	2.00293	2.00293	2.00293	2.00293	2.00293	-2.60888	-2.60888	-2.60888	2.00293	2.00293	-2.60888
Gbem_3332	246	4Fe-4S ferredoxin iron-sulfur binding domain protein	1.60906	2.91009	0.374727	2.86328	2.61661	2.80113	2.21112	1.91009	0.374727	-0.352779	0.942435	-1.5816	0.895829	0.650259	0.833958	0.24659	-0.0530947	-1.5816	-0.330647	0.793349	-0.462701
Gbem_3333	637	succinate dehydrogenase or fumarate reductase, flavoprotein subunit( EC:1.3.99.1 )	3.74117	3.27865	3.41597	3.07515	3.41441	3.42881	3.13036	2.92825	1.49689	0.989042	0.274376	0.486561	-0.0400551	0.484156	0.506403	0.0452509	-0.267031	-2.4787	0.583326	0.316835	-0.900161
Gbem_3334	221	succinate dehydrogenase (or fumarate reductase) cytochrome b subunit, b558 family	2.13273	2.50071	1.65561	1.87943	2.10127	2.10127	1.65561	0.374727	0.374727	0.64265	1.12434	0.0180919	0.311073	0.601476	0.601476	0.0180919	-1.6586	-1.6586	0.595026	0.504675	-1.0997
Gbem_3335	368	queuine tRNA-ribosyltransferase( EC:2.4.2.29 )	2.2123	2.33724	1.43415	2.77383	2.82498	2.64889	1.91127	1.43415	0.374727	0.271347	0.427083	-0.698622	0.971291	1.03505	0.815555	-0.103888	-0.698622	-2.0192	-6.38182e-05	0.940633	-0.940569
Gbem_3346	355	dTDP-glucose 4,6-dehydratase	0.374727	2.05183	1.44977	2.23284	0.374727	1.93181	9999	9999	9999	2.00293	2.00293	2.00293	2.00293	2.00293	2.00293	-2.60888	-2.60888	-2.60888	2.00293	2.00293	-2.60888
Gbem_3349	282	acetyl-CoA carboxylase, carboxyl transferase, beta subunit	1.54975	2.72584	1.54975	1.91127	2.13312	2.03621	1.54975	0.374727	0.374727	-0.036751	1.47453	-0.036751	0.427807	0.712884	0.588354	-0.036751	-1.54666	-1.54666	0.46701	0.576348	-1.04336
Gbem_3350	267	tryptophan synthase, alpha subunit( EC:4.2.1.20 )	1.57349	1.87452	0.374727	2.55284	0.374727	2.74473	9999	9999	9999	2.00293	2.00293	2.00293	2.00293	2.00293	2.00293	-2.60888	-2.60888	-2.60888	2.00293	2.00293	-2.60888
Gbem_3351	734	methyl-accepting chemotaxis sensory transducer	1.43533	2.58146	1.1343	0.374727	1.09909	1.57621	9999	9999	9999	2.00293	2.00293	2.00293	2.00293	2.00293	2.00293	-2.60888	-2.60888	-2.60888	2.00293	2.00293	-2.60888
Gbem_3352	119	hypothetical protein	1.92445	2.7026	2.22548	3.20254	3.51654	3.51654	1.92445	1.92445	1.92445	-0.872153	0.230088	-0.445748	0.938245	1.38301	1.38301	-0.872153	-0.872153	-0.872153	-0.362605	1.23476	-0.872153
Gbem_3353	443	hypothetical protein	0.374727	2.19869	1.83072	1.32239	1.62342	1.32239	1.3536	0.374727	0.374727	-1.21422	1.47829	0.935092	0.18471	0.629087	0.18471	0.230772	-1.21422	-1.21422	0.399722	0.332836	-0.732557
Gbem_3383	267	pyrroline-5-carboxylate reductase( EC:1.5.1.2 )	0.374727	2.65267	2.05061	0.374727	2.13668	2.13668	9999	9999	9999	2.00293	2.00293	2.00293	2.00293	2.00293	2.00293	-2.60888	-2.60888	-2.60888	2.00293	2.00293	-2.60888
Gbem_3389	484	aminoacyl-histidine dipeptidase( EC:3.4.13.3 )	2.09331	0.374727	0.374727	1.53018	1.53018	0.374727	9999	9999	9999	2.00293	2.00293	2.00293	2.00293	2.00293	2.00293	-2.60888	-2.60888	-2.60888	2.00293	2.00293	-2.60888
Gbem_3393	199	transcriptional regulator, XRE family	0.374727	2.60424	0.374727	1.71444	1.71444	0.374727	9999	9999	9999	2.00293	2.00293	2.00293	2.00293	2.00293	2.00293	-2.60888	-2.60888	-2.60888	2.00293	2.00293	-2.60888
Gbem_3394	476	protease Do( EC:1.3.1.74 )	0.374727	2.32239	0.374727	0.374727	1.36452	1.66555	9999	9999	9999	2.00293	2.00293	2.00293	2.00293	2.00293	2.00293	-2.60888	-2.60888	-2.60888	2.00293	2.00293	-2.60888
Gbem_3396	319	pseudouridine synthase, RluA family( EC:3.2.1.17 )	0.374727	2.5376	0.374727	1.36151	1.66254	1.36151	1.49621	0.374727	0.374727	-0.940814	1.857	-0.940814	0.335653	0.725054	0.335653	0.509894	-0.940814	-0.940814	-0.0082088	0.465453	-0.457245
Gbem_3397	264	protein of unknown function DUF152	0.374727	2.35655	1.87943	2.50031	3.12356	3.12356	1.87943	1.87943	0.374727	-1.54953	0.407951	-0.063311	0.549952	1.16555	1.16555	-0.063311	-0.063311	-1.54953	-0.401631	0.960349	-0.558718
Gbem_3398	336	hypothetical protein	0.374727	2.07572	1.77469	1.37882	1.85594	1.98088	1.47366	0.374727	0.374727	-1.2708	1.07557	0.660327	0.114263	0.77241	0.944753	0.245082	-1.2708	-1.2708	0.155032	0.610475	-0.765508
Gbem_3400	486	glycogen/starch synthase, ADP-glucose type	1.61439	2.45949	1.61439	2.6684	2.51864	2.96943	1.31336	1.31336	0.374727	-0.307644	0.702386	-0.307644	0.95207	0.77308	1.31185	-0.667425	-0.667425	-1.78925	0.0290324	1.01233	-1.04137
Gbem_3402	836	Nucleotidyl transferase	1.85594	2.35655	1.07779	2.69179	2.71199	2.6706	1.67985	1.07779	0.374727	0.0269946	0.616089	-0.888712	1.01059	1.03437	0.98566	-0.180225	-0.888712	-1.71606	-0.081876	1.01021	-0.928332
Gbem_3403	124	response regulator receiver protein	0.374727	1.90658	0.374727	1.82876	0.374727	1.35164	9999	9999	9999	2.00293	2.00293	2.00293	2.00293	2.00293	2.00293	-2.60888	-2.60888	-2.60888	2.00293	2.00293	-2.60888
Gbem_3413	453	two component, sigma54 specific, transcriptional regulator, Fis family	0.374727	1.82102	1.64493	1.70997	0.374727	2.011	0.374727	1.3439	0.374727	-1.02324	0.977485	0.73389	0.823854	-1.02324	1.24028	-1.02324	0.317461	-1.02324	0.229377	0.346965	-0.576342
Gbem_3415	322	Polyprenyl synthetase	1.79317	3.01066	2.19111	1.39794	2.43933	2.30103	2.19111	0.374727	0.374727	0.00788845	1.34283	0.44422	-0.425476	0.716385	0.56474	0.44422	-1.5474	-1.5474	0.598313	0.285216	-0.883529
Gbem_3417	530	phosphoglucose isomerase (PGI)( EC:5.3.1.9 )	1.27572	2.35491	1.27572	1.57675	1.57675	1.87778	1.57675	0.374727	0.374727	-0.134239	1.53233	-0.134239	0.330637	0.330637	0.795514	0.330637	-1.52564	-1.52564	0.421282	0.485596	-0.906878
Gbem_3426	118	ribosomal protein L19	3.0073	3.49632	1.92812	3	2.48812	3.03218	2.40524	1.92812	0.374727	0.647436	1.17457	-0.515865	0.639568	0.0877841	0.674261	-0.00155339	-0.515865	-2.19034	0.435382	0.467204	-0.902586
Gbem_3430	76	KH, type 1, domain protein	2.89734	2.96428	2.96428	2.82259	3.11364	3.40959	2.72125	3.07343	0.374727	0.21527	0.290032	0.290032	0.131802	0.456823	0.787322	0.0186225	0.411917	-2.60182	0.265111	0.458649	-0.72376
Gbem_3431	88	ribosomal protein S16	3.16946	3.57403	2.90062	3.1119	3.31602	3.07298	3.00976	3.31079	0.374727	0.311757	0.734554	0.0307999	0.251604	0.46492	0.210933	0.144861	0.459453	-2.60888	0.359037	0.309152	-0.668189
Gbem_3432	453	signal recognition particle protein	1.82102	2.57435	1.94596	2.45144	2.10902	2.01211	0.374727	0.374727	1.3439	0.188667	1.11429	0.34218	0.963269	0.542531	0.423457	-1.58841	-1.58841	-0.397576	0.548378	0.643086	-1.19146
Gbem_3454	452	ResB family protein	1.64589	2.2991	1.34486	2.14569	2.14569	1.84466	1.34486	1.34486	0.374727	0.0601514	1.1561	-0.444913	0.898713	0.898713	0.393649	-0.444913	-0.444913	-2.07259	0.257114	0.730359	-0.987472
Gbem_3455	89	hypothetical protein	2.52773	3.092	2.05061	1.50724	1.50724	1.50724	2.35164	0.374727	0.374727	0.898987	1.51127	0.381268	-0.208337	-0.208337	-0.208337	0.707912	-1.43721	-1.43721	0.930509	-0.208337	-0.722172
Gbem_3457	423	phosphoribosylamine--glycine ligase( EC:6.3.4.13 )	2.07263	2.3279	0.374727	2.02687	2.24872	1.54975	1.67469	0.374727	0.374727	0.743689	1.04723	-1.27524	0.68928	0.953075	0.121948	0.270509	-1.27524	-1.27524	0.171891	0.588101	-0.759992
Gbem_3458	520	phosphoribosylaminoimidazolecarboxamide formyltransferase/IMP cyclohydrolase( EC:2.1.2.3 )	2.284	3.11651	2.284	2.07831	2.07831	2.2544	1.58503	0.374727	0.374727	0.502212	1.41421	0.502212	0.27689	0.27689	0.469795	-0.263496	-1.58936	-1.58936	0.806211	0.341192	-1.1474
Gbem_3461	379	alanine racemase( EC:5.1.1.1 )	0.374727	2.19951	0.374727	0.374727	1.36251	1.66354	9999	9999	9999	2.00293	2.00293	2.00293	2.00293	2.00293	2.00293	-2.60888	-2.60888	-2.60888	2.00293	2.00293	-2.60888
Gbem_3463	437	thiamine biosynthesis protein ThiC	1.35952	2.891	1.66055	3.09305	3.24065	3.32713	1.83664	1.35952	0.374727	-0.733918	0.730632	-0.446044	0.923855	1.06501	1.14771	-0.277648	-0.733918	-1.67567	-0.149777	1.04552	-0.895746
Gbem_3504	374	chaperone protein DnaJ	1.42713	2.50631	0.374727	0.374727	1.84771	2.14874	0.374727	1.42713	0.374727	0.258268	1.51993	-0.972083	-0.972083	0.749968	1.1019	-0.972083	0.258268	-0.972083	0.268704	0.293261	-0.561966
Gbem_3505	640	chaperone protein DnaK( EC:1.3.1.74 )	3.1623	3.46099	2.87506	2.88447	3.08076	3.0674	2.47257	3	0.374727	0.496202	0.82294	0.181985	0.192276	0.407005	0.392386	-0.258299	0.318657	-2.55315	0.500376	0.330556	-0.830931
Gbem_3506	188	GrpE protein	0.374727	2.50399	0.374727	2.07058	3.3928	3.72379	2.02687	0.374727	0.374727	-0.965084	0.596352	-0.965084	0.278522	1.24813	1.49086	0.246469	-0.965084	-0.965084	-0.444605	1.00584	-0.561233
Gbem_3507	343	heat-inducible transcription repressor HrcA	1.46471	1.94183	0.374727	0.374727	0.374727	1.91246	9999	9999	9999	2.00293	2.00293	2.00293	2.00293	2.00293	2.00293	-2.60888	-2.60888	-2.60888	2.00293	2.00293	-2.60888
Gbem_3510	224	protein TolQ	0.374727	2.25181	1.95078	0.374727	3.18198	3.21416	1.64975	0.374727	0.374727	-0.95664	0.601093	0.351278	-0.95664	1.37301	1.39972	0.101463	-0.95664	-0.95664	-0.00142281	0.605362	-0.603939
Gbem_3511	139	protein TolR	0.374727	2.15802	1.85699	9999	9999	9999	9999	9999	9999	2.00293	2.00293	2.00293	-2.60888	-2.60888	-2.60888	-2.60888	-2.60888	-2.60888	2.00293	-2.60888	-2.60888
Gbem_3514	199	peptidoglycan-associated lipoprotein	0.374727	1.70115	2.54624	1.42713	0.374727	2.02919	9999	9999	9999	2.00293	2.00293	2.00293	2.00293	2.00293	2.00293	-2.60888	-2.60888	-2.60888	2.00293	2.00293	-2.60888
Gbem_3515	283	tol-pal system protein YbgF	0.374727	2.15027	0.374727	0.374727	1.17849	1.87746	9999	9999	9999	2.00293	2.00293	2.00293	2.00293	2.00293	2.00293	-2.60888	-2.60888	-2.60888	2.00293	2.00293	-2.60888
Gbem_3519	304	quinolinate synthetase complex, A subunit( EC:2.1.1.63 )	0.374727	2.59631	0.374727	0.374727	1.67985	1.67985	9999	9999	9999	2.00293	2.00293	2.00293	2.00293	2.00293	2.00293	-2.60888	-2.60888	-2.60888	2.00293	2.00293	-2.60888
Gbem_3524	370	hypothetical protein	1.4318	1.73283	1.4318	9999	9999	9999	9999	9999	9999	2.00293	2.00293	2.00293	-2.60888	-2.60888	-2.60888	-2.60888	-2.60888	-2.60888	2.00293	-2.60888	-2.60888
Gbem_3528	448	sun protein	1.34872	2.25181	1.34872	0.374727	1.93836	1.93836	9999	9999	9999	2.00293	2.00293	2.00293	2.00293	2.00293	2.00293	-2.60888	-2.60888	-2.60888	2.00293	2.00293	-2.60888
Gbem_3538	319	cobalamin biosynthesis protein CobD	2.87642	2.09827	1.49621	2.41117	2.5573	2.66644	2.34131	2.19518	0.374727	1.00279	-0.0193523	-0.810192	0.391658	0.583605	0.726973	0.299892	0.107944	-2.28332	0.0577496	0.567412	-0.625162
Gbem_3543	405	precorrin-6y C5,15-methyltransferase (decarboxylating), CbiE subunit	1.86967	2.59666	1.39254	0.374727	1.098	1.70006	9999	9999	9999	2.00293	2.00293	2.00293	2.00293	2.00293	2.00293	-2.60888	-2.60888	-2.60888	2.00293	2.00293	-2.60888
Gbem_3544	356	cobalamin biosynthesis protein CbiD	0.374727	1.74958	0.374727	0.374727	1.56543	1.56543	9999	9999	9999	2.00293	2.00293	2.00293	2.00293	2.00293	2.00293	-2.60888	-2.60888	-2.60888	2.00293	2.00293	-2.60888
Gbem_3547	432	peptidase M16 domain protein	0.374727	1.66555	0.374727	2.10237	2.27846	2.27846	1.36452	0.374727	0.374727	-0.995174	0.484062	-0.995174	0.984651	1.18645	1.18645	0.139092	-0.995174	-0.995174	-0.502096	1.11918	-0.617086
Gbem_3549	341	phospho-2-dehydro-3-deoxyheptonate aldolase	2.06931	2.88222	2.37034	1.84771	2.28704	1.84771	2.06931	0.374727	0.374727	0.322304	1.26527	0.671494	0.0652578	0.574878	0.0652578	0.322304	-1.64338	-1.64338	0.753023	0.235131	-0.988155
Gbem_3552	792	peptidase U32	1.10127	1.80024	0.374727	0.374727	0.374727	1.92567	9999	9999	9999	2.00293	2.00293	2.00293	2.00293	2.00293	2.00293	-2.60888	-2.60888	-2.60888	2.00293	2.00293	-2.60888
Gbem_3554	295	Hsp33 protein	0.374727	1.83121	0.374727	0.374727	1.39903	1.39903	9999	9999	9999	2.00293	2.00293	2.00293	2.00293	2.00293	2.00293	-2.60888	-2.60888	-2.60888	2.00293	2.00293	-2.60888
Gbem_3557	297	pseudouridine synthase, RluA family	0.374727	1.82827	0.374727	1.36351	1.66454	0.374727	9999	9999	9999	2.00293	2.00293	2.00293	2.00293	2.00293	2.00293	-2.60888	-2.60888	-2.60888	2.00293	2.00293	-2.60888
Gbem_3559	150	peptidylprolyl isomerase FKBP-type	0.374727	2.60206	0.374727	0.374727	2.06888	1.59176	9999	9999	9999	2.00293	2.00293	2.00293	2.00293	2.00293	2.00293	-2.60888	-2.60888	-2.60888	2.00293	2.00293	-2.60888
Gbem_3560	158	Rubrerythrin	2.80134	3.26374	1.80134	2.90309	2.30103	2.30103	1.80134	0.374727	0.374727	0.781326	1.22737	-0.183312	0.879475	0.298705	0.298705	-0.183312	-1.55948	-1.55948	0.608462	0.492295	-1.10076
Gbem_3600	546	methyl-accepting chemotaxis sensory transducer	1.73993	2.88606	2.1659	1.54821	1.84924	1.84924	1.26281	0.374727	0.374727	0.221182	1.63959	0.748345	-0.0160778	0.356466	0.356466	-0.369286	-1.46834	-1.46834	0.869704	0.232285	-1.10199
Gbem_3611	540	methyl-accepting chemotaxis sensory transducer	2.38155	3.06695	2.66555	2.64249	2.64249	3.42064	1.74473	1.74473	0.374727	0.0921641	0.850087	0.406212	0.380715	0.380715	1.24121	-0.612044	-0.612044	-2.12701	0.449488	0.667545	-1.11703
Gbem_3614	816	methyl-accepting chemotaxis sensory transducer	1.38934	2.66809	1.38934	1.86012	1.55909	1.55909	0.374727	0.374727	1.08831	0.0376342	1.8332	0.0376342	0.698684	0.275991	0.275991	-1.38704	-1.38704	-0.385059	0.636157	0.416889	-1.05305
Gbem_3618	633	sulfatase	1.1986	2.15284	0.374727	9999	9999	9999	9999	9999	9999	2.00293	2.00293	2.00293	-2.60888	-2.60888	-2.60888	-2.60888	-2.60888	-2.60888	2.00293	-2.60888	-2.60888
Gbem_3630	338	recA protein( EC:3.6.3.8 )	2.9896	3.4754	2.91824	3.24667	3.43231	3.13128	2.91824	2.72636	1.47108	0.110901	0.922853	-0.00835892	0.540562	0.850825	0.3477	-0.00835892	-0.329066	-2.42706	0.341798	0.579696	-0.921494
Gbem_3631	383	twitching motility protein	0.374727	2.45819	0.374727	2.23284	2.53387	2.70997	1.4168	0.374727	0.374727	-0.992164	0.970716	-0.992164	0.758409	1.04202	1.20792	-0.0104028	-0.992164	-0.992164	-0.33787	1.00278	-0.66491
Gbem_3633	875	alanyl-tRNA synthetase( EC:6.1.1.7 )	1.53511	2.62619	1.35902	1.81531	2.03716	2.03716	1.66005	0.374727	0.374727	-0.000508879	1.45222	-0.234967	0.37256	0.667943	0.667943	0.165842	-1.54552	-1.54552	0.405582	0.569482	-0.975064
Gbem_3634	379	response regulator receiver sensor signal transduction histidine kinase	0.374727	1.89848	0.374727	0.374727	1.36754	1.36754	9999	9999	9999	2.00293	2.00293	2.00293	2.00293	2.00293	2.00293	-2.60888	-2.60888	-2.60888	2.00293	2.00293	-2.60888
Gbem_3635	292	acetylglutamate kinase( EC:2.7.2.8 )	0.374727	2.48886	0.374727	1.83072	1.65463	0.374727	9999	9999	9999	2.00293	2.00293	2.00293	2.00293	2.00293	2.00293	-2.60888	-2.60888	-2.60888	2.00293	2.00293	-2.60888
Gbem_3636	397	acetylornithine and succinylornithine aminotransferase	0.374727	2.54734	1.70224	2.6824	2.02919	2.20528	2.00327	0.374727	0.374727	-1.27074	1.00438	0.119409	1.14582	0.461785	0.646185	0.434643	-1.27074	-1.27074	-0.0489831	0.751263	-0.702279
Gbem_3637	303	ornithine carbamoyltransferase( EC:2.1.3.3 )	1.81959	2.36366	0.374727	2.85387	0.374727	1.64975	9999	9999	9999	2.00293	2.00293	2.00293	2.00293	2.00293	2.00293	-2.60888	-2.60888	-2.60888	2.00293	2.00293	-2.60888
Gbem_3638	406	argininosuccinate synthase( EC:6.3.4.5 )	2.50542	3.45966	2.7339	3.29063	3.17005	3.17005	2.80645	2.34572	1.39147	-0.407157	1.09708	-0.046989	0.830623	0.640554	0.640554	0.0673776	-0.658904	-2.16314	0.214312	0.703911	-0.918223
Gbem_3641	458	argininosuccinate lyase	2.0381	2.51523	1.94119	2.14671	1.97062	1.97062	1.33913	0.374727	0.374727	0.527696	1.14481	0.402352	0.668165	0.440406	0.440406	-0.376361	-1.62374	-1.62374	0.69162	0.516326	-1.20795
Gbem_3644	485	glutamyl-tRNA(Gln) amidotransferase, A subunit	0.374727	2.31426	1.61529	2.6487	0.374727	2.30627	9999	9999	9999	2.00293	2.00293	2.00293	2.00293	2.00293	2.00293	-2.60888	-2.60888	-2.60888	2.00293	2.00293	-2.60888
Gbem_3645	488	glutamyl-tRNA(Gln) amidotransferase, B subunit	0.374727	2.5157	0.374727	1.61708	2.24547	2.24547	1.61261	1.31158	0.374727	-1.2004	1.28684	-1.2004	0.242886	0.972908	0.972908	0.23769	-0.112027	-1.2004	-0.371321	0.729567	-0.358246
Gbem_3646	346	translation initiation factor, aIF-2BI family( EC:5.3.1.23 )	0.374727	2.7162	0.374727	2.51713	2.42022	2.59631	1.76195	0.374727	0.374727	-1.02322	1.10364	-1.02322	0.92282	0.834792	0.994743	0.236863	-1.02322	-1.02322	-0.314262	0.917452	-0.603189
Gbem_3650	925	isoleucyl-tRNA synthetase	1.03386	2.52522	1.81201	2.84147	2.22752	2.88606	1.33489	1.33489	0.374727	-0.904987	0.814106	-0.00801157	1.17865	0.470942	1.23004	-0.557989	-0.557989	-1.66477	-0.032964	0.959879	-0.926915
Gbem_3654	822	methyl-accepting chemotaxis sensory transducer	0.374727	1.56225	0.374727	1.7344	0.374727	1.25727	9999	9999	9999	2.00293	2.00293	2.00293	2.00293	2.00293	2.00293	-2.60888	-2.60888	-2.60888	2.00293	2.00293	-2.60888
Gbem_3686	316	thioredoxin reductase	0.374727	2.45456	0.374727	1.86328	0.374727	1.56225	9999	9999	9999	2.00293	2.00293	2.00293	2.00293	2.00293	2.00293	-2.60888	-2.60888	-2.60888	2.00293	2.00293	-2.60888
Gbem_3690	599	ATP-dependent DNA helicase RecQ	1.22257	1.5236	0.374727	9999	9999	9999	9999	9999	9999	2.00293	2.00293	2.00293	-2.60888	-2.60888	-2.60888	-2.60888	-2.60888	-2.60888	2.00293	-2.60888	-2.60888
Gbem_3692	267	protein of unknown function DUF198	0.374727	2.41859	0.374727	1.87943	2.83367	2.72452	1.57349	0.374727	0.374727	-0.984783	0.910854	-0.984783	0.410794	1.29583	1.1946	0.127044	-0.984783	-0.984783	-0.352904	0.967078	-0.614174
Gbem_3693	225	exsB protein	0.374727	1.94885	0.374727	2.13668	2.6138	2.43771	0.374727	1.64782	0.374727	-1.01259	0.59723	-1.01259	0.78932	1.27726	1.09718	-1.01259	0.289373	-1.01259	-0.475984	1.05459	-0.578603
Gbem_3694	584	RNA polymerase, sigma 70 subunit, RpoD family	2.55581	3.02598	2.76507	1.91364	2.5157	2.81673	2.07869	2.34753	0.374727	0.365901	0.959496	0.630092	-0.444837	0.315267	0.695318	-0.236467	0.102952	-2.38772	0.65183	0.188583	-0.840412
Gbem_3695	583	DNA primase	0.374727	1.9333	0.374727	0.374727	2.78915	2.88606	1.23433	0.374727	0.374727	-0.756339	0.688296	-0.756339	-0.756339	1.48158	1.5714	0.040424	-0.756339	-0.756339	-0.274794	0.765546	-0.490752
Gbem_3698	65	ribosomal protein S21	3.03218	3.41754	2.66421	3.34523	3.70513	3.55284	3.14133	0.374727	2.18709	0.20144	0.575159	-0.15543	0.50504	0.854073	0.706381	0.30729	-2.3758	-0.618149	0.207056	0.688498	-0.895554
Gbem_3700	252	imidazoleglycerol phosphate synthase, cyclase subunit	1.5986	2.71254	0.374727	0.374727	1.32975	0.374727	9999	9999	9999	2.00293	2.00293	2.00293	2.00293	2.00293	2.00293	-2.60888	-2.60888	-2.60888	2.00293	2.00293	-2.60888
Gbem_3701	243	phosphoribosylformimino-5-aminoimidazole carboxamide ribotide isomerase( EC:5.3.1.16 )	1.91542	2.65579	1.61439	2.4392	2.01323	2.38121	1.61439	1.61439	0.374727	0.101307	1.19702	-0.34421	0.876478	0.246055	0.790651	-0.34421	-0.34421	-2.17889	0.31804	0.637728	-0.955768
Gbem_3702	207	imidazole glycerol phosphate synthase, glutamine amidotransferase subunit	1.98506	2.63827	0.374727	1.92812	0.374727	1.92812	1.68403	0.374727	0.374727	0.757598	1.47561	-1.01248	0.695007	-1.01248	0.695007	0.426705	-1.01248	-1.01248	0.406908	0.125844	-0.532753
Gbem_3703	195	imidazoleglycerol-phosphate dehydratase( EC:4.2.1.19 )	0.374727	2.011	0.374727	1.31247	1.6135	1.78959	2.011	0.374727	0.374727	-1.01287	1.16022	-1.01287	0.232528	0.632319	0.866181	1.16022	-1.01287	-1.01287	-0.288505	0.577009	-0.288505
Gbem_3704	429	histidinol dehydrogenase( EC:1.1.1.23 )	1.66857	2.36754	1.36754	1.68613	1.98716	1.68613	1.36754	0.374727	0.374727	0.353358	1.39351	-0.0946115	0.37949	0.82746	0.37949	-0.0946115	-1.57204	-1.57204	0.550753	0.528813	-1.07957
Gbem_3706	212	ATP phosphoribosyltransferase( EC:2.4.2.17 )	2.15079	2.57675	2.27572	2.21467	0.374727	2.21467	9999	9999	9999	2.00293	2.00293	2.00293	2.00293	2.00293	2.00293	-2.60888	-2.60888	-2.60888	2.00293	2.00293	-2.60888
Gbem_3707	421	UDP-N-acetylglucosamine 1-carboxyvinyltransferase	2.71814	2.4549	2.32996	0.374727	2.50399	2.02687	9999	9999	9999	2.00293	2.00293	2.00293	2.00293	2.00293	2.00293	-2.60888	-2.60888	-2.60888	2.00293	2.00293	-2.60888
Gbem_3709	359	peptide chain release factor 1	1.74594	2.22306	1.74594	1.91721	2.21824	0.374727	9999	9999	9999	2.00293	2.00293	2.00293	2.00293	2.00293	2.00293	-2.60888	-2.60888	-2.60888	2.00293	2.00293	-2.60888
Gbem_3712	73	ribosomal protein L31	2.13668	2.91483	0.374727	0.374727	1.34199	1.34199	9999	9999	9999	2.00293	2.00293	2.00293	2.00293	2.00293	2.00293	-2.60888	-2.60888	-2.60888	2.00293	2.00293	-2.60888
Gbem_3713	415	transcription termination factor Rho	3.42727	3.48916	2.82911	2.71956	2.98716	2.71956	2.79693	2.38195	0.374727	0.862386	0.929848	0.210334	0.0909111	0.382625	0.0909111	0.17525	-0.277107	-2.46516	0.667523	0.188149	-0.855672
Gbem_3744	129	flagellar FlbT family protein	1.88941	2.66756	1.88941	1.9431	1.64207	1.9431	1.88941	0.374727	0.374727	0.349405	1.37275	0.349405	0.420005	0.0241223	0.420005	0.349405	-1.64255	-1.64255	0.690519	0.288044	-0.978563
Gbem_3746	272	flagellin domain protein	3.32886	3.21864	2.04255	2.69425	2.66622	2.68046	2.16749	2.67937	0.374727	1.0296	0.903625	-0.440635	0.304244	0.272207	0.288484	-0.297831	0.287246	-2.34694	0.49753	0.288312	-0.785842
Gbem_3752	254	MotA/TolQ/ExbB proton channel	0.374727	2.07229	0.374727	1.60906	1.91009	0.374727	9999	9999	9999	2.00293	2.00293	2.00293	2.00293	2.00293	2.00293	-2.60888	-2.60888	-2.60888	2.00293	2.00293	-2.60888
Gbem_3759	398	flagellar P-ring protein	0.374727	2.17827	0.374727	1.60555	0.374727	1.60555	9999	9999	9999	2.00293	2.00293	2.00293	2.00293	2.00293	2.00293	-2.60888	-2.60888	-2.60888	2.00293	2.00293	-2.60888
Gbem_3770	830	helicase c2	0.374727	1.55804	1.08092	9999	9999	9999	9999	9999	9999	2.00293	2.00293	2.00293	-2.60888	-2.60888	-2.60888	-2.60888	-2.60888	-2.60888	2.00293	-2.60888	-2.60888
Gbem_3774	512	phosphoglycerate mutase, 2,3-bisphosphoglycerate-independent( EC:5.4.2.1 )	0.374727	1.29073	0.374727	2.29365	2.40279	2.82876	2.13583	1.29073	0.374727	-1.14694	-0.200845	-1.14694	0.835025	0.947756	1.38772	0.67202	-0.200845	-1.14694	-0.831577	1.05683	-0.225256
Gbem_3778	418	gamma-glutamyl phosphate reductase( EC:1.2.1.41 )	1.37882	2.55491	1.85594	0.374727	1.10568	0.804654	9999	9999	9999	2.00293	2.00293	2.00293	2.00293	2.00293	2.00293	-2.60888	-2.60888	-2.60888	2.00293	2.00293	-2.60888
Gbem_3779	373	glutamate 5-kinase( EC:2.7.2.11 )	0.374727	1.90541	0.374727	2.22082	2.48966	2.52185	1.72932	0.374727	0.374727	-1.01973	0.542297	-1.01973	0.864159	1.13851	1.17135	0.3626	-1.01973	-1.01973	-0.499054	1.05801	-0.558953
Gbem_3782	205	protein of unknown function DUF47	1.98928	3.15064	2.4664	1.83963	1.66354	1.66354	2.29031	0.374727	0.374727	0.255183	1.53096	0.779306	0.0907972	-0.102641	-0.102641	0.585868	-1.51842	-1.51842	0.855149	-0.0381616	-0.816988
Gbem_3788	1187	hypothetical protein	0.925549	0.925549	0.925549	0.374727	1.91364	2.21467	0.374727	1.22658	0.374727	-0.154553	-0.154553	-0.154553	-0.982159	1.33005	1.78234	-0.982159	0.297743	-0.982159	-0.154553	0.710078	-0.555525
Gbem_3789	480	glyceraldehyde-3-phosphate dehydrogenase, type I( EC:1.2.1.12 )	2.01773	2.39794	1.79588	1.63171	2.02965	2.23377	1.31876	0.374727	0.374727	0.589475	1.0957	0.2941	0.0755239	0.605351	0.877122	-0.341152	-1.59806	-1.59806	0.659758	0.519332	-1.17909
Gbem_3795	229	transcriptional regulator, GntR family	0.374727	2.78629	0.374727	2.09691	2.49485	2.01773	1.64016	1.64016	0.374727	-1.23018	1.33029	-1.23018	0.598339	1.02085	0.514269	0.113393	0.113393	-1.23018	-0.376689	0.711153	-0.334464
Gbem_3796	468	L-seryl-tRNA selenium transferase( EC:2.9.1.1 )	0.374727	1.80688	1.32975	1.42868	1.65053	2.18201	1.63078	0.374727	0.374727	-1.25107	0.82154	0.131049	0.274214	0.595274	1.36443	0.5667	-1.25107	-1.25107	-0.0994936	0.74464	-0.645146
Gbem_3799	565	glutaminyl-tRNA synthetase	1.72507	2.4784	1.94692	2.7112	2.60206	2.75696	2.09305	1.72507	0.374727	-0.429965	0.579497	-0.132687	0.891455	0.745201	0.952771	0.0631254	-0.429965	-2.23943	0.00561515	0.863143	-0.868758
Gbem_3800	480	cysteinyl-tRNA synthetase	1.61979	2.73373	2.16386	2.84655	2.12639	3.08063	2.22185	1.31876	0.374727	-0.512709	0.802521	0.129671	0.935722	0.0854324	1.2121	0.198142	-0.868134	-1.98275	0.139828	0.744419	-0.884247
Gbem_3802	759	putative sigma54 specific transcriptional regulator	0.374727	1.59688	0.374727	0.374727	1.42136	1.42136	9999	9999	9999	2.00293	2.00293	2.00293	2.00293	2.00293	2.00293	-2.60888	-2.60888	-2.60888	2.00293	2.00293	-2.60888
Gbem_3809	435	thiamine biosynthesis protein ThiC	1.96357	2.36151	1.36151	0.374727	0.977159	1.27819	9999	9999	9999	2.00293	2.00293	2.00293	2.00293	2.00293	2.00293	-2.60888	-2.60888	-2.60888	2.00293	2.00293	-2.60888
Gbem_3810	460	cobyrinic acid a,c-diamide synthase	0.374727	1.81436	0.374727	1.44855	1.44855	0.374727	9999	9999	9999	2.00293	2.00293	2.00293	2.00293	2.00293	2.00293	-2.60888	-2.60888	-2.60888	2.00293	2.00293	-2.60888
Gbem_3813	350	nicotinate-nucleotide--dimethylbenzimidazole phosphoribosyltransferase( EC:2.4.2.21 )	0.374727	2.73469	0.374727	0.374727	1.80134	1.80134	9999	9999	9999	2.00293	2.00293	2.00293	2.00293	2.00293	2.00293	-2.60888	-2.60888	-2.60888	2.00293	2.00293	-2.60888
Gbem_3816	283	metal dependent phosphohydrolase	0.374727	1.84924	1.54821	9999	9999	9999	9999	9999	9999	2.00293	2.00293	2.00293	-2.60888	-2.60888	-2.60888	-2.60888	-2.60888	-2.60888	2.00293	-2.60888	-2.60888
Gbem_3826	101	flagellar motor switch protein FliN	2.4728	2.77383	0.374727	9999	9999	9999	9999	9999	9999	2.00293	2.00293	2.00293	-2.60888	-2.60888	-2.60888	-2.60888	-2.60888	-2.60888	2.00293	-2.60888	-2.60888
Gbem_3828	174	flagellar basal body-associated protein FliL	2.06048	2.5376	2.5376	2.14671	2.74877	2.44774	2.23657	2.06048	0.374727	-0.0962663	0.585479	0.585479	0.0269406	0.887207	0.457074	0.155345	-0.0962663	-2.50499	0.35823	0.457074	-0.815304
Gbem_3837	330	flagellar motor switch protein FliG	1.48149	2.59543	0.374727	0.374727	1.77989	0.374727	9999	9999	9999	2.00293	2.00293	2.00293	2.00293	2.00293	2.00293	-2.60888	-2.60888	-2.60888	2.00293	2.00293	-2.60888
Gbem_3844	169	inhibitor of MCP methylation CheC-like protein	2.47108	2.24923	2.9482	1.93023	1.68719	2.12652	2.37417	0.374727	0.374727	0.703789	0.457419	1.23365	0.10315	-0.166751	0.321141	0.596167	-1.62428	-1.62428	0.798285	0.0858466	-0.884131
Gbem_3845	120	response regulator receiver protein	2.52288	3.55429	2.22185	2.22589	1.87371	2.35083	2.22185	0.374727	0.374727	0.545382	1.56092	0.248986	0.252963	-0.0937987	0.375979	0.248986	-1.56971	-1.56971	0.785095	0.178381	-0.963476
Gbem_3854	297	protein of unknown function DUF815	1.82827	2.88897	2.1293	0.374727	1.2426	1.54363	9999	9999	9999	2.00293	2.00293	2.00293	2.00293	2.00293	2.00293	-2.60888	-2.60888	-2.60888	2.00293	2.00293	-2.60888
Gbem_3868	200	carbonic anhydrase( EC:4.2.1.1 )	0.374727	2.30103	0.374727	2.43033	2.37234	2.86967	2	0.374727	0.374727	-1.03202	0.739499	-1.03202	0.858413	0.805081	1.26245	0.462657	-1.03202	-1.03202	-0.441516	0.975313	-0.533797
Gbem_3876	535	methyl-accepting chemotaxis sensory transducer	1.74877	2.88443	2.0498	1.83367	1.83367	1.65758	1.27165	0.374727	0.374727	0.238376	1.66327	0.616073	0.3449	0.3449	0.123961	-0.360261	-1.48561	-1.48561	0.839241	0.271254	-1.11049
Gbem_3884	473	nickel-dependent hydrogenase large subunit	0.374727	1.80226	0.374727	1.76133	2.00436	1.85824	1.32514	1.32514	0.374727	-1.25957	0.807689	-1.25957	0.748412	1.10036	0.888751	0.116752	0.116752	-1.25957	-0.570486	0.912509	-0.342023
Gbem_3897	520	acetyl-CoA hydrolase/transferase( EC:3.1.2.1 )	2.43012	3.06933	2.88606	2.81015	3.1673	2.99121	2.62642	2.18709	1.58503	-0.414259	0.852316	0.489168	0.338763	1.04645	0.697522	-0.0253019	-0.895837	-2.08882	0.309075	0.694243	-1.00332
Gbem_3905	454	Citrate synthase( EC:2.3.3.1 )	3.31607	3.7727	3.76125	4.23454	4.08665	4.28284	3.79931	3.41483	3.4074	-1.303	-0.0373628	-0.0691017	1.24274	0.832833	1.37662	0.036403	-1.02928	-1.04986	-0.46982	1.15073	-0.68091
Gbem_3913	484	proton-translocating NADH-quinone oxidoreductase, chain N( EC:1.6.99.5 )	0.374727	1.79228	0.374727	1.32883	1.32883	0.374727	9999	9999	9999	2.00293	2.00293	2.00293	2.00293	2.00293	2.00293	-2.60888	-2.60888	-2.60888	2.00293	2.00293	-2.60888
Gbem_3915	667	proton-translocating NADH-quinone oxidoreductase, chain L( EC:1.6.99.5 )	0.374727	1.87484	1.653	0.374727	0.374727	2.3404	9999	9999	9999	2.00293	2.00293	2.00293	2.00293	2.00293	2.00293	-2.60888	-2.60888	-2.60888	2.00293	2.00293	-2.60888
Gbem_3918	132	NADH-quinone oxidoreductase, chain I	0.374727	2.5784	2.18046	1.37779	1.37779	0.374727	9999	9999	9999	2.00293	2.00293	2.00293	2.00293	2.00293	2.00293	-2.60888	-2.60888	-2.60888	2.00293	2.00293	-2.60888
Gbem_3919	349	respiratory-chain NADH dehydrogenase subunit 1( EC:1.6.99.5 )	1.45717	2.53636	2.53636	3.20165	3.71828	3.59959	2.30227	0.374727	1.7582	-0.864078	0.138604	0.138604	0.756733	1.23674	1.12646	-0.0788861	-1.86979	-0.584387	-0.195623	1.03998	-0.844355
Gbem_3920	821	molybdopterin oxidoreductase	2.57702	3.01508	2.42808	3.61563	3.1549	3.37675	2.56278	2.26175	1.08566	-0.130988	0.452884	-0.329503	1.25335	0.639254	0.934949	-0.149968	-0.551201	-2.11877	-0.00253553	0.942516	-0.939981
Gbem_3921	593	Respiratory-chain NADH dehydrogenase domain 51 kDa subunit F ( EC:1.6.99.5 )	2.64192	3.09618	3.23127	3.16537	3.29031	4.02737	2.48222	2.40304	0.374727	-0.102049	0.344109	0.47679	0.412066	0.534777	1.25869	-0.258902	-0.336672	-2.32881	0.239617	0.735179	-0.974796
Gbem_3922	169	NADH dehydrogenase (ubiquinone) 24 kDa subunit	2.24923	2.9482	2.24923	3.34099	3.39899	3.35508	2.24923	1.77211	1.77211	-0.510861	0.528467	-0.510861	1.11252	1.19875	1.13347	-0.510861	-1.22031	-1.22031	-0.164418	1.14825	-0.983829
Gbem_3923	389	NADH dehydrogenase I, D subunit( EC:1.6.99.5 )	3.77741	3.15041	3.67956	3.82235	4.25871	3.89526	3.48923	3.44748	3.54038	0.328617	-1.65285	0.0194073	0.470667	1.84965	0.701081	-0.582092	-0.714048	-0.420436	-0.434942	1.00713	-0.572192
Gbem_3924	161	NADH (or F420H2) dehydrogenase, subunit C	3.81436	3.44639	3.2703	3.79473	3.6711	4.11312	2.69626	2.63827	2.39523	0.821556	0.215514	-0.0745011	0.789226	0.585615	1.3136	-1.01991	-1.11542	-1.51569	0.320856	0.896148	-1.217
Gbem_3925	170	NADH-quinone oxidoreductase, B subunit( EC:1.6.99.5 )	3.48555	3.38233	3	3.94708	3.5031	4.18927	3.02482	2.46852	2.07058	0.379873	0.226356	-0.342285	1.06629	0.405968	1.42651	-0.305365	-1.13275	-1.7246	0.0879813	0.966255	-1.05424
Gbem_3927	427	glutamate-1-semialdehyde-2,1-aminomutase	2.06854	3.01302	2.21467	2.78875	2.16036	2.7344	2.32381	1.36957	0.374727	-0.0589119	1.10301	0.120857	0.827105	0.05405	0.760233	0.255129	-0.918797	-2.14267	0.388317	0.547129	-0.935447
Gbem_3932	91	ATP synthase F0, C subunit	2.04096	0.374727	0.374727	2.81167	3.24533	3.54636	3.27141	2.34199	2.73993	-0.222088	-1.62233	-1.62233	0.425595	0.790024	1.043	0.811939	0.0308877	0.365303	-1.15558	0.752873	0.40271
Gbem_3935	526	peptide chain release factor 3	1.58004	2.67695	1.75614	2.87833	3.32549	2.99227	1.27901	0.374727	1.27901	-0.43887	0.66594	-0.26151	0.868767	1.31915	0.983531	-0.742068	-1.65287	-0.742068	-0.01148	1.05715	-1.04567
Gbem_3938	165	Rubrerythrin	0.374727	2.78252	0.374727	1.21042	1.51145	1.21042	2.25964	0.374727	0.374727	-0.879576	1.8047	-0.879576	0.0520778	0.387675	0.0520778	1.22178	-0.879576	-0.879576	0.0151817	0.163943	-0.179125
Gbem_3940	467	two component, sigma54 specific, transcriptional regulator, Fis family	1.8078	2.37208	1.63171	1.96357	1.83863	1.96357	1.33068	0.374727	0.374727	0.411817	1.21228	0.162019	0.632782	0.455548	0.632782	-0.265014	-1.6211	-1.6211	0.59537	0.573704	-1.16907
Gbem_3941	165	CheW protein	1.78252	3.22967	3.16273	1.95468	2.35262	2.30686	2.48149	0.374727	0.374727	-0.211332	1.18066	1.11626	-0.0457339	0.337036	0.293023	0.460992	-1.56545	-1.56545	0.695196	0.194775	-0.889971
Gbem_3942	603	CheA signal transduction histidine kinase	1.6968	2.96005	1.91865	2.58782	2.58782	2.41173	1.6968	1.91865	0.374727	-0.421434	1.24118	-0.129448	0.751276	0.751276	0.519514	-0.421434	-0.129448	-2.16148	0.2301	0.674022	-0.904122
Gbem_3943	290	MCP methyltransferase, CheR-type( EC:2.1.1.80 )	0.374727	2.23657	1.5376	2.4588	2.75983	2.91306	2.01472	1.5376	1.5376	-1.98396	0.390985	-0.500614	0.674462	1.05845	1.25391	0.107997	-0.500614	-0.500614	-0.697865	0.995608	-0.297744
Gbem_3944	299	metal dependent phosphohydrolase	1.52433	2.30248	2.30248	2.06613	2.11729	2.00814	2.00145	0.374727	0.374727	-0.19491	0.814131	0.814131	0.507656	0.573987	0.432457	0.423781	-1.68562	-1.68562	0.477784	0.5047	-0.982484
Gbem_3945	358	response regulator receiver modulated CheB methylesterase( EC:3.1.1.61 )	0.374727	2.72487	1.74715	1.61979	1.92082	2.22185	1.74715	0.374727	0.374727	-1.23684	1.45092	0.332743	0.187089	0.531365	0.87564	0.332743	-1.23684	-1.23684	0.182278	0.531365	-0.713642
Gbem_3949	138	ATP synthase F1, epsilon subunit	0.374727	3.8046	0.374727	0.374727	1.82007	1.945	9999	9999	9999	2.00293	2.00293	2.00293	2.00293	2.00293	2.00293	-2.60888	-2.60888	-2.60888	2.00293	2.00293	-2.60888
Gbem_3950	470	ATP synthase F1, beta subunit	3.93428	4.15785	3.74951	3.55658	3.06173	3.07245	3.46144	3.73102	1.62893	0.751237	1.05027	0.504082	0.246029	-0.415872	-0.401528	0.118773	0.479359	-2.33235	0.768531	-0.190457	-0.578074
Gbem_3951	287	ATP synthase F1, gamma subunit( EC:3.6.3.14 )	2.68825	3.19533	2.74624	2.95447	2.45387	3.12288	2.49636	2.32027	0.374727	0.24196	0.8415	0.310526	0.556725	-0.0351504	0.755835	0.0150888	-0.193109	-2.49338	0.464662	0.425803	-0.890465
Gbem_3952	502	ATP synthase F1, alpha subunit( EC:3.6.3.14 )	3.75108	3.858	3.40989	3.61707	3.4113	3.68096	3.26778	2.87908	1.90136	0.732724	0.909741	0.167849	0.510849	0.170196	0.616628	-0.0674193	-0.710939	-2.32963	0.603438	0.432558	-1.036
Gbem_3953	180	ATP synthase F1, delta subunit( EC:3.6.3.14 )	2.82391	2.58983	1.74473	2.13312	2.03621	1.91127	2.34679	1.74473	0.374727	1.22129	0.887566	-0.317249	0.236466	0.0983062	-0.0798128	0.541078	-0.317249	-2.27039	0.597201	0.0849865	-0.682187
Gbem_3954	199	H+transporting two-sector ATPase B/B' subunit	2.78033	3.3446	2.74254	3.17511	3.13371	2.3098	2.4793	2.17827	0.374727	0.311988	0.944595	0.269623	0.754575	0.708169	-0.21552	-0.0254989	-0.362985	-2.38495	0.508735	0.415741	-0.924476
Gbem_3955	141	H+transporting two-sector ATPase B/B' subunit	2.15181	3.10605	2.54975	1.93023	1.98822	1.98822	1.85078	0.374727	0.374727	0.374934	1.43005	0.814942	0.129924	0.194047	0.194047	0.0420804	-1.59001	-1.59001	0.873309	0.172673	-1.04598
Gbem_3956	279	parB-like partition protein	0.374727	2.5544	1.85543	2.01682	1.31785	1.61888	0.374727	0.374727	1.5544	-1.20433	1.5208	0.646916	0.848705	-0.0251814	0.351181	-1.20433	-1.20433	0.270554	0.321131	0.391568	-0.712699
Gbem_3962	195	GTPase-like protein	2.78915	2.61306	2.011	2.19092	2.24891	2.04479	2.011	0.374727	0.374727	1.06728	0.86697	0.182095	0.38677	0.452739	0.220542	0.182095	-1.67925	-1.67925	0.70545	0.353351	-1.0588
Gbem_3963	163	Roadblock/LC7 family protein	0.374727	2.93394	0.374727	2.65758	2.65758	2.95861	1.78781	0.374727	0.374727	-1.01316	1.08505	-1.01316	0.858469	0.858469	1.10527	0.145379	-1.01316	-1.01316	-0.313757	0.940737	-0.62698
Gbem_3964	469	phosphoglucomutase/phosphomannomutase alpha/beta/alpha domain I( EC:5.4.2.2 )	1.32883	2.28307	0.374727	0.374727	0.374727	1.64111	9999	9999	9999	2.00293	2.00293	2.00293	2.00293	2.00293	2.00293	-2.60888	-2.60888	-2.60888	2.00293	2.00293	-2.60888
Gbem_3970	774	cell divisionFtsK/SpoIIIE	0.374727	2.34171	1.41229	1.62893	0.374727	2.3279	9999	9999	9999	2.00293	2.00293	2.00293	2.00293	2.00293	2.00293	-2.60888	-2.60888	-2.60888	2.00293	2.00293	-2.60888
Gbem_3971	558	beta-lactamase domain protein	0.374727	2.03152	1.25337	0.374727	2.14874	1.84771	9999	9999	9999	2.00293	2.00293	2.00293	2.00293	2.00293	2.00293	-2.60888	-2.60888	-2.60888	2.00293	2.00293	-2.60888
Gbem_3975	146	single-strand binding protein	2.43771	2.91483	2.68075	2.70863	2.75785	3.01826	2.53462	2.13668	0.374727	0.0520269	0.647273	0.355236	0.390026	0.451429	0.776314	0.17293	-0.323532	-2.5217	0.351512	0.539256	-0.890769
Gbem_3995	326	3-oxoacyl-(acyl-carrier-protein) synthase III( EC:2.3.1.41 )	1.48678	1.9639	1.48678	0.374727	0.374727	1.53264	9999	9999	9999	2.00293	2.00293	2.00293	2.00293	2.00293	2.00293	-2.60888	-2.60888	-2.60888	2.00293	2.00293	-2.60888
Gbem_4001	118	transcriptional regulator, TraR/DksA family	1.92812	2.62709	2.22915	1.5986	1.5986	1.5986	1.92812	0.374727	0.374727	0.450318	1.36551	0.84447	0.0188648	0.0188648	0.0188648	0.450318	-1.58361	-1.58361	0.886766	0.0188648	-0.905631
Gbem_4002	765	GAF sensor signal transduction histidine kinase	1.11634	1.41737	0.374727	9999	9999	9999	9999	9999	9999	2.00293	2.00293	2.00293	-2.60888	-2.60888	-2.60888	-2.60888	-2.60888	-2.60888	2.00293	-2.60888	-2.60888
Gbem_4008	80	hypothetical protein	3.05115	3.35218	2.57403	3.61465	3.91017	4.1002	2.09691	2.57403	2.39794	-0.0329987	0.390915	-0.704886	0.760523	1.17668	1.44429	-1.37677	-0.704886	-0.952859	-0.115656	1.12716	-1.01151
Gbem_4010	167	Redoxin domain protein	0.374727	2.81868	0.374727	0.374727	1.94885	1.64782	9999	9999	9999	2.00293	2.00293	2.00293	2.00293	2.00293	2.00293	-2.60888	-2.60888	-2.60888	2.00293	2.00293	-2.60888
Gbem_4031	400	phosphate-selective porin O and P	0.374727	2.65321	2.24304	2.95436	3.07635	3.10216	2.94201	3.05115	0.374727	-1.71282	0.305877	-0.0575296	0.572688	0.680773	0.703638	0.561745	0.658445	-1.71282	-0.488157	0.652366	-0.16421
Gbem_4032	467	lipoprotein, putative	1.8078	0.374727	0.374727	1.7508	0.374727	1.44977	9999	9999	9999	2.00293	2.00293	2.00293	2.00293	2.00293	2.00293	-2.60888	-2.60888	-2.60888	2.00293	2.00293	-2.60888
Gbem_4034	1238	pyruvate flavodoxin/ferredoxin oxidoreductase domain protein	0.907279	0.374727	0.374727	2.22548	2.52651	2.04939	1.20831	1.50934	0.374727	-0.445779	-1.07698	-1.07698	1.11661	1.4734	0.907896	-0.0889868	0.267805	-1.07698	-0.86658	1.16597	-0.299387
Gbem_4048	370	cobyrinic acid a,c-diamide synthase family protein	0.374727	1.73283	1.4318	0.374727	1.9482	1.9482	9999	9999	9999	2.00293	2.00293	2.00293	2.00293	2.00293	2.00293	-2.60888	-2.60888	-2.60888	2.00293	2.00293	-2.60888
Gbem_4049	90	hypothetical protein	2.04576	2.64782	0.374727	2.46404	2.59531	2.76507	2.52288	2.64782	0.374727	-0.00301465	0.617485	-1.72523	0.428075	0.563375	0.738325	0.48872	0.617485	-1.72523	-0.370252	0.576592	-0.20634
Gbem_4052	411	aminotransferase class I and II	2.46534	3.14959	2.74789	2.02342	2.26646	2.32445	2.28925	1.68719	0.374727	0.405955	1.28014	0.766935	-0.158637	0.151867	0.225957	0.180982	-0.588206	-2.265	0.817678	0.0730621	-0.89074
Gbem_4053	267	dihydrodipicolinate reductase( EC:1.3.1.26 )	1.87452	2.77761	2.05061	2.35985	2.00767	2.48479	1.57349	1.57349	0.374727	-0.0328025	1.26093	0.21946	0.662466	0.157942	0.841449	-0.464047	-0.464047	-2.18135	0.48253	0.553952	-1.03648
Gbem_4054	290	dihydrodipicolinate synthase( EC:4.2.1.52 )	2.13966	2.91781	2.01472	2.96087	3.14919	3.25565	0.374727	2.01472	1.5376	-0.132402	0.704467	-0.266768	0.750772	0.953308	1.0678	-2.03051	-0.266768	-0.779892	0.101766	0.923959	-1.02572
Gbem_4055	417	diaminopimelate decarboxylase	2.15802	2.72229	1.98192	2.72893	1.95078	2.55284	1.68089	0.374727	0.374727	0.356295	0.98088	0.161382	0.988237	0.126912	0.793324	-0.171824	-1.6176	-1.6176	0.499519	0.636157	-1.13568
Gbem_4057	624	glucose inhibited division protein A	0.374727	2.04991	0.374727	1.76195	2.54011	2.06298	1.20482	0.374727	0.374727	-0.97051	0.91844	-0.97051	0.593735	1.47118	0.933178	-0.0344975	-0.97051	-0.97051	-0.34086	0.999365	-0.658506
Gbem_4058	455	tRNA modification GTPase TrmE	0.374727	2.12014	0.374727	0.374727	1.48413	1.48413	9999	9999	9999	2.00293	2.00293	2.00293	2.00293	2.00293	2.00293	-2.60888	-2.60888	-2.60888	2.00293	2.00293	-2.60888

## Sheet: Raw Spectral Counts
			Raw total spectral counts
Locus Tag	AA count	Description	5	8	10	13	15	17	29	36	43
Gbem_0001	458	chromosomal replication initiator protein DnaA	3	8	0	0	3	5	1	0	0
Gbem_0002	372	DNA polymerase III, beta subunit( EC:2.7.7.7 )	8	28	5	24	8	34	5	1	0
Gbem_0003	364	DNA replication and repair protein RecF	0	2	0	0	0	0	0	0	0
Gbem_0004	796	DNA gyrase, B subunit( EC:5.99.1.3 )	4	53	7	13	17	67	5	4	1
Gbem_0005	836	DNA gyrase, A subunit( EC:5.99.1.3 )	1	52	6	8	34	25	3	0	0
Gbem_0008	335	NAD-dependent glycerol-3-phosphate dehydrogenase domain protein( EC:1.1.1.94 )	0	7	1	2	3	4	0	1	0
Gbem_0010	511	multi-sensor signal transduction histidine kinase	2	13	0	2	1	5	0	2	0
Gbem_0011	330	histidine kinase	0	3	0	0	0	0	1	0	0
Gbem_0012	715	multi-sensor signal transduction histidine kinase	0	2	1	0	0	1	0	0	0
Gbem_0015	358	Radical SAM domain protein	1	14	3	3	13	7	3	1	0
Gbem_0016	339	uroporphyrinogen decarboxylase( EC:4.1.1.37 )	21	43	19	42	59	72	1	0	0
Gbem_0017	317	magnesium and cobalt transport protein CorA	0	4	0	0	3	0	0	0	0
Gbem_0021	469	glutamate synthase (NADPH), homotetrameric	0	5	0	1	1	0	0	0	0
Gbem_0022	282	oxidoreductase FAD/NAD(P)-binding domain protein	0	3	0	0	2	3	0	0	0
Gbem_0026	280	oxidoreductase FAD/NAD(P)-binding domain protein	0	3	0	1	0	1	0	0	0
Gbem_0028	314	4Fe-4S ferredoxin iron-sulfur binding domain protein	0	3	0	0	0	1	0	0	0
Gbem_0030	665	4Fe-4S ferredoxin iron-sulfur binding domain protein	1	4	1	3	7	2	0	1	0
Gbem_0032	194	heterodisulfide reductase subunit	1	6	0	0	1	8	1	0	0
Gbem_0033	569	ABC transporter related protein	0	2	0	1	1	0	0	0	0
Gbem_0034	603	ABC transporter related protein	0	2	0	0	0	0	0	0	0
Gbem_0035	636	selenocysteine-specific translation elongation factor( EC:2.7.7.4 )	1	1	0	0	2	2	0	0	0
Gbem_0037	272	ATPase associated with various cellular activities AAA_5	0	10	0	1	0	0	0	0	0
Gbem_0038	59	hypothetical protein	0	0	0	1	0	5	0	0	0
Gbem_0039	317	ferrochelatase( EC:4.99.1.1 )	0	2	0	0	0	1	0	0	0
Gbem_0040	515	methyl-accepting chemotaxis sensory transducer	13	97	10	24	17	48	1	0	0
Gbem_0050	347	L-threonine 3-dehydrogenase	0	4	0	0	1	1	0	0	0
Gbem_0052	1054	multi-sensor hybrid histidine kinase	0	2	0	0	1	2	1	0	0
Gbem_0053	333	OmpA/MotB domain protein	0	17	3	7	11	14	1	0	0
Gbem_0055	701	protein of unknown function DUF323	0	5	0	0	3	1	1	0	0
Gbem_0065	578	histidine kinase( EC:2.7.13.3 )	0	2	0	0	0	3	0	0	0
Gbem_0076	732	UvrD/REP helicase	0	8	0	0	6	6	2	0	0
Gbem_0079	319	glycosyl transferase family 51	0	4	0	0	1	2	0	0	0
Gbem_0080	357	response regulator receiver modulated metal dependent phosphohydrolase	0	4	0	0	0	1	0	0	0
Gbem_0081	804	diguanylate cyclase with PAS/PAC sensor	1	2	0	0	0	0	0	0	0
Gbem_0082	334	thiamine biosynthesis protein	0	2	0	1	0	4	1	0	0
Gbem_0083	552	General secretory system II protein E domain protein	0	5	1	1	1	1	0	0	0
Gbem_0084	357	twitching motility protein	2	19	2	6	12	4	2	1	0
Gbem_0085	389	aminotransferase class I and II	0	3	0	0	0	1	0	0	0
Gbem_0089	324	Rhodanese domain protein	0	3	0	0	0	0	0	0	0
Gbem_0090	609	glucosamine--fructose-6-phosphate aminotransferase, isomerizing	1	29	6	2	11	20	3	0	0
Gbem_0091	458	UDP-N-acetylglucosamine pyrophosphorylase	1	8	2	2	15	8	1	2	0
Gbem_0095	616	hypothetical protein	0	20	1	7	7	8	2	0	0
Gbem_0099	163	peptidylprolyl isomerase FKBP-type	0	3	1	0	0	1	0	0	0
Gbem_0100	71	hypothetical protein	0	2	0	0	3	0	0	0	0
Gbem_0104	241	Protein of unknown function DUF1847	0	6	0	1	1	2	0	0	0
Gbem_0106	272	flagellin domain protein	60	52	3	102	36	28	4	13	0
Gbem_0108	422	seryl-tRNA synthetase( EC:6.1.1.11 )	3	26	3	11	3	16	3	0	0
Gbem_0111	681	TonB-dependent receptor	0	3	0	0	0	0	0	0	0
Gbem_0131	145	hypothetical protein	0	1	0	5	0	0	0	0	0
Gbem_0137	316	ribonuclease BN	0	0	0	0	0	0	1	2	0
Gbem_0149	149	response regulator receiver protein	0	2	0	1	0	0	0	0	0
Gbem_0151	481	poly(A) polymerase( EC:2.7.7.19 )	0	4	0	0	0	1	1	0	0
Gbem_0153	272	4Fe-4S ferredoxin iron-sulfur binding domain protein	0	0	0	0	0	0	0	0	0
Gbem_0154	200	alkyl hydroperoxide reductase/ Thiol specific antioxidant/ Mal allergen	7	14	6	6	3	11	7	3	2
Gbem_0155	142	hypothetical protein	0	2	0	0	0	0	0	0	0
Gbem_0158	828	Radical SAM domain protein	1	5	0	0	2	0	0	0	0
Gbem_0159	496	ribonuclease, Rne/Rng family	3	25	3	7	12	9	1	0	0
Gbem_0160	392	phosphoribosylglycinamide formyltransferase 2	0	4	0	0	5	4	0	0	0
Gbem_0162	102	ribosomal protein L21	17	17	3	87	5	28	1	1	0
Gbem_0163	85	ribosomal protein L27	0	6	7	31	2	3	0	1	0
Gbem_0164	338	GTP-binding protein Obg/CgtA	0	10	0	0	3	3	0	0	0
Gbem_0185	752	primosomal protein N'	0	1	0	0	0	2	0	0	0
Gbem_0186	395	beta-lactamase domain protein	0	17	3	1	7	6	6	1	0
Gbem_0188	94	histone family protein DNA-binding protein	8	255	21	170	55	390	45	8	2
Gbem_0189	827	penicillin-binding protein, 1A family( EC:2.4.1.129 )	0	7	1	2	2	2	0	0	0
Gbem_0191	570	response regulator receiver protein	0	1	0	3	2	4	0	0	0
Gbem_0192	356	twitching motility protein	0	8	2	4	5	2	0	0	0
Gbem_0193	449	Glu/Leu/Phe/Val dehydrogenase	24	52	61	29	66	44	77	36	27
Gbem_0196	429	hypothetical protein	0	3	1	0	1	1	0	0	0
Gbem_0203	328	aminoglycoside phosphotransferase	0	3	0	0	1	1	0	0	0
Gbem_0206	947	excinuclease ABC, A subunit	3	19	2	2	1	1	2	2	1
Gbem_0207	247	pentapeptide repeat protein	0	1	5	2	0	5	0	0	0
Gbem_0208	66	cold-shock DNA-binding domain protein	7	7	1	3	4	6	2	0	0
Gbem_0209	1183	pyruvate flavodoxin/ferredoxin oxidoreductase domain protein	151	483	471	227	331	310	97	61	17
Gbem_0211	104	hypothetical protein	7	9	0	2	3	4	0	0	0
Gbem_0214	1157	transcription-repair coupling factor	0	3	0	1	0	2	0	0	0
Gbem_0215	324	PpiC-type peptidyl-prolyl cis-trans isomerase	2	10	1	4	4	9	2	0	0
Gbem_0217	297	chaperone DnaJ domain protein	0	6	0	2	2	3	0	0	0
Gbem_0218	399	amine oxidase	0	3	0	0	2	1	0	0	0
Gbem_0221	158	alkyl hydroperoxide reductase/ Thiol specific antioxidant/ Mal allergen	0	7	0	0	7	8	1	0	0
Gbem_0229	807	methyl-accepting chemotaxis sensory transducer	0	45	3	12	1	10	0	0	0
Gbem_0234	358	Radical SAM domain protein	0	11	0	1	2	2	0	0	0
Gbem_0235	357	Radical SAM domain protein	0	3	0	0	0	0	0	0	0
Gbem_0236	350	histidinol-phosphate aminotransferase	0	4	0	0	0	0	0	0	0
Gbem_0237	377	3'-5' exonuclease	2	6	2	8	1	3	0	1	0
Gbem_0238	247	protein of unknown function DUF72	0	1	1	11	0	5	0	0	0
Gbem_0242	270	protein of unknown function DUF299	0	8	1	2	0	1	0	0	0
Gbem_0243	224	two component transcriptional regulator, winged helix family	149	103	36	127	169	222	52	82	0
Gbem_0244	458	protease Do( EC:1.3.1.74 )	0	2	0	0	1	1	0	1	0
Gbem_0248	96	chaperonin Cpn10	6	53	5	22	47	25	1	5	0
Gbem_0249	547	chaperonin GroEL	1372	602	434	858	623	947	169	185	1
Gbem_0253	683	putative serine protein kinase, PrkA	4	29	19	26	25	23	27	10	0
Gbem_0254	453	hypothetical protein	0	9	0	1	3	1	1	0	0
Gbem_0255	541	SpoVR-like family protein	0	10	1	0	2	5	0	0	0
Gbem_0256	762	putative serine protein kinase, PrkA	0	9	1	0	2	3	1	0	0
Gbem_0257	393	methyl-accepting chemotaxis sensory transducer	3	43	6	9	4	12	1	0	1
Gbem_0259	298	succinyl-CoA synthetase, alpha subunit	0	9	0	2	6	10	1	0	0
Gbem_0260	386	succinyl-CoA synthetase, beta subunit( EC:6.2.1.5 )	1	7	3	1	4	4	2	2	0
Gbem_0268	880	aminopeptidase N	1	4	0	0	0	3	1	0	0
Gbem_0272	1113	multi-sensor hybrid histidine kinase	0	3	0	0	0	1	1	0	0
Gbem_0273	1148	pyruvate carboxylase	35	167	62	76	101	103	28	3	1
Gbem_0275	278	glutamate racemase( EC:5.1.1.3 )	0	2	0	1	0	0	0	0	0
Gbem_0277	811	homocysteine S-methyltransferase	1	18	1	7	6	7	0	0	0
Gbem_0279	274	Transketolase domain protein	2	5	4	1	14	6	1	3	0
Gbem_0280	310	Transketolase central region	1	19	2	36	3	7	0	0	0
Gbem_0282	494	integral membrane sensor signal transduction histidine kinase	0	3	0	1	0	4	0	0	1
Gbem_0283	456	two component, sigma54 specific, transcriptional regulator, Fis family	4	32	5	13	12	14	8	1	0
Gbem_0285	368	4Fe-4S ferredoxin iron-sulfur binding domain protein	0	4	1	1	1	1	1	0	0
Gbem_0290	869	glycoside hydrolase 15-related	0	2	0	0	0	0	0	0	0
Gbem_0295	767	putative phytochrome sensor protein	0	5	1	1	0	6	1	0	0
Gbem_0296	672	adenylate/guanylate cyclase with Chase sensor	0	2	1	0	0	2	0	0	0
Gbem_0298	415	Tetratricopeptide TPR_2 repeat protein	2	3	0	0	2	1	2	1	0
Gbem_0299	1334	anti-FecI sigma factor, FecR	0	2	0	0	1	1	1	0	0
Gbem_0304	541	response regulator receiver protein	0	0	0	0	0	2	0	0	1
Gbem_0312	600	Aldehyde ferredoxin oxidoreductase( EC:1.2.7.5 )	0	1	0	0	4	0	1	0	0
Gbem_0313	241	Fe-S-cluster-containing hydrogenase components 2-like protein	0	0	0	0	0	2	0	0	0
Gbem_0321	284	band 7 protein	0	2	0	1	0	0	0	0	0
Gbem_0324	284	band 7 protein	0	2	0	1	0	0	0	0	0
Gbem_0330	925	putative phytochrome sensor protein	0	3	0	0	0	0	0	0	0
Gbem_0331	614	hypothetical protein	0	5	0	0	0	4	0	0	0
Gbem_0334	501	conserved carboxylase domain protein( EC:2.1.3.1 )	0	1	1	3	4	7	1	0	0
Gbem_0340	438	protein of unknown function DUF195	0	3	0	0	0	0	0	0	0
Gbem_0341	265	alpha/beta hydrolase fold	0	0	0	1	2	0	0	0	0
Gbem_0349	367	homoserine O-acetyltransferase( EC:2.3.1.31 )	0	4	0	0	0	1	0	0	0
Gbem_0353	123	pyridoxamine 5'-phosphate oxidase-related, FMN-binding	0	1	0	0	0	2	0	0	0
Gbem_0355	177	Appr-1-p processing domain protein	0	0	0	0	0	3	0	0	0
Gbem_0358	278	diaminopimelate epimerase( EC:5.1.1.7 )	0	4	0	1	4	4	1	0	0
Gbem_0360	152	transcriptional regulator, BadM/Rrf2 family	3	11	3	5	4	6	1	0	0
Gbem_0361	268	PP-loop domain protein	0	4	0	0	0	0	0	0	0
Gbem_0365	892	DNA polymerase I	0	4	0	0	3	2	1	0	0
Gbem_0368	638	type II secretion system protein E	2	3	0	2	4	0	2	1	0
Gbem_0374	310	NAD-dependent epimerase/dehydratase	0	2	0	0	0	0	0	0	0
Gbem_0377	234	hypothetical protein	0	0	0	2	0	1	0	0	0
Gbem_0379	647	PAS/PAC sensor hybrid histidine kinase( EC:2.7.13.3 )	0	2	1	0	0	0	0	0	0
Gbem_0383	700	methyl-accepting chemotaxis sensory transducer	3	52	7	22	5	17	1	0	0
Gbem_0388	459	OmpA/MotB domain protein	0	2	0	1	0	0	2	0	0
Gbem_0393	327	2-hydroxyglutaryl-CoA dehydratase D-component	0	3	0	0	0	1	0	0	0
Gbem_0395	363	glycine cleavage system T protein	1	0	0	1	1	2	0	0	0
Gbem_0397	445	glycine cleavage system P-protein( EC:1.4.4.2 )	0	2	1	3	0	1	1	1	0
Gbem_0398	479	glycine dehydrogenase (decarboxylating)( EC:1.4.4.2 )	4	11	3	21	6	13	3	10	0
Gbem_0403	174	alkyl hydroperoxide reductase/ Thiol specific antioxidant/ Mal allergen	0	3	0	0	4	0	0	0	0
Gbem_0404	109	thioredoxin	2	12	1	4	4	8	0	3	0
Gbem_0407	434	glutamyl-tRNA reductase( EC:1.2.1.70 )	2	19	9	8	6	11	2	0	0
Gbem_0408	318	porphobilinogen deaminase( EC:2.5.1.61 )	5	46	5	25	35	32	4	2	0
Gbem_0409	510	uroporphyrin-III C-methyltransferase	0	4	0	0	0	3	0	0	0
Gbem_0410	339	delta-aminolevulinic acid dehydratase( EC:4.2.1.24 )	4	49	2	23	14	23	4	24	0
Gbem_0415	187	translation elongation factor P	0	13	0	9	2	3	5	0	0
Gbem_0429	955	multi-sensor hybrid histidine kinase	0	1	0	0	1	0	0	0	0
Gbem_0446	2741	Tetratricopeptide TPR_2 repeat protein	3	2	2	0	4	1	2	2	1
Gbem_0451	216	two component transcriptional regulator, LuxR family	0	2	0	0	0	0	0	0	0
Gbem_0460	320	Transketolase central region	0	3	0	0	1	1	0	0	0
Gbem_0463	209	uracil phosphoribosyltransferase	0	3	0	0	1	1	0	0	0
Gbem_0465	155	bacterioferritin	0	2	0	0	1	0	0	0	0
Gbem_0467	693	methyl-accepting chemotaxis sensory transducer	3	26	15	4	7	5	2	5	0
Gbem_0468	531	acetyl-CoA hydrolase/transferase( EC:3.1.2.1 )	130	529	242	331	249	689	188	70	19
Gbem_0473	243	hypothetical protein	0	5	0	1	0	4	0	0	0
Gbem_0474	601	GTP-binding protein TypA	33	61	13	18	17	20	4	4	0
Gbem_0475	256	outer membrane assembly lipoprotein YfiO	0	8	0	0	3	1	0	0	0
Gbem_0478	372	protein of unknown function DUF34	0	1	0	0	6	4	1	0	0
Gbem_0479	238	protein of unknown function DUF164	16	18	2	8	16	20	2	0	0
Gbem_0481	113	hypothetical protein	0	2	0	0	0	2	0	0	0
Gbem_0483	312	S-adenosyl-methyltransferase MraW	0	2	0	1	0	2	0	0	0
Gbem_0486	505	UDP-N-acetylmuramyl-tripeptide synthetase	0	8	0	0	9	1	1	0	0
Gbem_0487	469	UDP-N-acetylmuramoylalanyl-D-glutamyl-2, 6-diaminopimelate--D-alanyl-D-alanyl ligase( EC:6.3.2.10 )	0	8	0	0	0	3	1	0	0
Gbem_0489	452	UDP-N-acetylmuramoylalanine--D-glutamate ligase	0	16	1	0	4	6	0	0	0
Gbem_0492	461	UDP-N-acetylmuramate--alanine ligase	3	9	3	6	9	10	2	1	0
Gbem_0494	305	D-alanine--D-alanine ligase( EC:6.3.2.4 )	0	5	0	1	0	0	1	0	0
Gbem_0496	411	cell division protein FtsA	17	106	16	37	49	52	19	5	0
Gbem_0497	386	cell division protein FtsZ	1	8	0	0	1	1	0	0	0
Gbem_0503	534	protein-export membrane protein SecD	5	21	3	15	5	9	1	0	0
Gbem_0517	997	multi-sensor hybrid histidine kinase	1	2	0	0	1	0	0	0	0
Gbem_0533	316	metal dependent phosphohydrolase	0	3	0	0	0	0	0	0	0
Gbem_0538	631	hypothetical protein	0	2	1	0	0	0	0	0	0
Gbem_0541	183	phosphoribosyltransferase	0	1	0	0	0	2	0	0	0
Gbem_0543	381	acyl-CoA dehydrogenase domain protein	0	5	0	0	0	0	1	0	0
Gbem_0552	432	adenylosuccinate synthetase( EC:6.3.4.4 )	19	113	30	49	42	31	19	5	0
Gbem_0553	440	histidyl-tRNA synthetase( EC:6.1.1.21 )	1	2	1	0	0	0	1	0	0
Gbem_0554	476	hypothetical protein	3	6	1	1	1	0	1	0	3
Gbem_0555	91	hypothetical protein	2	3	1	3	2	1	0	0	0
Gbem_0557	452	hypothetical protein	11	38	5	13	26	37	49	52	0
Gbem_0558	137	methylmalonyl-CoA epimerase	0	2	0	0	0	0	0	0	0
Gbem_0561	966	biotin/lipoyl attachment domain-containing protein	4	18	11	4	17	17	7	0	0
Gbem_0562	574	carboxyl transferase( EC:6.4.1.3 )	7	79	27	13	27	41	16	3	1
Gbem_0563	426	protein of unknown function DUF224 cysteine-rich region domain protein	0	2	0	0	0	3	0	0	0
Gbem_0564	459	FAD linked oxidase domain protein	1	9	3	3	5	5	1	0	0
Gbem_0565	380	hypothetical protein	0	2	0	0	1	1	0	0	0
Gbem_0566	680	V-type H(+)-translocating pyrophosphatase( EC:3.6.1.1 )	24	79	49	39	25	19	20	9	2
Gbem_0570	864	ATP-dependent chaperone ClpB	0	16	1	4	4	9	3	2	0
Gbem_0572	356	branched-chain amino acid aminotransferase( EC:2.6.1.42 )	1	6	2	7	9	24	2	0	0
Gbem_0574	193	protein of unknown function DUF205	0	2	0	1	1	0	1	0	0
Gbem_0580	445	penicillin-binding protein transpeptidase	0	3	0	1	0	2	0	0	0
Gbem_0582	104	hypothetical protein	1	46	0	7	32	18	7	0	0
Gbem_0584	285	hypothetical protein	0	2	1	2	1	1	0	0	1
Gbem_0586	181	hypothetical protein	0	0	0	0	0	6	0	0	0
Gbem_0587	428	general secretion pathway protein L	0	4	0	0	2	0	0	0	0
Gbem_0592	147	general secretion pathway protein G	0	0	0	0	0	2	0	0	0
Gbem_0594	520	general secretory pathway protein E	1	7	3	6	10	4	4	1	0
Gbem_0595	630	general secretion pathway protein D	0	13	1	10	2	5	0	0	0
Gbem_0597	296	type II secretory pathway component PulC-like protein	0	4	1	4	1	6	0	0	0
Gbem_0602	645	Tetratricopeptide TPR_2 repeat protein	0	10	1	0	1	7	0	0	0
Gbem_0603	147	heat shock protein Hsp20	0	2	0	0	0	0	0	0	0
Gbem_0604	816	ATP-dependent protease La( EC:3.4.21.53 )	27	58	13	29	41	25	8	5	1
Gbem_0605	324	thiamine-monophosphate kinase( EC:2.7.4.16 )	0	2	0	0	0	0	0	0	0
Gbem_0610	214	transaldolase( EC:2.2.1.2 )	17	25	7	17	19	9	6	2	0
Gbem_0613	610	homocysteine S-methyltransferase	0	3	0	0	0	0	0	0	0
Gbem_0614	234	nitrite and sulphite reductase 4Fe-4S region	6	13	1	4	0	2	1	0	0
Gbem_0615	255	PP-loop domain protein	0	5	0	0	0	0	0	0	0
Gbem_0617	139	transcriptional regulator, TraR/DksA family	0	6	0	3	0	2	0	0	0
Gbem_0618	448	MiaB-like tRNA modifying enzyme YliG( EC:1.3.1.74 )	3	10	6	11	3	4	0	0	0
Gbem_0619	161	protein of unknown function DUF520	3	19	2	4	14	8	2	1	0
Gbem_0620	236	outer membrane lipoprotein carrier protein LolA	0	2	0	0	0	0	0	0	0
Gbem_0623	121	response regulator receiver protein	0	1	0	0	0	2	0	0	0
Gbem_0625	424	methyl-accepting chemotaxis sensory transducer	1	5	3	6	1	2	2	0	0
Gbem_0627	434	aminotransferase class I and II	6	32	5	16	57	37	13	6	0
Gbem_0629	117	Glyoxalase/bleomycin resistance protein/dioxygenase	0	4	0	0	0	0	0	0	0
Gbem_0630	534	thiolase, putative	0	3	0	0	1	1	0	0	0
Gbem_0634	172	peptide deformylase( EC:3.5.1.88 )	1	4	0	1	2	0	0	0	0
Gbem_0635	318	methionyl-tRNA formyltransferase	0	16	2	4	18	10	2	2	0
Gbem_0641	291	glycyl-tRNA synthetase, alpha subunit( EC:6.1.1.14 )	3	23	3	8	3	7	4	3	0
Gbem_0642	687	glycyl-tRNA synthetase, beta subunit( EC:6.1.1.14 )	0	20	3	8	9	7	1	2	0
Gbem_0644	914	pyruvate, phosphate dikinase( EC:2.7.9.1 )	96	125	77	155	86	121	27	32	0
Gbem_0653	260	thiazole biosynthesis family protein	1	3	2	3	5	0	1	0	0
Gbem_0656	260	transcriptional regulator, IclR family	5	26	12	26	8	28	1	1	0
Gbem_0659	670	FAD-dependent pyridine nucleotide-disulphide oxidoreductase	13	73	20	24	34	62	15	5	1
Gbem_0660	822	molybdopterin oxidoreductase	4	12	10	7	8	8	2	1	0
Gbem_0664	451	polysulphide reductase-like protein	0	0	0	0	1	0	0	2	0
Gbem_0665	302	4Fe-4S ferredoxin iron-sulfur binding domain protein	0	2	0	0	0	1	1	0	0
Gbem_0671	469	two component, sigma54 specific, transcriptional regulator, Fis family	0	2	0	0	3	0	0	0	0
Gbem_0672	770	multi-sensor hybrid histidine kinase	0	1	0	0	0	2	0	0	0
Gbem_0683	1118	alpha amylase catalytic region	0	15	4	3	5	17	3	0	0
Gbem_0684	259	Enoyl-CoA hydratase/isomerase	0	3	0	2	0	1	0	0	0
Gbem_0686	495	peptidase M16 domain protein	0	2	0	1	0	3	0	0	0
Gbem_0687	494	peptidase M16 domain protein	0	6	0	1	1	3	0	1	0
Gbem_0689	794	ATP-dependent protease La( EC:3.4.21.53 )	2	14	4	2	6	3	2	2	1
Gbem_0690	648	ABC transporter related protein	0	13	1	1	3	2	0	0	0
Gbem_0694	848	conserved repeat domain protein	1	5	0	0	2	1	0	0	0
Gbem_0700	903	ribonuclease, Rne/Rng family	12	16	18	16	10	13	4	6	1
Gbem_0704	896	2-oxoglutarate dehydrogenase, E1 subunit( EC:1.2.4.2 )	0	3	0	0	1	0	1	0	0
Gbem_0708	819	peptidase S16, lon domain protein	1	1	1	2	0	0	0	0	0
Gbem_0712	313	response regulator receiver modulated CheW protein	2	23	73	47	13	16	9	0	0
Gbem_0713	668	molybdopterin oxidoreductase( EC:1.7.99.4 )	0	2	0	0	0	0	0	0	0
Gbem_0718	158	GreA/GreB family elongation factor	0	3	0	0	0	0	0	0	0
Gbem_0722	400	hypothetical protein	2	9	2	1	11	8	1	0	0
Gbem_0723	332	protein of unknown function DUF534	1	9	1	5	19	4	5	0	0
Gbem_0725	265	ABC transporter related protein	0	5	0	1	1	2	0	0	0
Gbem_0726	125	phosphoribosyl-AMP cyclohydrolase( EC:3.5.4.19 )	0	12	0	1	0	1	0	0	0
Gbem_0727	290	ATP phosphoribosyltransferase( EC:2.4.2.17 )	0	22	0	1	0	5	1	0	0
Gbem_0728	537	methyl-accepting chemotaxis sensory transducer	36	77	29	63	25	42	7	20	0
Gbem_0733	537	phosphoenolpyruvate carboxykinase (ATP)( EC:4.1.1.49 )	0	1	0	1	2	1	0	1	0
Gbem_0734	647	phosphoenolpyruvate carboxykinase (GTP)( EC:4.1.1.32 )	5	60	16	32	30	31	24	3	1
Gbem_0736	356	aminotransferase class V	4	20	0	5	4	4	0	0	0
Gbem_0737	440	small GTP-binding protein	0	6	0	3	3	2	1	0	0
Gbem_0738	592	response regulator receiver protein	0	4	0	7	1	3	0	0	0
Gbem_0739	121	response regulator receiver protein	0	5	0	1	2	0	0	0	0
Gbem_0740	686	CheA signal transduction histidine kinase	1	4	0	2	0	4	1	0	0
Gbem_0741	266	AAA ATPase	0	3	0	0	0	1	0	0	0
Gbem_0742	275	CheW protein	0	4	0	1	0	0	0	0	0
Gbem_0743	132	response regulator receiver protein	0	3	0	0	0	4	0	0	0
Gbem_0746	646	PBS lyase HEAT domain protein repeat-containing protein	0	3	0	0	0	1	0	0	0
Gbem_0748	355	response regulator receiver modulated CheB methylesterase( EC:3.1.1.61 )	0	7	0	2	0	1	1	0	0
Gbem_0749	273	putative GAF sensor protein	1	20	1	1	8	20	2	19	0
Gbem_0750	125	response regulator receiver protein	1	21	1	5	10	3	2	3	0
Gbem_0751	824	leucyl-tRNA synthetase	4	50	5	12	15	22	6	3	0
Gbem_0756	87	ribosomal protein S20	2	10	2	1	0	21	1	0	0
Gbem_0758	461	hypothetical protein	2	0	0	0	0	1	0	0	0
Gbem_0760	592	hypothetical protein	1	5	0	0	4	2	0	1	0
Gbem_0761	441	tRNA-i(6)A37 thiotransferase enzyme MiaB( EC:1.3.1.74 )	0	2	0	0	0	0	0	0	0
Gbem_0763	356	peptidase M42 family protein	0	3	0	1	1	0	1	0	0
Gbem_0764	489	inosine-5'-monophosphate dehydrogenase( EC:1.1.1.37 )	16	54	21	25	28	51	13	4	0
Gbem_0765	516	GMP synthase, large subunit	10	52	9	19	19	56	4	2	0
Gbem_0771	822	methyl-accepting chemotaxis sensory transducer	3	40	6	7	4	11	1	4	0
Gbem_0793	871	multi-sensor hybrid histidine kinase	0	2	1	0	0	0	0	0	0
Gbem_0795	549	acetyl-CoA hydrolase/transferase( EC:3.1.2.1 )	71	358	99	238	185	556	123	28	16
Gbem_0798	541	methyl-accepting chemotaxis sensory transducer	3	40	6	8	4	11	1	0	0
Gbem_0801	953	multi-sensor hybrid histidine kinase	0	2	0	0	0	0	0	0	0
Gbem_0809	532	methyl-accepting chemotaxis sensory transducer	31	75	26	56	22	37	5	15	0
Gbem_0811	724	Hpt sensor hybrid histidine kinase( EC:2.7.13.3 )	0	3	0	0	0	1	0	0	0
Gbem_0812	291	metal dependent phosphohydrolase	1	2	0	0	0	3	1	0	0
Gbem_0822	706	glycogen debranching enzyme GlgX	0	1	0	0	2	0	1	0	0
Gbem_0834	561	ABC transporter related protein	9	63	8	15	29	44	10	0	0
Gbem_0836	492	lysyl-tRNA synthetase	9	34	4	14	7	24	2	0	0
Gbem_0838	224	ABC transporter related protein	0	2	0	0	0	1	0	0	0
Gbem_0839	808	outer membrane protein assembly complex, YaeT protein	0	14	1	0	1	4	0	0	0
Gbem_0840	171	outer membrane chaperone Skp (OmpH)	1	17	1	0	26	28	3	1	0
Gbem_0841	345	UDP-3-O-(3-hydroxymyristoyl) glucosamine N-acyltransferase	2	10	0	2	8	7	4	0	0
Gbem_0843	258	acyl-(acyl-carrier-protein)--UDP-N- acetylglucosamine O-acyltransferase( EC:2.3.1.129 )	0	3	1	0	1	0	0	0	0
Gbem_0845	580	lipid A ABC exporter, fused ATPase and inner membrane subunits MsbA	1	3	2	0	1	4	0	0	0
Gbem_0849	360	lipopolysaccharide heptosyltransferase II	1	5	2	1	1	2	1	0	0
Gbem_0855	256	glucose-1-phosphate cytidylyltransferase	0	4	2	2	3	1	0	0	0
Gbem_0856	367	CDP-glucose 4,6-dehydratase	0	2	0	0	0	0	0	0	0
Gbem_0857	449	DegT/DnrJ/EryC1/StrS aminotransferase	0	7	1	1	0	6	1	0	0
Gbem_0859	342	NAD-dependent epimerase/dehydratase	0	3	0	0	0	0	0	0	0
Gbem_0861	336	NAD-dependent epimerase/dehydratase	0	6	0	0	2	0	0	0	0
Gbem_0864	487	rfaE bifunctional protein	0	5	0	1	2	3	1	0	0
Gbem_0865	309	NAD-dependent epimerase/dehydratase	1	2	0	0	2	1	0	0	0
Gbem_0867	162	lipopolysaccharide transport periplasmic protein LptA	2	1	0	0	0	5	0	0	0
Gbem_0868	245	ABC transporter related protein	0	4	0	0	0	1	0	0	0
Gbem_0869	515	RNA polymerase, sigma 54 subunit, RpoN	0	22	6	8	1	9	1	2	0
Gbem_0870	182	sigma 54 modulation protein/ribosomal protein S30EA	83	119	19	124	56	173	10	15	0
Gbem_0871	316	HPr kinase	0	7	1	2	0	1	0	0	0
Gbem_0872	287	hypothetical protein	0	1	1	2	0	0	1	0	0
Gbem_0878	473	hopanoid biosynthesis associated radical SAM protein HpnJ	0	6	0	0	2	3	0	0	0
Gbem_0882	461	asparaginyl-tRNA synthetase	0	8	1	1	2	4	0	0	0
Gbem_0885	324	response regulator receiver modulated metal dependent phosphohydrolase	0	2	0	0	0	1	0	0	0
Gbem_0888	166	inhibitor of MCP methylation-like protein	0	27	1	1	2	8	0	0	0
Gbem_0889	541	hydro-lyase, Fe-S type, tartrate/fumarate subfamily, beta subunit	13	136	25	70	112	64	33	19	0
Gbem_0894	235	ubiquinone/menaquinone biosynthesis methyltransferase	2	5	0	1	0	5	0	0	0
Gbem_0895	388	protein of unknown function DUF147	0	1	0	0	0	1	2	0	0
Gbem_0898	135	hypothetical protein	13	168	71	292	192	160	50	223	1
Gbem_0899	1061	AsmA family protein	0	1	1	1	2	0	0	0	0
Gbem_0900	756	multi-sensor signal transduction histidine kinase	0	5	0	0	0	1	0	0	0
Gbem_0903	111	hypothetical protein	0	4	0	1	2	3	0	0	0
Gbem_0904	595	type II secretion system protein E	0	6	0	5	5	4	2	1	0
Gbem_0906	413	glucose-1-phosphate adenylyltransferase	0	16	2	3	10	2	4	0	0
Gbem_0907	426	protein of unknown function DUF399	1	2	1	1	4	4	2	1	0
Gbem_0908	362	3-isopropylmalate dehydrogenase( EC:1.1.1.85 )	37	42	14	23	17	10	6	0	0
Gbem_0909	365	aspartate-semialdehyde dehydrogenase( EC:1.2.1.11 )	1	34	1	1	12	9	3	2	0
Gbem_0910	339	aspartate-semialdehyde dehydrogenase( EC:1.2.1.11 )	0	4	0	1	0	2	0	0	0
Gbem_0912	142	ribosomal protein L13	219	147	18	50	66	57	5	6	0
Gbem_0913	129	ribosomal protein S9	16	44	19	10	23	20	9	5	0
Gbem_0914	346	N-acetyl-gamma-glutamyl-phosphate reductase( EC:1.2.1.38 )	0	5	3	2	12	4	1	0	0
Gbem_0915	599	Radical SAM domain protein	0	2	0	0	0	0	0	0	0
Gbem_0918	396	translation elongation factor Tu( EC:2.7.7.4 )	947	1035	874	1216	701	2286	459	259	73
Gbem_0919	50	ribosomal protein L33	0	4	0	4	1	1	0	0	0
Gbem_0920	61	preprotein translocase, SecE subunit	0	2	0	1	0	1	0	0	0
Gbem_0921	175	NusG antitermination factor	1	18	1	4	0	8	1	0	0
Gbem_0922	140	ribosomal protein L11	31	63	14	31	71	50	10	5	1
Gbem_0923	233	ribosomal protein L1	161	98	66	62	59	57	21	27	14
Gbem_0924	173	ribosomal protein L10	14	55	10	20	32	42	5	0	0
Gbem_0925	126	ribosomal protein L7/L12	423	225	346	468	317	630	188	218	36
Gbem_0926	1371	DNA-directed RNA polymerase, beta subunit	195	328	160	163	356	368	91	54	1
Gbem_0927	1382	DNA-directed RNA polymerase, beta' subunit	168	306	91	153	162	359	76	46	32
Gbem_0928	123	ribosomal protein S12	11	83	9	18	24	131	1	2	4
Gbem_0929	156	ribosomal protein S7	20	93	30	25	48	79	16	3	0
Gbem_0930	692	translation elongation factor G	181	302	142	217	217	153	29	59	0
Gbem_0931	396	translation elongation factor Tu( EC:2.7.7.4 )	773	1016	854	1191	641	2181	423	243	73
Gbem_0932	102	ribosomal protein S10	53	33	90	74	48	229	18	14	0
Gbem_0933	211	ribosomal protein L3	20	30	15	19	6	28	6	2	0
Gbem_0934	207	ribosomal protein L4/L1e	76	57	13	33	68	68	21	21	1
Gbem_0935	94	Ribosomal protein L25/L23	2	11	1	2	5	10	1	0	0
Gbem_0936	274	ribosomal protein L2	4	78	7	21	33	32	4	6	0
Gbem_0937	93	ribosomal protein S19	1	49	11	7	40	106	15	1	0
Gbem_0938	111	ribosomal protein L22	14	36	10	9	16	16	1	2	0
Gbem_0939	211	ribosomal protein S3	25	91	35	51	77	87	20	11	3
Gbem_0940	140	ribosomal protein L16	328	41	174	93	254	110	215	231	2
Gbem_0942	85	ribosomal protein S17	0	22	1	1	21	45	17	0	0
Gbem_0943	122	ribosomal protein L14	329	114	9	104	136	44	14	1	0
Gbem_0944	108	ribosomal protein L24	4	41	7	7	19	38	12	3	0
Gbem_0945	179	ribosomal protein L5	4	82	20	25	11	98	7	3	1
Gbem_0947	132	ribosomal protein S8	22	29	10	27	25	31	14	6	0
Gbem_0948	179	ribosomal protein L6	5	38	10	14	18	30	7	2	0
Gbem_0949	122	ribosomal protein L18	2	7	0	2	0	29	1	0	0
Gbem_0950	162	ribosomal protein S5	19	65	30	41	52	59	20	8	0
Gbem_0951	59	ribosomal protein L30	4	8	1	1	0	4	0	0	0
Gbem_0952	146	ribosomal protein L15	3	4	2	3	2	12	1	0	0
Gbem_0953	435	preprotein translocase, SecY subunit	1	8	0	0	4	12	1	0	0
Gbem_0954	214	adenylate kinase( EC:2.7.4.3 )	4	16	1	3	12	6	3	0	0
Gbem_0955	236	methionine aminopeptidase, type I	4	7	0	3	2	3	0	0	0
Gbem_0957	122	ribosomal protein S13	1	1	0	1	4	8	2	3	12
Gbem_0958	131	ribosomal protein S11	4	52	5	7	18	26	0	1	0
Gbem_0959	208	ribosomal protein S4	158	126	20	96	142	157	10	14	0
Gbem_0960	339	DNA-directed RNA polymerase, alpha subunit	263	203	123	157	125	160	15	18	1
Gbem_0961	144	ribosomal protein L17	4	20	2	0	14	20	2	0	0
Gbem_0962	1176	chromosome segregation protein SMC	0	2	0	0	2	1	0	0	0
Gbem_0964	409	signal recognition particle-docking protein FtsY	0	2	0	3	0	0	1	0	3
Gbem_0968	533	RNA binding metal dependent phosphohydrolase	3	34	14	37	9	41	3	5	0
Gbem_0969	262	metallophosphoesterase	0	2	1	0	0	4	0	0	0
Gbem_0970	403	tyrosyl-tRNA synthetase( EC:6.1.1.1 )	8	22	1	5	9	13	2	2	0
Gbem_0978	647	DNA mismatch repair protein MutL	0	3	1	0	1	3	0	0	0
Gbem_0980	74	RNA chaperone Hfq	2	19	2	7	18	11	8	3	0
Gbem_0982	364	BioD-like protein N-terminal domain of phosphotransacetylase-like protein	0	4	0	0	0	4	0	0	0
Gbem_0983	264	extracellular solute-binding protein family 3	0	7	1	2	1	6	1	0	0
Gbem_0984	339	polar amino acid ABC transporter, inner membrane subunit	0	1	0	0	2	0	0	0	0
Gbem_0985	259	ABC transporter related protein	0	2	0	0	1	0	0	0	0
Gbem_0989	486	protein of unknown function UPF0027	0	2	0	0	1	1	0	0	0
Gbem_0991	400	RNA binding S1 domain protein	2	21	4	7	3	9	1	0	0
Gbem_0995	302	pseudouridine synthase, RluA family	0	2	0	1	0	1	0	0	2
Gbem_0996	429	enolase( EC:4.2.1.11 )	293	172	89	451	229	470	49	50	0
Gbem_0997	789	metal dependent phosphohydrolase	0	4	0	1	0	2	0	0	0
Gbem_1000	287	CBS domain containing protein	1	3	15	3	2	0	0	0	0
Gbem_1002	340	peptide chain release factor 2	0	3	0	0	0	0	1	0	0
Gbem_1004	413	hypothetical protein	2	3	0	0	1	1	0	0	0
Gbem_1005	155	peptidylprolyl isomerase FKBP-type	0	4	1	7	2	2	0	0	0
Gbem_1007	427	fructose/tagatose bisphosphate aldolase-like protein	6	28	6	10	14	9	2	0	0
Gbem_1008	124	type IV pilus assembly PilZ	0	2	1	2	1	0	0	0	0
Gbem_1010	322	import inner membrane translocase subunit Tim44	0	2	0	0	3	2	0	0	0
Gbem_1012	616	ATP-dependent metalloprotease FtsH( EC:3.6.4.3 )	0	1	0	1	2	1	4	0	0
Gbem_1014	495	4-alpha-glucanotransferase( EC:2.4.1.25 )	0	7	2	0	3	1	2	0	0
Gbem_1015	427	O-acetylhomoserine/O-acetylserine sulfhydrylase( EC:2.5.1.49 )	5	59	19	20	36	59	8	6	0
Gbem_1022	228	OmpA/MotB domain protein	0	10	5	2	1	2	0	0	0
Gbem_1031	822	Polyphosphate kinase( EC:2.7.4.1 )	1	2	0	0	0	0	1	0	0
Gbem_1033	568	hybrid cluster protein	22	27	6	13	48	34	14	1	0
Gbem_1039	798	multi-sensor hybrid histidine kinase	0	2	0	0	1	4	1	0	0
Gbem_1043	283	MCP methyltransferase, CheR-type( EC:2.1.1.80 )	0	0	0	0	0	0	0	0	7
Gbem_1044	584	methyl-accepting chemotaxis sensory transducer	3	12	0	2	11	7	7	1	0
Gbem_1057	451	type II and III secretion system protein	0	2	6	0	0	0	0	0	1
Gbem_1080	518	Fibronectin type III domain protein	2	0	0	1	0	0	0	0	1
Gbem_1081	660	asparagine synthase (glutamine-hydrolyzing)	0	0	2	0	0	0	0	0	0
Gbem_1087	367	cytochrome b/b6 domain protein	0	3	0	0	1	1	0	0	0
Gbem_1094	364	integral membrane sensor signal transduction histidine kinase	0	2	0	0	0	0	0	0	0
Gbem_1097	209	hypothetical protein	1	3	0	2	1	2	0	0	0
Gbem_1102	252	cytochrome c family protein	0	5	0	0	0	2	1	0	0
Gbem_1104	132	hypothetical protein	0	0	0	0	0	0	0	0	2
Gbem_1117	444	cytochrome c family protein	0	0	1	3	0	0	0	0	6
Gbem_1133	243	nucleic acid binding, OB-fold, tRNA/helicase-type	0	2	0	0	0	0	0	0	0
Gbem_1137	332	hypothetical protein	4	0	1	0	2	0	1	0	1
Gbem_1148	230	carbonic anhydrase	1	3	0	1	4	0	0	0	0
Gbem_1150	252	hypothetical protein	3	36	0	9	0	14	0	0	0
Gbem_1154	1454	cytochrome C family protein	0	0	0	0	2	0	0	0	0
Gbem_1159	385	hypothetical protein	0	0	0	0	0	0	1	0	0
Gbem_1168	552	hybrid cluster protein	7	0	0	2	3	0	0	0	0
Gbem_1182	481	pyruvate kinase( EC:2.7.1.40 )	0	7	0	5	1	2	0	2	0
Gbem_1197	194	hypothetical protein	0	2	0	0	0	0	0	0	0
Gbem_1201	744	ribonucleoside-diphosphate reductase, adenosylcobalamin-dependent	15	79	18	19	34	58	18	7	1
Gbem_1202	356	diguanylate cyclase	0	4	0	0	1	0	0	0	0
Gbem_1204	239	ribonuclease PH( EC:2.7.7.56 )	0	5	0	0	2	0	0	0	0
Gbem_1212	418	metal dependent phosphohydrolase	0	2	0	0	0	0	0	0	0
Gbem_1221	731	helicase, RecD/TraA family( EC:3.1.11.5 )	0	4	0	1	1	0	0	0	0
Gbem_1227	1229	multi-sensor hybrid histidine kinase( EC:2.7.13.3 )	0	3	0	0	0	4	0	0	0
Gbem_1236	286	cytochrome c oxidase, cbb3-type, subunit II	0	2	0	0	1	1	0	0	0
Gbem_1239	549	hybrid cluster protein	10	20	3	10	40	18	15	9	0
Gbem_1240	434	OmpA/MotB domain protein	0	5	2	6	11	0	0	0	7
Gbem_1253	317	protein of unknown function DUF610 YibQ	0	2	0	0	0	0	0	0	0
Gbem_1254	457	ATPase involved in chromosome partitioning-like protein	1	3	0	0	1	1	0	0	0
Gbem_1257	295	Polyprenyl synthetase	0	3	0	1	1	1	0	0	0
Gbem_1258	646	deoxyxylulose-5-phosphate synthase	0	2	0	1	2	0	1	0	0
Gbem_1264	404	aspartate kinase( EC:2.7.2.4 )	29	55	7	24	27	18	11	0	0
Gbem_1265	528	2-isopropylmalate synthase/homocitrate synthase family protein	16	86	23	112	56	67	3	5	0
Gbem_1268	137	transcriptional regulator, BadM/Rrf2 family	1	2	0	0	0	3	0	0	0
Gbem_1271	435	trigger factor	17	80	5	20	16	67	0	1	0
Gbem_1272	199	ATP-dependent Clp protease, proteolytic subunit ClpP( EC:3.4.21.92 )	1	17	4	10	9	8	1	0	0
Gbem_1273	417	ATP-dependent Clp protease, ATP-binding subunit ClpX	10	27	8	8	8	14	2	3	0
Gbem_1274	806	ATP-dependent protease La( EC:3.4.21.53 )	2	3	0	0	8	2	0	0	0
Gbem_1275	91	histone family protein DNA-binding protein	166	34	13	55	24	45	5	9	4
Gbem_1278	401	type II secretion system protein	1	3	0	0	2	1	0	0	0
Gbem_1279	573	type II secretion system protein E	1	20	1	5	15	7	1	5	0
Gbem_1280	305	Tfp pilus assembly protein ATPase PilM-like protein	0	3	0	0	1	2	0	0	0
Gbem_1284	868	type II and III secretion system protein	0	3	1	5	1	3	2	0	1
Gbem_1287	223	cell division ATP-binding protein FtsE	0	2	0	0	0	1	0	0	0
Gbem_1290	444	carboxyl-terminal protease( EC:3.4.21.102 )	6	12	3	4	15	13	5	2	0
Gbem_1292	485	succinic semialdehyde dehydrogenase	0	5	0	2	2	2	0	0	0
Gbem_1293	255	formate dehydrogenase family accessory protein FdhD	0	2	0	0	0	0	0	0	0
Gbem_1294	839	aconitate hydratase 2	356	470	336	554	316	838	159	197	51
Gbem_1295	588	oligoendopeptidase, pepF/M3 family	0	4	0	1	1	1	0	0	0
Gbem_1298	458	threonine synthase( EC:4.2.3.1 )	1	2	0	9	0	3	0	0	0
Gbem_1300	383	NusA antitermination factor	74	49	42	35	54	69	12	5	0
Gbem_1301	197	protein of unknown function DUF448	0	1	0	0	0	3	0	0	0
Gbem_1302	986	translation initiation factor IF-2	16	71	19	92	65	108	19	5	0
Gbem_1304	119	ribosome-binding factor A	0	2	0	2	0	1	0	0	0
Gbem_1306	295	tRNA pseudouridine synthase B	0	3	0	0	3	0	0	0	0
Gbem_1307	88	ribosomal protein S15	311	46	28	14	46	35	1	3	1
Gbem_1308	696	3' exoribonuclease( EC:2.7.7.8 )	211	141	59	128	100	96	26	27	0
Gbem_1309	418	peptidase M16 domain protein	2	4	2	1	3	4	0	0	0
Gbem_1311	367	peptidase M29 aminopeptidase II	0	1	1	0	0	3	0	0	0
Gbem_1317	122	6-pyruvoyl tetrahydropterin synthase and hypothetical protein	0	2	0	0	1	0	0	0	0
Gbem_1322	627	TPR repeat-containing protein	0	1	0	0	0	4	0	0	0
Gbem_1324	749	malic protein( EC:1.1.1.40,EC:2.3.1.8 )	5	20	1	7	15	9	25	2	0
Gbem_1327	242	protein-disulfide isomerase-like protein	0	5	0	0	1	6	0	0	0
Gbem_1329	142	transcriptional regulator, MerR family	0	8	0	0	1	2	0	1	0
Gbem_1332	306	response regulator receiver modulated diguanylate cyclase	0	3	0	0	0	0	0	0	0
Gbem_1336	668	DNA ligase, NAD-dependent( EC:6.5.1.2 )	0	4	0	0	0	0	1	0	0
Gbem_1339	172	peptidyl-prolyl cis-trans isomerase cyclophilin type	1	11	0	6	7	27	1	2	0
Gbem_1341	389	S-adenosylmethionine synthetase( EC:2.5.1.6 )	5	121	12	16	56	78	19	6	1
Gbem_1342	234	two component transcriptional regulator, winged helix family	0	4	0	1	0	1	0	0	0
Gbem_1343	318	integral membrane sensor signal transduction histidine kinase	0	2	0	0	0	0	0	0	0
Gbem_1344	363	2-nitropropane dioxygenase NPD	3	2	3	1	3	3	0	0	0
Gbem_1346	465	adenosylhomocysteinase( EC:3.3.1.1 )	20	72	10	37	53	60	8	0	0
Gbem_1352	576	aldehyde ferredoxin oxidoreductase( EC:1.2.7.5 )	8	15	4	9	18	5	9	2	0
Gbem_1353	387	iron-containing alcohol dehydrogenase	0	8	0	0	6	8	2	0	0
Gbem_1357	270	Electron transfer flavoprotein alpha/beta-subunit	0	6	0	0	0	1	0	0	0
Gbem_1359	658	protein of unknown function DUF224 cysteine-rich region domain protein	2	3	0	0	1	4	0	1	0
Gbem_1369	391	hydrogenase (NiFe) small subunit HydA( EC:1.12.99.6 )	3	0	2	0	0	0	1	0	0
Gbem_1376	468	OmpA/MotB domain protein	0	2	6	2	8	0	1	1	0
Gbem_1391	66	cold-shock DNA-binding domain protein	2	4	1	3	3	6	2	0	0
Gbem_1424	659	SSS sodium solute transporter superfamily	0	0	0	0	1	0	2	0	0
Gbem_1428	441	hypothetical protein	0	3	0	0	2	0	1	0	0
Gbem_1440	154	transcriptional regulator, BadM/Rrf2 family	0	3	0	1	0	6	0	0	0
Gbem_1441	146	GCN5-related N-acetyltransferase	0	2	0	0	0	0	0	0	0
Gbem_1443	379	6-oxocyclohex-1-ene-1-carbonyl-CoA hydrolase	0	2	0	1	0	0	0	0	0
Gbem_1452	385	acyl-CoA dehydrogenase domain protein	0	4	0	0	0	0	0	0	0
Gbem_1454	690	oxaloacetate decarboxylase alpha subunit	0	2	0	0	1	0	1	0	0
Gbem_1455	779	malic protein( EC:1.1.1.40,EC:2.3.1.8 )	4	16	1	1	6	8	2	0	0
Gbem_1463	662	protein of unknown function DUF224 cysteine-rich region domain protein	0	0	0	2	0	0	0	0	0
Gbem_1464	392	succinyl-CoA synthetase, beta subunit( EC:6.2.1.5 )	0	9	3	8	2	2	0	1	0
Gbem_1465	308	succinyl-CoA synthetase, alpha subunit	0	8	0	7	8	12	2	0	0
Gbem_1466	270	Electron transfer flavoprotein alpha/beta-subunit	1	2	0	1	1	0	0	0	0
Gbem_1468	656	protein of unknown function DUF224 cysteine-rich region domain protein	2	2	0	0	1	4	1	0	0
Gbem_1469	258	Electron transfer flavoprotein alpha/beta-subunit	0	4	1	0	0	0	1	1	0
Gbem_1470	302	Electron transfer flavoprotein alpha subunit	0	1	0	0	1	2	0	0	0
Gbem_1471	356	3,4-dihydroxy-2-butanone 4-phosphate synthase( EC:3.5.4.25 )	1	3	5	0	0	3	0	0	0
Gbem_1477	659	hypothetical protein	0	0	2	0	0	0	0	0	3
Gbem_1482	735	methyl-accepting chemotaxis sensory transducer	3	57	6	8	6	13	3	3	1
Gbem_1486	886	multi-sensor hybrid histidine kinase	0	2	0	1	0	1	0	0	0
Gbem_1495	153	putative signal-transduction protein with CBS domains	2	4	0	2	2	1	0	0	0
Gbem_1497	281	tetrahydrofolate dehydrogenase/cyclohydrolase( EC:1.5.1.5 )	2	33	4	7	12	14	6	3	0
Gbem_1498	288	UTP-glucose-1-phosphate uridylyltransferase	2	17	4	6	5	17	2	1	0
Gbem_1500	270	Electron transfer flavoprotein alpha/beta-subunit	3	12	0	5	4	15	0	0	0
Gbem_1501	442	Electron transfer flavoprotein alpha subunit	0	3	1	1	2	1	0	0	1
Gbem_1502	664	protein of unknown function DUF224 cysteine-rich region domain protein	2	6	1	0	1	7	1	0	0
Gbem_1505	818	multi-sensor hybrid histidine kinase( EC:2.7.13.3 )	0	2	0	0	0	0	0	0	0
Gbem_1507	112	nitrogen regulatory protein P-II	0	19	0	6	1	4	0	0	0
Gbem_1508	515	ammonium transporter	1	5	0	1	2	1	0	0	0
Gbem_1511	151	UspA domain protein	0	3	0	0	2	3	0	0	0
Gbem_1517	664	SSS sodium solute transporter superfamily	153	45	239	32	71	39	88	86	8
Gbem_1518	103	protein of unknown function DUF485	0	0	0	0	1	1	1	1	0
Gbem_1522	461	two component, sigma54 specific, transcriptional regulator, Fis family	0	10	1	0	4	4	0	0	0
Gbem_1523	656	integral membrane sensor signal transduction histidine kinase( EC:2.7.13.3 )	0	1	0	0	2	0	0	1	0
Gbem_1526	958	preprotein translocase, SecA subunit	3	73	27	19	45	47	8	5	0
Gbem_1527	391	arginine biosynthesis bifunctional protein ArgJ( EC:2.3.1.1 )	0	5	0	1	3	2	0	0	0
Gbem_1528	135	hypothetical protein	0	3	0	1	1	1	0	0	0
Gbem_1530	405	response regulator receiver protein	7	4	2	3	3	4	0	0	2
Gbem_1531	888	valyl-tRNA synthetase	6	37	4	8	20	18	3	3	0
Gbem_1536	1568	Tfp pilus assembly protein tip-associated adhesin PilY1-like protein	0	3	0	0	2	1	0	0	0
Gbem_1538	137	hypothetical protein	0	0	1	0	0	0	0	0	0
Gbem_1546	350	type IV pilus assembly protein PilM	0	8	3	5	6	8	4	0	1
Gbem_1548	199	Pilus assembly protein PilO	0	3	0	0	0	0	0	0	0
Gbem_1550	946	type IV pilus secretin PilQ	3	15	1	5	2	5	1	0	1
Gbem_1552	1544	Ig family protein	0	2	0	1	1	0	0	1	0
Gbem_1554	393	chorismate synthase( EC:4.2.3.5 )	0	16	0	4	6	1	3	0	0
Gbem_1556	362	3-dehydroquinate synthase	0	5	0	0	0	0	0	0	0
Gbem_1557	390	Tetratricopeptide TPR_2 repeat protein	0	0	3	0	0	0	0	0	0
Gbem_1561	156	acetyl-CoA carboxylase, biotin carboxyl carrier protein	6	2	4	4	1	1	0	0	0
Gbem_1562	446	acetyl-CoA carboxylase, biotin carboxylase	14	81	23	66	55	58	14	26	0
Gbem_1563	129	glycine cleavage system H protein	0	2	1	0	0	2	0	0	0
Gbem_1566	97	hypothetical protein	1	2	0	1	0	5	0	0	0
Gbem_1567	474	phosphoglucomutase/phosphomannomutase alpha/beta/alpha domain I	2	30	0	78	20	15	8	0	0
Gbem_1568	284	Fe-S cluster assembly protein NifU	0	10	1	1	1	27	2	0	0
Gbem_1569	389	cysteine desulfurase NifS	2	22	5	10	11	22	2	1	0
Gbem_1575	842	formate dehydrogenase, alpha subunit( EC:1.2.1.2 )	0	1	0	0	1	2	1	1	0
Gbem_1578	71	hypothetical protein	0	5	0	1	4	1	0	0	0
Gbem_1580	392	hypothetical protein	0	0	0	0	0	0	2	0	0
Gbem_1582	354	hypothetical protein	1	0	0	0	0	6	0	0	0
Gbem_1583	1139	aminotransferase class V	0	4	0	0	1	0	0	0	1
Gbem_1587	143	ferric uptake regulator, Fur family	0	11	1	2	2	1	1	1	0
Gbem_1588	663	ferrous iron transport protein B	0	3	0	2	1	10	1	0	0
Gbem_1590	214	iron (metal) dependent repressor, DtxR family	0	6	0	3	2	2	0	0	0
Gbem_1591	603	methyl-accepting chemotaxis sensory transducer	0	9	0	4	0	2	0	0	0
Gbem_1593	121	response regulator receiver protein	3	11	3	6	7	3	0	1	0
Gbem_1594	696	CheA signal transduction histidine kinase	4	23	4	7	15	16	4	4	0
Gbem_1595	284	MCP methyltransferase, CheR-type( EC:2.1.1.80 )	1	4	0	0	1	0	0	0	0
Gbem_1597	356	response regulator receiver modulated CheB methylesterase( EC:3.1.1.61 )	0	7	2	1	2	0	1	0	0
Gbem_1598	411	diguanylate phosphodiesterase	0	3	0	0	0	4	0	0	0
Gbem_1599	251	3-deoxy-D-manno-octulosonate cytidylyltransferase( EC:2.7.7.38 )	0	7	1	0	0	5	1	1	0
Gbem_1600	533	CTP synthase( EC:6.3.4.2 )	4	41	7	40	15	66	1	0	0
Gbem_1601	273	2-dehydro-3-deoxyphosphooctonate aldolase	2	12	3	0	3	4	3	1	0
Gbem_1602	322	KpsF/GutQ family protein( EC:5.3.1.13 )	0	12	1	1	2	3	1	0	0
Gbem_1604	952	polysaccharide export protein	1	9	0	2	1	0	0	1	3
Gbem_1621	338	polysaccharide biosynthesis protein CapD	0	6	0	0	0	0	0	0	0
Gbem_1629	408	protein synthesis factor GTP-binding( EC:2.7.7.4 )	0	0	59	16	0	0	0	0	0
Gbem_1633	647	polysaccharide biosynthesis protein CapD	1	6	0	0	1	1	0	0	0
Gbem_1639	262	hypothetical protein	1	2	0	1	1	0	0	2	0
Gbem_1641	419	hypothetical protein	0	4	0	0	0	0	0	0	0
Gbem_1644	222	serine O-acetyltransferase( EC:2.3.1.30 )	0	7	1	1	13	0	1	0	0
Gbem_1650	549	AMP-dependent synthetase and ligase	0	3	0	0	1	1	0	0	0
Gbem_1651	396	peptidase M24	0	0	0	0	4	0	0	0	0
Gbem_1652	441	Citrate synthase( EC:2.3.3.1 )	362	538	444	431	680	820	720	444	209
Gbem_1654	137	nucleoside diphosphate kinase( EC:2.7.4.6 )	2	24	3	9	14	14	3	1	0
Gbem_1655	351	radical SAM enzyme, Cfr family	0	1	0	0	0	2	0	0	0
Gbem_1656	287	methylthioadenosine phosphorylase( EC:2.4.2.28 )	0	12	0	0	1	0	2	0	0
Gbem_1657	305	PfkB domain protein	2	2	0	2	2	0	0	0	0
Gbem_1658	250	TPR repeat-containing protein	0	2	0	0	1	0	0	0	0
Gbem_1660	126	response regulator receiver protein	0	1	0	1	2	0	0	0	0
Gbem_1661	147	UspA domain protein	1	10	0	4	14	10	4	0	0
Gbem_1662	396	response regulator receiver sensor signal transduction histidine kinase	1	8	0	2	0	2	0	0	0
Gbem_1665	388	metal dependent phosphohydrolase	0	4	0	2	0	0	0	0	0
Gbem_1667	411	phosphopantothenoylcysteine decarboxylase/phosphopantothenate--cysteine ligase	0	4	1	0	0	0	0	0	0
Gbem_1693	282	ABC-type tungstate transport system permease component-like protein	0	5	1	3	5	1	1	0	0
Gbem_1706	167	Ferritin Dps family protein	0	1	5	7	1	1	0	0	0
Gbem_1707	539	Aldehyde Dehydrogenase_	0	5	0	0	1	2	0	0	0
Gbem_1710	343	phosphate ABC transporter, periplasmic phosphate-binding protein	5	25	6	10	12	12	8	0	0
Gbem_1717	223	phosphate uptake regulator, PhoU	1	2	0	1	1	1	0	0	0
Gbem_1718	252	phosphate ABC transporter, ATPase subunit	0	8	0	1	1	1	0	0	0
Gbem_1723	329	sulfate ABC transporter, periplasmic sulfate-binding protein	0	3	1	0	0	0	0	0	0
Gbem_1725	402	S-adenosylmethionine synthetase( EC:2.5.1.6 )	0	1	2	0	0	8	0	0	0
Gbem_1751	694	MJ0042 family finger-like protein	1	15	0	0	1	1	0	0	0
Gbem_1752	419	cell wall hydrolase/autolysin( EC:3.5.1.28 )	0	3	0	1	1	0	0	0	0
Gbem_1753	837	DNA mismatch repair protein MutS	0	6	0	0	0	0	1	0	0
Gbem_1754	428	nucleotide sugar dehydrogenase	0	3	1	0	2	5	1	0	0
Gbem_1762	272	flagellin domain protein	2	6	0	12	6	11	1	2	0
Gbem_1767	882	PEP-CTERM system TPR-repeat lipoprotein	1	12	0	0	2	5	0	0	0
Gbem_1768	459	sugar transferase, PEP-CTERM system associated	0	0	0	0	2	0	0	0	0
Gbem_1770	499	polysaccharide chain length determinant protein, PEP-CTERM locus subfamily	0	1	0	3	0	1	0	0	0
Gbem_1772	372	secretion ATPase, PEP-CTERM locus subfamily	0	2	0	0	0	0	0	0	0
Gbem_1777	802	glycosyl transferase family 2	0	0	0	0	0	0	0	0	0
Gbem_1785	356	hypothetical protein	1	1	0	0	0	0	1	0	2
Gbem_1805	449	nucleotide sugar dehydrogenase	0	4	3	1	4	7	4	0	0
Gbem_1807	454	two component, sigma54 specific, transcriptional regulator, Fis family	0	5	0	0	3	4	0	0	0
Gbem_1826	835	methyl-accepting chemotaxis sensory transducer	0	12	2	0	1	1	1	1	0
Gbem_1827	754	alpha amylase catalytic region	0	0	0	0	0	0	2	1	0
Gbem_1847	350	phosphate ABC transporter, periplasmic phosphate-binding protein	0	2	0	3	3	1	2	0	0
Gbem_1849	252	phosphate ABC transporter, ATPase subunit	0	8	0	1	1	1	0	0	0
Gbem_1852	342	phosphate ABC transporter, periplasmic phosphate-binding protein	3	17	3	10	12	12	9	0	0
Gbem_1874	533	L-aspartate oxidase( EC:1.4.3.16 )	0	15	0	4	8	7	3	1	0
Gbem_1876	69	hypothetical protein	0	1	0	0	0	2	0	0	0
Gbem_1877	894	UTP-GlnB uridylyltransferase, GlnD( EC:2.7.7.59 )	0	2	0	0	0	0	1	0	0
Gbem_1879	399	putative homoserine kinase( EC:5.4.2.1 )	0	6	1	0	1	1	0	0	0
Gbem_1880	434	aminotransferase class I and II	13	83	30	35	53	131	13	9	0
Gbem_1883	599	GTP-binding protein LepA	1	22	1	2	5	9	0	0	0
Gbem_1884	547	methyl-accepting chemotaxis sensory transducer	13	63	25	33	18	20	3	3	0
Gbem_1886	303	arginase	0	2	0	0	0	0	0	0	0
Gbem_1887	180	carbonic anhydrase	2	1	1	1	1	1	1	0	0
Gbem_1888	749	malic protein( EC:1.1.1.40,EC:2.3.1.8 )	1	18	0	1	5	11	13	3	0
Gbem_1893	383	deoxyguanosinetriphosphate triphosphohydrolase	0	5	0	1	4	3	3	0	0
Gbem_1894	100	protein of unknown function UPF0044	0	2	0	0	0	0	0	0	0
Gbem_1895	177	phosphoribosyltransferase( EC:2.4.2.9 )	0	5	0	1	4	2	2	0	0
Gbem_1896	310	aspartate carbamoyltransferase( EC:2.1.3.2 )	0	3	1	8	0	2	0	0	0
Gbem_1897	424	dihydroorotase, multifunctional complex type( EC:3.5.2.3 )	0	8	0	1	1	1	2	0	0
Gbem_1898	374	carbamoyl-phosphate synthase, small subunit	1	8	1	0	2	2	1	0	0
Gbem_1900	1082	carbamoyl-phosphate synthase, large subunit	19	107	19	40	35	47	18	7	0
Gbem_1901	158	transcription elongation factor GreA	3	10	2	2	3	3	0	2	0
Gbem_1902	64	hypothetical protein	0	1	0	1	1	3	0	0	0
Gbem_1930	248	extracellular solute-binding protein family 3	7	3	48	26	60	1	70	92	0
Gbem_1931	272	polar amino acid ABC transporter, inner membrane subunit	0	0	0	0	1	1	2	0	0
Gbem_1932	248	ABC transporter related protein	1	6	0	2	1	0	0	0	0
Gbem_1933	434	hypothetical protein	0	4	0	0	1	2	0	0	0
Gbem_1934	397	Extracellular ligand-binding receptor	10	50	17	30	84	39	27	17	1
Gbem_1935	284	peptidase M48 Ste24p	2	2	1	0	4	2	1	0	0
Gbem_1940	428	efflux transporter, RND family, MFP subunit	0	5	0	0	6	0	1	0	0
Gbem_1941	1034	heavy metal efflux pump, CzcA family	0	5	0	0	1	2	2	0	0
Gbem_1945	257	ABC transporter related protein	1	9	1	4	4	2	0	0	0
Gbem_1946	233	ABC transporter related protein	0	2	0	0	1	0	0	0	0
Gbem_1947	298	protein of unknown function DUF6 transmembrane	0	0	0	0	0	2	0	0	0
Gbem_1955	189	glutamine amidotransferase of anthranilate synthase	0	4	0	0	0	0	0	0	0
Gbem_1956	352	anthranilate phosphoribosyltransferase	0	7	1	1	2	6	1	0	0
Gbem_1957	266	Indole-3-glycerol phosphate synthase( EC:4.1.1.48 )	0	7	0	0	3	4	1	1	0
Gbem_1958	451	pyridoxal-phosphate dependent TrpB-like enzyme	1	16	1	7	8	5	4	1	0
Gbem_1961	532	D-3-phosphoglycerate dehydrogenase	15	45	29	125	27	40	3	14	0
Gbem_1962	357	phospho-2-dehydro-3-deoxyheptonate aldolase( EC:2.5.1.54 )	3	31	9	20	14	6	3	0	0
Gbem_1966	281	NAD-dependent epimerase/dehydratase	0	4	0	1	1	0	0	0	0
Gbem_1969	251	NADH ubiquinone oxidoreductase 20 kDa subunit	0	0	3	0	0	0	0	0	0
Gbem_1970	283	Oxidoreductase FAD-binding domain protein	0	0	0	0	0	0	0	0	2
Gbem_1976	359	tRNA (5-methylaminomethyl-2-thiouridylate)-methyltransferase( EC:2.1.1.61 )	0	3	1	0	0	1	0	1	0
Gbem_1980	270	UBA/THIF-type NAD/FAD binding protein	0	1	1	0	0	2	0	0	0
Gbem_1982	417	Cys/Met metabolism pyridoxal-phosphate-dependent protein( EC:2.5.1.49 )	0	3	0	3	0	0	0	0	0
Gbem_1983	317	cysteine synthase A	7	148	16	42	49	120	13	6	2
Gbem_1986	382	iron-containing alcohol dehydrogenase	0	9	1	1	1	1	0	0	0
Gbem_1987	552	GAF sensor signal transduction histidine kinase	0	2	0	0	0	0	0	0	0
Gbem_1988	509	two component, sigma54 specific, transcriptional regulator, Fis family	0	3	0	0	0	0	0	0	0
Gbem_1990	636	threonyl-tRNA synthetase	4	21	14	3	4	21	1	4	0
Gbem_1991	138	translation initiation factor IF-3	0	16	12	68	14	178	6	1	0
Gbem_1992	65	ribosomal protein L35	0	6	0	0	4	5	2	1	0
Gbem_1993	117	ribosomal protein L20	2	13	2	2	4	6	0	0	0
Gbem_1994	338	phenylalanyl-tRNA synthetase, alpha subunit	3	12	0	1	7	5	2	0	0
Gbem_1995	801	phenylalanyl-tRNA synthetase, beta subunit( EC:6.1.1.20 )	3	8	3	2	3	4	0	2	0
Gbem_1996	92	histone family protein DNA-binding protein	41	26	4	14	26	20	8	0	0
Gbem_2003	186	transcriptional regulator, MucR family	2	13	2	18	13	15	5	3	0
Gbem_2004	219	peptidylprolyl isomerase FKBP-type	0	2	0	0	0	1	0	0	0
Gbem_2021	302	Exonuclease RNase T and DNA polymerase III	0	3	0	1	0	0	0	0	0
Gbem_2023	473	two component, sigma54 specific, transcriptional regulator, Fis family	2	3	1	0	1	0	0	0	0
Gbem_2024	517	multi-sensor signal transduction histidine kinase	0	3	0	2	0	0	0	0	0
Gbem_2025	452	response regulator receiver sensor signal transduction histidine kinase	0	5	0	0	1	4	0	0	0
Gbem_2028	626	methyl-accepting chemotaxis sensory transducer	0	7	0	13	0	3	0	1	0
Gbem_2038	305	transcriptional regulator, LysR family	1	2	2	0	0	0	0	0	0
Gbem_2039	256	CoA-substrate-specific enzyme activase	0	2	0	0	1	0	0	0	0
Gbem_2042	263	hypothetical protein	0	3	0	0	0	0	0	0	0
Gbem_2046	647	metal dependent phosphohydrolase	0	3	0	0	0	2	1	0	0
Gbem_2047	694	type IV pilus assembly PilZ	0	3	0	0	0	0	0	0	0
Gbem_2049	711	multi-sensor signal transduction histidine kinase	0	0	0	0	0	0	0	2	0
Gbem_2050	458	hydrolase, TatD family	0	7	0	0	3	4	1	0	0
Gbem_2051	453	adenosylmethionine-8-amino-7-oxononanoate aminotransferase	0	2	0	0	0	0	0	0	0
Gbem_2053	328	biotin synthase( EC:2.8.1.6 )	0	2	0	1	0	2	0	0	0
Gbem_2055	187	translation elongation factor P	81	34	16	28	33	19	0	0	0
Gbem_2056	72	translation initiation factor IF-1	0	8	0	0	0	0	0	0	0
Gbem_2060	91	histone family protein DNA-binding protein	2	5	0	3	2	3	1	3	0
Gbem_2063	652	NHL repeat containing protein	0	0	0	2	0	0	0	0	0
Gbem_2069	1184	multi-sensor hybrid histidine kinase	0	3	0	0	0	1	0	0	0
Gbem_2071	335	O-methyltransferase family 2	0	2	1	2	0	0	0	0	0
Gbem_2074	289	nitrogenase iron protein( EC:1.18.6.1 )	217	129	64	119	235	364	45	44	0
Gbem_2075	487	nitrogenase molybdenum-iron protein alpha chain( EC:1.18.6.1 )	4	76	10	47	29	155	21	1	0
Gbem_2076	487	nitrogenase molybdenum-iron protein beta chain( EC:1.18.6.1 )	7	110	4	35	46	140	22	9	1
Gbem_2077	918	nitrogenase MoFe cofactor biosynthesis protein NifE( EC:1.18.6.1 )	0	6	1	1	1	1	0	0	0
Gbem_2085	270	Electron transfer flavoprotein alpha/beta-subunit	0	8	1	1	1	3	0	0	0
Gbem_2086	436	Electron transfer flavoprotein alpha subunit	0	5	0	1	2	4	0	0	0
Gbem_2087	663	protein of unknown function DUF224 cysteine-rich region domain protein	2	2	0	0	1	5	1	0	0
Gbem_2094	96	hypothetical protein	3	0	0	0	0	0	0	0	0
Gbem_2104	2396	Beta-ketoacyl synthase	0	9	1	1	0	5	0	0	0
Gbem_2105	2477	polyketide-type polyunsaturated fatty acid synthase PfaA( EC:2.3.1.94 )	4	28	4	9	4	14	1	0	0
Gbem_2106	554	PfaD family protein	0	3	0	0	1	0	0	1	0
Gbem_2115	379	histidine kinase	0	2	0	0	0	0	0	0	0
Gbem_2120	547	multi-sensor signal transduction histidine kinase	0	0	0	0	0	2	0	0	0
Gbem_2123	450	hypothetical protein	17	8	4	5	22	4	11	12	0
Gbem_2128	592	acyl-CoA dehydrogenase domain protein	3	6	0	2	4	3	2	1	0
Gbem_2136	274	RNA binding S1 domain protein	0	2	0	2	0	1	0	0	0
Gbem_2153	645	PAS/PAC sensor signal transduction histidine kinase	0	3	0	0	0	1	0	0	0
Gbem_2159	180	nucleic acid binding, OB-fold, tRNA/helicase-type	0	2	0	0	0	0	0	0	0
Gbem_2164	1045	heavy metal efflux pump, CzcA family	1	33	2	8	10	9	1	2	0
Gbem_2165	456	efflux transporter, RND family, MFP subunit	2	23	2	1	13	4	1	0	0
Gbem_2166	423	outer membrane efflux protein	2	2	0	2	3	1	0	0	0
Gbem_2167	222	ABC transporter related protein	0	11	0	0	2	0	0	1	0
Gbem_2168	386	protein of unknown function DUF214	0	3	0	0	0	0	0	0	0
Gbem_2171	96	protein of unknown function DUF156	0	3	0	0	0	0	0	0	0
Gbem_2173	934	aconitate hydratase 1	1	3	0	1	3	2	0	0	0
Gbem_2184	433	phenylacetate-CoA ligase( EC:6.2.1.30 )	0	8	0	0	1	1	0	0	0
Gbem_2185	247	ABC transporter related protein	0	3	0	0	0	1	0	0	0
Gbem_2186	250	ABC transporter related protein	0	2	0	3	1	0	0	0	0
Gbem_2188	294	inner-membrane translocator	0	0	0	0	0	4	0	0	0
Gbem_2189	379	Extracellular ligand-binding receptor	5	21	10	4	7	8	7	4	0
Gbem_2190	379	Extracellular ligand-binding receptor	3	30	7	6	10	8	8	1	0
Gbem_2191	143	amino acid-binding ACT domain protein	2	2	1	3	5	1	0	0	0
Gbem_2192	434	phenylacetate-CoA ligase( EC:6.2.1.30 )	1	9	2	3	2	2	1	0	0
Gbem_2193	193	pyruvate ferredoxin/flavodoxin oxidoreductase( EC:1.2.7.8 )	0	1	0	1	1	3	0	1	0
Gbem_2194	584	indolepyruvate ferredoxin oxidoreductase, alpha subunit	1	15	1	1	10	4	2	0	0
Gbem_2200	495	outer membrane efflux protein	0	2	0	0	0	0	0	0	0
Gbem_2203	419	efflux transporter, RND family, MFP subunit	0	0	0	2	0	0	0	0	0
Gbem_2204	194	manganese and iron superoxide dismutase	0	3	0	0	0	0	1	1	0
Gbem_2217	185	transcriptional regulator, MucR family	2	12	0	6	8	18	1	10	0
Gbem_2218	382	Cys/Met metabolism pyridoxal-phosphate-dependent protein( EC:2.5.1.48 )	0	5	0	1	9	1	2	0	0
Gbem_2219	377	Cys/Met metabolism pyridoxal-phosphate-dependent protein( EC:2.5.1.48 )	0	4	1	1	1	1	0	0	1
Gbem_2222	66	cold-shock DNA-binding domain protein	234	35	0	1	3	6	0	0	0
Gbem_2226	796	multi-sensor hybrid histidine kinase	0	2	0	0	1	3	0	0	0
Gbem_2229	80	hypothetical protein	0	0	3	0	0	0	0	0	0
Gbem_2234	165	CheW protein	0	13	0	10	19	6	0	0	0
Gbem_2239	457	two component, sigma54 specific, transcriptional regulator, Fis family	0	3	0	1	1	1	0	0	0
Gbem_2240	672	integral membrane sensor signal transduction histidine kinase	0	2	0	0	0	0	0	0	0
Gbem_2242	313	hypothetical protein	0	1	0	0	1	0	1	0	1
Gbem_2249	131	response regulator receiver protein	0	1	0	1	0	2	0	0	0
Gbem_2257	325	pyruvate dehydrogenase (acetyl-transferring) E1 component, alpha subunit( EC:1.2.4.1 )	0	2	0	0	2	0	0	0	0
Gbem_2258	648	aconitate hydratase	0	2	0	2	1	0	1	0	0
Gbem_2259	116	protein of unknown function DUF488	0	0	0	0	0	2	0	0	0
Gbem_2269	456	two component, sigma54 specific, transcriptional regulator, Fis family	0	3	0	0	2	2	1	0	0
Gbem_2270	661	integral membrane sensor signal transduction histidine kinase	0	1	0	0	0	2	0	0	0
Gbem_2271	143	MOSC domain containing protein	0	2	0	0	0	0	0	0	0
Gbem_2273	403	molybdenum cofactor synthesis domain protein	0	1	0	0	2	3	0	0	0
Gbem_2274	158	molybdenum cofactor biosynthesis protein C	0	1	0	0	0	2	0	0	0
Gbem_2275	165	molybdenum cofactor synthesis domain protein	0	2	0	0	0	1	4	0	0
Gbem_2276	333	phosphate acetyltransferase( EC:2.3.1.8 )	12	20	3	11	17	12	9	2	0
Gbem_2277	421	acetate kinase	14	14	4	7	13	14	4	0	0
Gbem_2279	467	glutamyl-tRNA synthetase	2	12	5	9	5	15	2	0	0
Gbem_2282	256	Sporulation domain protein	1	4	2	5	2	5	0	1	0
Gbem_2283	554	arginyl-tRNA synthetase( EC:6.1.1.19 )	4	25	2	5	8	11	0	1	0
Gbem_2286	311	NAD-dependent epimerase/dehydratase	0	14	0	1	1	1	1	1	0
Gbem_2287	450	nucleotide sugar dehydrogenase( EC:1.1.1.22 )	2	12	2	3	6	14	3	3	0
Gbem_2288	275	dimethyladenosine transferase( EC:2.1.1.48 )	0	3	0	0	0	0	0	1	0
Gbem_2289	348	metalloendopeptidase, glycoprotease family( EC:3.4.24.57 )	0	2	0	0	0	0	0	0	0
Gbem_2290	440	PhoH family protein	2	18	2	10	11	8	0	0	0
Gbem_2298	327	tryptophanyl-tRNA synthetase( EC:6.1.1.2 )	1	19	2	2	15	21	6	1	0
Gbem_2307	599	ATP-dependent metalloprotease FtsH	1	1	0	0	2	0	2	1	0
Gbem_2308	285	6-phosphogluconate dehydrogenase NAD-binding( EC:1.1.1.60 )	2	49	3	28	36	97	19	5	1
Gbem_2312	271	transport-associated	3	7	2	4	3	1	3	0	0
Gbem_2313	178	Rubrerythrin	0	5	0	0	1	0	0	0	0
Gbem_2315	289	hypothetical protein	0	5	0	1	4	0	0	0	0
Gbem_2317	375	Sporulation domain protein	0	2	3	7	3	6	0	0	0
Gbem_2318	701	translation elongation factor G	11	61	44	57	37	44	28	14	6
Gbem_2319	254	putative transcriptional acitvator, Baf family	0	4	1	3	2	1	4	1	1
Gbem_2321	276	nicotinate-nucleotide pyrophosphorylase( EC:2.4.2.19 )	1	2	0	2	1	1	1	1	0
Gbem_2323	340	hypothetical protein	0	9	0	1	0	3	4	0	0
Gbem_2328	182	orotate phosphoribosyltransferase( EC:2.4.2.10 )	9	6	2	6	0	4	0	1	0
Gbem_2329	477	amidophosphoribosyltransferase	8	16	12	13	10	4	1	1	0
Gbem_2330	274	phosphoribosylformylglycinamidine synthase I, putative( EC:6.3.5.3 )	3	6	4	1	10	7	1	2	0
Gbem_2331	996	AIR synthase related protein( EC:6.3.5.3 )	9	47	6	14	21	15	4	2	0
Gbem_2333	431	adenylosuccinate lyase	48	29	62	24	28	36	15	18	0
Gbem_2335	694	multi-sensor signal transduction histidine kinase( EC:2.7.13.3 )	0	8	0	2	0	0	0	0	0
Gbem_2336	331	glyceraldehyde-3-phosphate dehydrogenase, type I( EC:1.2.1.12 )	2	54	12	22	43	85	38	3	0
Gbem_2337	399	phosphoglycerate kinase( EC:2.7.2.3 )	0	43	8	32	18	12	4	3	0
Gbem_2338	251	triosephosphate isomerase( EC:5.3.1.1 )	1	14	2	5	1	8	10	0	0
Gbem_2339	132	preprotein translocase, SecG subunit	1	3	2	6	3	2	1	0	1
Gbem_2340	162	Rubrerythrin	0	6	0	0	0	1	0	0	0
Gbem_2345	1590	Tfp pilus assembly protein tip-associated adhesin PilY1-like protein	0	3	0	0	0	2	0	0	0
Gbem_2352	551	sulfate adenylyltransferase, large subunit( EC:2.7.7.4 )	1	20	1	4	5	24	1	0	0
Gbem_2353	301	sulfate adenylyltransferase, small subunit	2	12	1	4	3	6	0	1	0
Gbem_2354	230	phosphoadenosine phosphosulfate reductase( EC:1.8.4.8 )	0	3	0	0	0	1	0	0	0
Gbem_2357	230	Rhodanese domain protein	0	0	0	2	0	0	0	0	0
Gbem_2362	316	hypothetical protein	0	0	0	0	0	0	0	0	0
Gbem_2368	1052	transporter, hydrophobe/amphiphile efflux-1 (HAE1) family	0	3	0	1	0	0	0	0	0
Gbem_2369	433	efflux transporter, RND family, MFP subunit	0	2	2	1	2	0	1	0	1
Gbem_2381	578	methyl-accepting chemotaxis sensory transducer	0	3	1	2	0	0	0	0	0
Gbem_2382	679	CheA signal transduction histidine kinase	0	2	0	0	0	1	0	0	0
Gbem_2395	363	BioD-like protein N-terminal domain of phosphotransacetylase-like protein	0	4	0	0	0	8	0	0	0
Gbem_2402	348	phosphoribosylformylglycinamidine cyclo-ligase( EC:6.3.3.1 )	7	31	8	9	27	50	2	0	0
Gbem_2406	773	multi-sensor hybrid histidine kinase	0	5	0	0	2	5	1	1	0
Gbem_2407	347	response regulator receiver modulated metal dependent phosphohydrolase	1	7	0	3	2	6	0	0	0
Gbem_2408	482	two component, sigma54 specific, transcriptional regulator, Fis family	0	8	0	1	2	3	2	0	0
Gbem_2410	326	Inositol phosphatase/fructose-16-bisphosphatase( EC:3.1.3.11 )	5	28	22	37	4	13	0	5	0
Gbem_2411	1004	delta-1-pyrroline-5-carboxylate dehydrogenase	0	6	0	1	0	1	0	1	0
Gbem_2413	491	anthranilate synthase component I( EC:4.1.3.27 )	0	18	0	1	6	4	2	0	0
Gbem_2414	644	heat shock protein Hsp90	10	39	16	7	21	19	1	0	0
Gbem_2416	522	PAS/PAC sensor hybrid histidine kinase	0	0	0	0	0	0	0	2	0
Gbem_2420	292	response regulator receiver protein	0	2	0	1	0	1	0	0	0
Gbem_2422	287	protein of unknown function DUF477	0	2	4	0	0	0	0	0	0
Gbem_2423	194	LemA family protein	2	13	3	5	7	9	3	0	0
Gbem_2431	190	Tetratricopeptide TPR_2 repeat protein	1	4	2	2	1	1	0	0	0
Gbem_2432	301	protein-export membrane protein SecF	0	0	2	1	1	0	1	0	0
Gbem_2433	532	protein-export membrane protein SecD	37	79	9	68	33	37	6	3	0
Gbem_2434	106	preprotein translocase, YajC subunit	0	11	1	0	9	25	3	1	0
Gbem_2435	372	queuine tRNA-ribosyltransferase( EC:2.4.2.29 )	0	2	0	0	0	0	0	0	0
Gbem_2437	369	SpoIID/LytB domain protein	0	2	0	0	0	0	0	0	0
Gbem_2438	703	metal dependent phosphohydrolase	0	5	0	0	0	1	0	0	0
Gbem_2444	553	DNA repair protein RecN	0	5	0	3	0	1	0	0	1
Gbem_2446	832	glycogen/starch/alpha-glucan phosphorylase( EC:2.4.1.1 )	0	11	0	1	4	4	3	0	0
Gbem_2448	319	6-phosphofructokinase( EC:2.7.1.11 )	1	8	0	1	0	8	0	0	0
Gbem_2459	366	rod shape-determining protein RodA	0	2	0	0	0	1	0	0	0
Gbem_2460	645	penicillin-binding protein 2( EC:2.4.1.129 )	0	4	0	1	0	0	0	0	0
Gbem_2464	301	glucose-1-phosphate thymidylyltransferase	18	16	1	8	6	14	4	0	0
Gbem_2467	152	hypothetical protein	1	1	0	0	0	2	0	0	0
Gbem_2471	343	Porphyromonas-type peptidyl-arginine deiminase( EC:3.5.3.12 )	0	0	0	0	0	0	0	0	3
Gbem_2472	293	Nitrilase/cyanide hydratase and apolipoprotein N-acyltransferase	0	5	0	0	2	2	1	0	0
Gbem_2473	1362	SNF2-related protein( EC:2.7.11.1 )	0	5	0	0	1	1	0	1	0
Gbem_2476	214	NADPH-dependent FMN reductase	0	0	0	2	0	0	0	0	0
Gbem_2480	661	peptidase M48 Ste24p	0	0	0	0	1	0	2	0	0
Gbem_2491	552	hypothetical protein	0	2	0	0	0	0	0	0	0
Gbem_2495	1362	integral membrane sensor hybrid histidine kinase( EC:2.7.13.3 )	0	7	0	2	0	4	1	0	0
Gbem_2509	347	cell shape determining protein, MreB/Mrl family	41	89	160	125	40	41	10	60	2
Gbem_2510	526	hypothetical protein	1	4	2	0	2	0	2	0	0
Gbem_2511	296	phosphoribosylaminoimidazole-succinocarboxamide synthase( EC:6.3.2.6 )	7	26	14	86	17	23	4	0	0
Gbem_2514	367	FAD-dependent pyridine nucleotide-disulphide oxidoreductase	0	9	0	3	0	2	0	1	0
Gbem_2515	265	Tetratricopeptide TPR_2 repeat protein	2	14	0	12	17	11	2	0	0
Gbem_2517	73	hypothetical protein	0	5	0	0	1	1	1	0	0
Gbem_2518	351	PpiC-type peptidyl-prolyl cis-trans isomerase	0	2	0	0	1	0	0	0	0
Gbem_2519	172	Ferritin Dps family protein( EC:1.16.3.1 )	0	2	0	0	1	4	3	0	0
Gbem_2520	258	band 7 protein	1	12	4	3	4	2	3	1	1
Gbem_2521	457	two component, sigma54 specific, transcriptional regulator, Fis family	0	10	1	0	0	2	0	0	0
Gbem_2557	1200	hypothetical protein	1	3	0	1	1	0	0	0	0
Gbem_2585	575	hypothetical protein	0	0	0	0	0	0	0	3	0
Gbem_2590	76	pilin domain protein	2	8	2	3	3	1	0	3	0
Gbem_2591	457	two component, sigma54 specific, transcriptional regulator, Fis family	0	4	2	1	0	1	1	0	0
Gbem_2592	539	signal transduction histidine kinase, nitrogen specific, NtrB	1	1	0	2	1	1	0	0	0
Gbem_2593	407	type II secretion system protein	1	11	2	5	4	5	0	0	0
Gbem_2594	366	twitching motility protein	0	7	1	4	5	3	4	1	0
Gbem_2595	568	type IV-A pilus assembly ATPase PilB	0	17	2	4	11	4	2	1	0
Gbem_2601	737	ribonuclease R( EC:3.1.13.1 )	1	3	0	1	2	0	1	2	1
Gbem_2634	239	pyridoxal phosphate biosynthetic protein PdxJ	0	2	0	0	1	0	0	0	0
Gbem_2635	454	phosphoglucosamine mutase	0	14	7	7	0	8	1	0	0
Gbem_2637	252	protein of unknown function DUF147	0	1	0	3	0	0	0	0	0
Gbem_2639	612	ATP-dependent metalloprotease FtsH( EC:3.6.4.3 )	11	41	8	24	36	38	15	5	0
Gbem_2644	533	extracellular solute-binding protein family 5	1	3	0	0	3	0	0	0	0
Gbem_2645	572	Tetratricopeptide TPR_2 repeat protein	0	1	0	0	1	2	0	0	0
Gbem_2649	113	anti-sigma-factor antagonist	0	11	0	3	2	2	0	0	0
Gbem_2659	336	TRAP dicarboxylate transporter, DctP subunit	0	16	6	6	7	5	5	1	0
Gbem_2665	233	transcriptional regulator, XRE family	0	2	4	27	0	0	0	0	0
Gbem_2682	171	adenine phosphoribosyltransferase( EC:2.4.2.7 )	1	8	1	1	1	3	3	0	0
Gbem_2683	333	RNA polymerase, sigma 70 subunit, RpoD family	4	11	1	6	7	6	2	0	0
Gbem_2684	206	protein-L-isoaspartate O-methyltransferase( EC:2.1.1.77 )	0	3	0	1	2	1	0	0	0
Gbem_2685	248	stationary-phase survival protein SurE( EC:3.1.3.5 )	0	0	0	2	0	1	0	0	0
Gbem_2687	245	RNA methyltransferase, TrmH family, group 1	0	6	1	1	3	5	2	0	0
Gbem_2690	314	LAO/AO transport system ATPase	0	1	0	1	2	0	0	0	0
Gbem_2691	134	cobalamin B12-binding domain protein	0	1	1	4	1	3	0	0	0
Gbem_2692	176	cob(I)alamin adenosyltransferase	0	0	0	1	1	0	3	0	0
Gbem_2698	295	polysaccharide deacetylase	0	9	1	1	2	3	0	0	0
Gbem_2703	130	hypothetical protein	0	7	0	0	2	1	0	0	0
Gbem_2704	540	ABC transporter related protein	0	19	0	1	3	5	0	0	0
Gbem_2710	435	gid protein	0	7	1	1	2	1	0	0	1
Gbem_2711	779	DNA topoisomerase I( EC:5.99.1.2 )	0	20	2	4	6	12	1	0	0
Gbem_2713	335	Peptidoglycan-binding LysM	1	3	0	0	1	0	0	0	0
Gbem_2719	435	conserved repeat domain protein	0	2	0	0	0	0	0	1	0
Gbem_2723	450	phospho-2-dehydro-3-deoxyheptonate aldolase( EC:2.5.1.54 )	0	4	0	1	0	2	0	0	0
Gbem_2724	599	hypothetical protein	0	3	0	0	2	0	0	0	0
Gbem_2725	492	peptidase M17 leucyl aminopeptidase domain protein( EC:3.4.11.1 )	0	3	0	1	0	1	0	0	2
Gbem_2733	356	Mammalian cell entry related domain protein	1	8	5	5	2	9	0	0	0
Gbem_2734	258	protein of unknown function DUF140	0	1	0	2	1	2	0	0	0
Gbem_2736	175	aconitate hydratase domain protein	8	18	3	9	7	10	2	0	0
Gbem_2737	427	homoaconitate hydratase family protein( EC:4.2.1.33 )	2	37	6	10	16	29	9	0	0
Gbem_2738	342	hypothetical protein	0	3	1	0	1	1	0	0	0
Gbem_2739	68	cold-shock DNA-binding domain protein	2	14	1	48	56	21	0	15	0
Gbem_2742	515	2-isopropylmalate synthase	31	77	12	27	50	27	13	6	0
Gbem_2745	163	acetolactate synthase, small subunit	1	12	2	0	2	3	1	1	0
Gbem_2746	566	acetolactate synthase, large subunit, biosynthetic type	3	40	9	6	19	29	10	2	1
Gbem_2747	553	dihydroxy-acid dehydratase( EC:4.2.1.9 )	1	52	14	34	8	30	6	0	0
Gbem_2748	237	peptidase M22 glycoprotease	0	2	0	0	0	0	0	0	0
Gbem_2749	354	membrane-associated zinc metalloprotease	1	5	1	1	0	3	1	0	0
Gbem_2753	185	ribosome recycling factor	0	3	0	0	5	5	1	3	0
Gbem_2754	240	uridylate kinase	7	10	4	4	8	2	2	0	0
Gbem_2755	216	translation elongation factor Ts	13	72	19	27	28	76	14	17	0
Gbem_2756	255	ribosomal protein S2	123	115	35	70	52	171	9	13	1
Gbem_2758	490	ketol-acid reductoisomerase( EC:1.1.1.86 )	258	179	62	130	186	189	59	17	0
Gbem_2761	147	ribosomal protein L9	2	17	2	22	20	3	2	0	0
Gbem_2763	92	ribosomal protein S18	8	28	3	23	33	14	14	0	0
Gbem_2764	134	ribosomal protein S6	26	17	0	9	11	3	0	0	0
Gbem_2765	364	GTP-binding protein YchF	6	35	2	8	13	16	1	0	0
Gbem_2766	188	peptidyl-tRNA hydrolase( EC:3.1.1.29 )	0	6	0	0	1	1	0	0	0
Gbem_2767	197	ribosomal 5S rRNA E-loop binding protein Ctc/L25/TL5	18	17	24	18	18	15	7	5	0
Gbem_2768	316	ribose-phosphate pyrophosphokinase( EC:2.7.6.1 )	21	53	111	111	14	33	11	26	0
Gbem_2777	986	Glu/Leu/Phe/Val dehydrogenase	0	9	0	0	4	0	2	0	0
Gbem_2779	482	DEAD/DEAH box helicase domain protein	4	23	5	7	3	8	1	3	0
Gbem_2793	386	protein of unknown function DUF185	1	7	1	1	3	0	1	0	0
Gbem_2795	466	fumarate lyase	0	11	1	0	3	1	3	0	0
Gbem_2798	783	MutS2 family protein	0	3	0	0	5	2	1	1	0
Gbem_2802	427	hypothetical protein	2	10	2	3	6	3	1	0	0
Gbem_2804	187	isochorismatase hydrolase	0	2	0	1	0	1	1	0	0
Gbem_2805	478	two component, sigma54 specific, transcriptional regulator, Fis family	1	22	4	6	5	9	1	0	0
Gbem_2810	137	response regulator receiver protein	0	3	0	1	0	0	0	0	0
Gbem_2814	256	short-chain dehydrogenase/reductase SDR	1	13	0	5	3	2	0	0	0
Gbem_2815	557	GTP-binding proten HflX	0	8	1	1	2	0	0	0	0
Gbem_2820	390	phosphofructokinase( EC:2.7.1.11 )	0	3	0	2	2	0	0	0	0
Gbem_2829	305	Electron transfer flavoprotein alpha subunit	0	1	0	0	1	3	0	0	0
Gbem_2832	379	acyl-CoA dehydrogenase domain protein	1	0	2	0	1	0	0	1	0
Gbem_2835	391	acetyl-CoA acetyltransferase( EC:2.3.1.9 )	0	0	0	0	0	2	0	0	0
Gbem_2836	388	peptidase M24	1	10	0	0	6	9	1	0	0
Gbem_2838	1082	methylmalonyl-CoA mutase, large subunit( EC:5.4.99.2 )	1	3	0	0	2	0	1	1	0
Gbem_2840	661	SSS sodium solute transporter superfamily	4	10	5	3	2	2	5	2	0
Gbem_2843	519	acetyl-CoA hydrolase/transferase( EC:3.1.2.1 )	8	13	14	12	11	15	10	3	2
Gbem_2845	545	PAS/PAC sensor signal transduction histidine kinase	0	3	0	1	0	1	0	0	0
Gbem_2847	1089	methyl-accepting chemotaxis sensory transducer with Pas/Pac sensor	6	58	6	9	6	13	6	5	0
Gbem_2849	158	SH3 type 3 domain protein	0	10	0	0	0	1	0	0	0
Gbem_2854	524	methyl-accepting chemotaxis sensory transducer	3	40	6	7	4	11	1	0	0
Gbem_2857	392	methyl-accepting chemotaxis sensory transducer	3	54	8	22	5	17	1	0	1
Gbem_2859	421	Orn/DAP/Arg decarboxylase 2	3	11	2	1	12	10	2	0	0
Gbem_2866	1527	ferredoxin-dependent glutamate synthase( EC:1.4.7.1 )	7	35	0	9	19	15	6	2	0
Gbem_2867	493	glutamate synthase, NADH/NADPH, small subunit	0	12	0	2	3	8	1	1	0
Gbem_2889	248	RNA methyltransferase, TrmH family, group 3	0	4	0	1	0	1	0	0	0
Gbem_2890	240	orotidine 5'-phosphate decarboxylase( EC:4.1.1.23 )	0	13	1	1	2	4	1	0	0
Gbem_2891	573	prolyl-tRNA synthetase	1	14	8	5	12	24	4	1	0
Gbem_2892	341	1-hydroxy-2-methyl-2-(E)-butenyl 4-diphosphate synthase( EC:1.17.4.3 )	0	2	0	0	0	0	0	0	0
Gbem_2893	572	RNA methyltransferase, TrmA family	0	3	0	0	0	3	0	0	0
Gbem_2896	182	pyruvate ferredoxin/flavodoxin oxidoreductase	60	134	9	58	97	230	16	3	0
Gbem_2897	270	thiamine pyrophosphate protein domain protein TPP-binding	56	158	92	223	43	285	34	11	0
Gbem_2898	377	pyruvate flavodoxin/ferredoxin oxidoreductase domain protein	112	176	39	219	145	612	49	34	0
Gbem_2899	64	4Fe-4S ferredoxin iron-sulfur binding domain protein	0	3	0	4	5	3	0	0	0
Gbem_2900	317	malate dehydrogenase, NAD-dependent	664	364	484	544	387	608	280	268	19
Gbem_2901	743	isocitrate dehydrogenase, NADP-dependent( EC:1.1.1.42 )	131	420	145	183	235	266	142	62	105
Gbem_2903	593	aspartyl-tRNA synthetase	63	52	49	29	51	35	39	17	0
Gbem_2904	240	GntR domain protein	0	9	0	0	0	3	0	0	0
Gbem_2911	711	protein of unknown function DUF162	0	1	0	1	0	2	0	1	0
Gbem_2916	635	arginine decarboxylase	0	26	3	6	6	8	1	0	0
Gbem_2917	384	carboxynorspermidine decarboxylase	0	4	1	0	1	3	0	0	0
Gbem_2918	398	Saccharopine dehydrogenase	1	46	8	7	14	22	6	0	0
Gbem_2919	170	transcriptional regulator, XRE family	2	2	0	0	1	0	0	0	0
Gbem_2924	299	HSR1-related GTP-binding protein	0	4	0	0	3	0	0	0	0
Gbem_2926	746	protein of unknown function DUF255	0	1	0	0	0	2	0	0	0
Gbem_2938	318	import inner membrane translocase subunit Tim44	1	4	2	0	0	4	0	0	2
Gbem_2939	1279	multi-sensor hybrid histidine kinase	0	0	1	0	0	0	5	1	0
Gbem_2940	708	CheA signal transduction histidine kinase	1	2	0	1	0	4	0	2	0
Gbem_2942	1049	methyl-accepting chemotaxis sensory transducer	3	38	6	9	7	13	3	3	0
Gbem_2944	780	methyl-accepting chemotaxis sensory transducer	3	32	6	9	7	12	3	3	0
Gbem_2945	780	methyl-accepting chemotaxis sensory transducer	3	32	6	9	7	12	3	3	0
Gbem_2946	538	cytochrome c family protein	0	13	1	13	15	14	11	2	1
Gbem_2951	584	multi-sensor signal transduction histidine kinase( EC:2.7.13.3 )	0	0	1	0	0	0	0	2	0
Gbem_2952	225	two component transcriptional regulator, winged helix family	0	4	0	0	0	1	0	0	0
Gbem_2962	869	multi-sensor hybrid histidine kinase	0	2	0	2	0	0	0	0	0
Gbem_2986	290	hypothetical protein	0	0	0	0	0	3	0	0	0
Gbem_3001	130	hypothetical protein	0	3	0	0	0	0	0	0	0
Gbem_3008	159	SsrA-binding protein	0	2	0	0	0	0	0	0	0
Gbem_3011	279	pantoate--beta-alanine ligase( EC:6.3.2.1 )	0	5	1	0	0	2	0	0	0
Gbem_3013	699	methyl-accepting chemotaxis sensory transducer with GAF sensor	1	8	2	3	3	2	0	0	0
Gbem_3014	359	phosphofructokinase( EC:2.7.1.11 )	0	2	0	0	0	0	0	0	0
Gbem_3019	436	homoserine dehydrogenase( EC:1.1.1.3 )	3	53	12	13	16	26	5	1	0
Gbem_3020	145	NusB antitermination factor	0	7	0	0	0	1	0	0	0
Gbem_3021	155	6,7-dimethyl-8-ribityllumazine synthase( EC:2.5.1.9 )	3	16	2	6	6	4	1	1	0
Gbem_3022	400	3,4-dihydroxy-2-butanone 4-phosphate synthase( EC:3.5.4.25 )	3	21	9	2	10	8	0	0	0
Gbem_3024	369	riboflavin biosynthesis protein RibD( EC:1.1.1.193,EC:3.5.4.26 )	0	2	0	0	0	1	0	1	0
Gbem_3026	151	CMP/dCMP deaminase zinc-binding	1	8	0	0	2	5	0	0	0
Gbem_3028	754	RNA binding S1 domain protein	0	11	0	2	3	2	0	0	0
Gbem_3050	166	molybdopterin-guanine dinucleotide biosynthesis protein B	1	5	0	2	2	1	0	0	0
Gbem_3051	947	multi-sensor hybrid histidine kinase( EC:2.7.13.3 )	0	4	0	0	0	3	0	0	0
Gbem_3053	3244	Ig family protein	0	0	1	0	0	7	0	0	0
Gbem_3077	470	glutamine synthetase, type I	344	193	85	168	386	230	155	118	6
Gbem_3078	112	nitrogen regulatory protein P-II	3	26	1	6	5	4	3	2	0
Gbem_3079	695	glutamine synthetase catalytic region	127	172	64	84	226	87	10	7	0
Gbem_3081	827	ATP-dependent helicase HrpB	0	3	0	0	0	1	0	0	0
Gbem_3084	183	pyruvate/ketoisovalerate oxidoreductase, gamma subunit	0	2	0	0	0	0	0	0	0
Gbem_3085	246	thiamine pyrophosphate protein domain protein TPP-binding	0	3	0	0	4	0	0	0	0
Gbem_3086	368	pyruvate flavodoxin/ferredoxin oxidoreductase domain protein	1	9	3	3	5	4	0	0	0
Gbem_3091	319	acetyl-CoA carboxylase, carboxyl transferase, alpha subunit	7	48	8	8	42	41	12	6	0
Gbem_3092	1156	DNA polymerase III, alpha subunit( EC:2.7.7.7 )	0	4	0	0	0	1	0	0	1
Gbem_3096	416	histidyl-tRNA synthetase( EC:6.1.1.21 )	0	11	1	0	0	3	0	0	0
Gbem_3097	458	diguanylate cyclase	1	5	1	3	0	3	0	0	0
Gbem_3102	415	glycine hydroxymethyltransferase( EC:2.1.2.1 )	23	119	23	54	54	76	10	6	4
Gbem_3103	151	sugar-phosphate isomerase, RpiB/LacA/LacB family( EC:5.3.1.26 )	0	5	0	1	3	1	0	0	0
Gbem_3104	410	3-oxoacyl-(acyl-carrier-protein) synthase 2	4	91	61	12	19	10	3	2	0
Gbem_3105	77	acyl carrier protein	11	5	861	72	12	5	12	12	25
Gbem_3106	246	3-oxoacyl-(acyl-carrier-protein) reductase	0	3	0	1	2	0	0	0	0
Gbem_3107	311	malonyl CoA-acyl carrier protein transacylase	3	10	3	10	6	6	0	0	0
Gbem_3108	326	3-oxoacyl-(acyl-carrier-protein) synthase III( EC:2.3.1.41 )	3	6	2	3	1	1	0	0	0
Gbem_3109	352	fatty acid/phospholipid synthesis protein PlsX	0	8	0	2	3	4	1	0	0
Gbem_3110	60	ribosomal protein L32	0	4	3	3	7	0	1	1	0
Gbem_3117	718	hypothetical protein	0	2	0	1	0	0	0	0	0
Gbem_3119	276	ABC transporter related protein	1	4	1	1	1	0	1	1	0
Gbem_3130	363	hydrogenase expression/formation protein HypD	0	2	0	0	1	0	0	0	0
Gbem_3133	282	hydrogenase accessory protein HypB	1	4	0	0	2	2	0	0	0
Gbem_3136	559	nickel-dependent hydrogenase large subunit	0	14	0	0	4	11	1	0	0
Gbem_3139	368	hydrogenase (NiFe) small subunit HydA( EC:1.12.99.6 )	0	6	0	0	4	1	0	2	0
Gbem_3155	164	CheW protein	40	17	4	15	5	66	3	2	0
Gbem_3181	817	multi-sensor hybrid histidine kinase( EC:2.7.13.3 )	0	2	0	0	0	3	0	0	0
Gbem_3182	231	protein of unknown function DUF500	0	0	0	0	3	0	1	0	0
Gbem_3185	66	cold-shock DNA-binding domain protein	1	11	0	0	0	4	0	0	0
Gbem_3188	503	NADH-ubiquinone oxidoreductase chain 49kDa	0	2	0	0	0	0	0	0	0
Gbem_3195	260	4Fe-4S ferredoxin iron-sulfur binding domain protein	0	2	0	0	1	1	1	0	0
Gbem_3197	666	NADH/Ubiquinone/plastoquinone (complex I)( EC:1.6.99.5 )	0	0	0	0	0	2	0	0	0
Gbem_3199	507	hypothetical protein	2	15	2	4	3	12	1	0	0
Gbem_3204	225	thymidylate kinase( EC:2.7.4.9 )	0	2	0	0	2	2	0	0	0
Gbem_3206	312	PSP1 domain protein	0	3	1	1	1	0	0	0	0
Gbem_3207	509	methionyl-tRNA synthetase	2	36	1	2	7	10	6	2	0
Gbem_3209	63	ribosomal protein L28	16	14	7	26	9	15	2	0	0
Gbem_3210	127	endoribonuclease L-PSP	0	5	0	2	0	0	0	0	0
Gbem_3211	716	(p)ppGpp synthetase I, SpoT/RelA( EC:2.7.6.5 )	0	10	1	4	5	3	1	0	0
Gbem_3214	292	domain of unknown function DUF1732	0	7	1	2	3	0	0	0	0
Gbem_3215	329	UDP-glucose 4-epimerase	2	6	1	5	3	0	2	0	0
Gbem_3222	290	succinyl-CoA synthetase, alpha subunit	0	9	0	7	9	12	2	0	0
Gbem_3223	389	succinyl-CoA synthetase, beta subunit( EC:6.2.1.5 )	0	15	1	11	5	4	2	1	0
Gbem_3227	468	two component, sigma54 specific, transcriptional regulator, Fis family	0	7	1	0	1	0	0	0	0
Gbem_3230	316	Protein of unknown function DUF1722	0	2	0	0	0	0	0	0	0
Gbem_3231	914	PAS/PAC sensor hybrid histidine kinase	0	2	0	0	0	0	0	0	0
Gbem_3245	138	hypothetical protein	0	2	0	0	0	0	0	0	0
Gbem_3252	187	hypothetical protein	0	0	2	1	0	0	0	0	0
Gbem_3254	93	histone family protein DNA-binding protein	0	7	0	2	4	6	3	0	0
Gbem_3255	584	ribosomal protein S1	306	390	28	517	186	903	29	98	0
Gbem_3256	283	hydroxymethylbutenyl pyrophosphate reductase( EC:1.17.1.2 )	0	3	0	1	2	2	0	0	0
Gbem_3257	233	cytidylate kinase( EC:2.7.4.14 )	1	2	0	0	0	1	0	0	0
Gbem_3258	429	3-phosphoshikimate 1-carboxyvinyltransferase	2	8	0	6	9	9	2	0	0
Gbem_3259	286	Prephenate dehydrogenase( EC:1.3.1.12 )	0	2	0	0	0	0	0	0	0
Gbem_3260	359	chorismate mutase	1	6	2	0	2	1	1	0	0
Gbem_3267	396	hypothetical protein	2	17	5	2	3	4	1	1	0
Gbem_3274	383	response regulator receiver sensor signal transduction histidine kinase	0	2	0	0	2	3	0	0	0
Gbem_3278	333	secretion protein HlyD family protein	1	3	0	0	0	0	0	0	0
Gbem_3279	191	response regulator receiver and ANTAR domain protein	0	7	0	1	0	0	0	0	0
Gbem_3280	280	peptidase M48 Ste24p	0	3	0	0	0	1	0	0	1
Gbem_3286	458	two component, sigma54 specific, transcriptional regulator, Fis family	0	8	0	1	2	5	0	0	0
Gbem_3287	397	aminotransferase class I and II	0	38	2	1	10	29	3	2	0
Gbem_3293	471	DEAD/DEAH box helicase domain protein	0	17	1	3	8	15	0	0	0
Gbem_3297	548	methyl-accepting chemotaxis sensory transducer	2	58	5	8	6	14	2	0	0
Gbem_3298	553	methyl-accepting chemotaxis sensory transducer	4	65	8	9	6	14	3	0	0
Gbem_3300	216	CBS domain containing protein	3	2	0	3	2	1	0	0	0
Gbem_3302	291	methylenetetrahydrofolate reductase( EC:1.5.1.20 )	0	5	0	0	0	3	0	0	0
Gbem_3303	544	ABC transporter related protein	13	24	7	6	7	15	1	1	0
Gbem_3311	329	NAD(P)H quinone oxidoreductase, PIG3 family	12	32	8	48	18	71	13	27	2
Gbem_3313	247	protein of unknown function DUF28	0	13	0	11	11	2	0	2	0
Gbem_3316	337	Holliday junction DNA helicase RuvB	0	3	0	0	0	0	0	0	0
Gbem_3318	632	ABC transporter related protein	0	3	0	1	0	1	0	0	0
Gbem_3321	396	tryptophan synthase, beta subunit( EC:4.2.1.20 )	0	5	1	3	5	5	0	0	0
Gbem_3325	166	Rubrerythrin	0	3	0	4	4	0	0	0	0
Gbem_3332	246	4Fe-4S ferredoxin iron-sulfur binding domain protein	1	20	0	5	8	15	4	2	0
Gbem_3333	637	succinate dehydrogenase or fumarate reductase, flavoprotein subunit( EC:1.3.99.1 )	351	121	166	102	287	133	86	54	2
Gbem_3334	221	succinate dehydrogenase (or fumarate reductase) cytochrome b subunit, b558 family	3	7	1	3	10	6	1	0	0
Gbem_3335	368	queuine tRNA-ribosyltransferase( EC:2.4.2.29 )	6	8	1	5	4	3	3	1	0
Gbem_3338	198	methylated-DNA--protein-cysteine methyltransferase	0	3	0	0	1	0	0	0	0
Gbem_3340	386	class II aldolase/adducin family protein	0	2	0	0	0	2	0	0	0
Gbem_3341	579	aldehyde ferredoxin oxidoreductase( EC:1.2.7.5 )	0	2	0	0	0	1	0	0	0
Gbem_3342	357	Nucleotidyl transferase	0	3	0	0	0	0	0	0	0
Gbem_3345	278	dTDP-4-dehydrorhamnose reductase( EC:1.1.1.133 )	0	3	0	0	0	1	0	0	0
Gbem_3346	355	dTDP-glucose 4,6-dehydratase	0	4	1	1	3	1	0	0	0
Gbem_3347	684	Organic solvent tolerance protein	0	2	0	0	0	0	0	0	0
Gbem_3349	282	acetyl-CoA carboxylase, carboxyl transferase, beta subunit	1	15	1	7	2	14	1	0	0
Gbem_3350	267	tryptophan synthase, alpha subunit( EC:4.2.1.20 )	1	2	0	5	1	1	0	0	0
Gbem_3351	734	methyl-accepting chemotaxis sensory transducer	2	28	1	16	6	37	0	0	0
Gbem_3352	119	hypothetical protein	1	6	2	3	3	4	1	1	1
Gbem_3353	443	hypothetical protein	0	7	3	3	2	0	1	0	0
Gbem_3362	635	deoxyxylulose-5-phosphate synthase	0	4	0	0	0	1	0	0	0
Gbem_3367	184	NADPH-dependent FMN reductase	0	3	0	0	0	0	0	0	0
Gbem_3381	404	hypothetical protein	0	0	0	0	0	0	0	0	0
Gbem_3383	267	pyrroline-5-carboxylate reductase( EC:1.5.1.2 )	0	12	3	2	4	4	0	0	0
Gbem_3386	443	Radical SAM domain protein	0	4	0	0	0	0	0	0	0
Gbem_3389	484	aminoacyl-histidine dipeptidase( EC:3.4.13.3 )	6	0	0	0	1	2	0	0	0
Gbem_3393	199	transcriptional regulator, XRE family	0	8	0	0	1	2	0	0	0
Gbem_3394	476	protease Do( EC:1.3.1.74 )	0	10	0	1	2	1	0	0	0
Gbem_3396	319	pseudouridine synthase, RluA family( EC:3.2.1.17 )	0	11	0	3	0	3	1	0	0
Gbem_3397	264	protein of unknown function DUF152	0	6	2	1	13	7	2	2	0
Gbem_3398	336	hypothetical protein	0	4	2	1	2	2	1	0	0
Gbem_3400	486	glycogen/starch synthase, ADP-glucose type	2	14	2	3	3	9	1	1	0
Gbem_3402	836	Nucleotidyl transferase	6	19	1	8	7	14	4	1	0
Gbem_3403	124	response regulator receiver protein	0	1	0	0	2	1	0	0	0
Gbem_3407	391	permease YjgP/YjgQ family protein	0	2	0	0	0	0	0	0	0
Gbem_3413	453	two component, sigma54 specific, transcriptional regulator, Fis family	0	3	2	3	0	2	0	1	0
Gbem_3415	322	Polyprenyl synthetase	2	33	5	6	9	13	5	0	0
Gbem_3417	530	phosphoglucose isomerase (PGI)( EC:5.3.1.9 )	1	12	1	2	3	5	2	0	0
Gbem_3418	339	aromatic amino acid beta-eliminating lyase/threonine aldolase( EC:4.1.2.5 )	0	2	0	0	1	0	0	0	0
Gbem_3421	273	NAD+ synthetase( EC:6.3.1.5 )	0	4	0	0	0	0	0	0	0
Gbem_3422	283	Nitrilase/cyanide hydratase and apolipoprotein N-acyltransferase	0	6	0	0	1	0	0	0	0
Gbem_3426	118	ribosomal protein L19	12	37	1	6	23	26	3	1	0
Gbem_3428	249	tRNA (guanine-N1)-methyltransferase( EC:2.1.1.31 )	0	3	0	0	2	0	0	0	0
Gbem_3430	76	KH, type 1, domain protein	6	7	7	2	7	4	4	9	0
Gbem_3431	88	ribosomal protein S16	13	33	7	9	38	35	9	18	0
Gbem_3432	453	signal recognition particle protein	3	17	4	3	4	6	0	0	1
Gbem_3437	258	methyltransferase small	0	2	0	0	0	1	0	0	0
Gbem_3450	314	glycosyl transferase family 2	0	2	0	1	0	0	0	0	0
Gbem_3454	452	ResB family protein	2	9	1	3	2	1	1	1	0
Gbem_3455	89	hypothetical protein	3	11	1	3	4	5	2	0	0
Gbem_3457	423	phosphoribosylamine--glycine ligase( EC:6.3.4.13 )	5	9	0	7	4	3	2	0	0
Gbem_3458	520	phosphoribosylaminoimidazolecarboxamide formyltransferase/IMP cyclohydrolase( EC:2.1.2.3 )	10	68	10	20	27	35	2	0	0
Gbem_3461	379	alanine racemase( EC:5.1.1.1 )	0	6	0	0	1	1	0	0	0
Gbem_3462	484	phosphomethylpyrimidine kinase( EC:2.5.1.3,EC:2.7.4.7 )	0	2	0	0	0	2	0	0	0
Gbem_3463	437	thiamine biosynthesis protein ThiC	1	34	2	2	2	9	3	1	0
Gbem_3464	482	heavy metal sensor signal transduction histidine kinase	0	0	0	0	0	0	0	2	0
Gbem_3502	701	penicillin-binding protein, 1A family( EC:2.4.1.129 )	0	3	0	0	0	0	0	0	0
Gbem_3504	374	chaperone protein DnaJ	1	12	0	1	0	4	0	1	0
Gbem_3505	640	chaperone protein DnaK( EC:1.3.1.74 )	93	185	48	265	165	307	19	64	0
Gbem_3506	188	GrpE protein	0	6	0	0	6	2	2	0	0
Gbem_3507	343	heat-inducible transcription repressor HrcA	1	3	0	0	0	2	0	0	0
Gbem_3510	224	protein TolQ	0	4	2	16	0	1	1	0	0
Gbem_3511	139	protein TolR	0	2	1	1	0	0	0	0	0
Gbem_3513	407	Tol-Pal system beta propeller repeat protein TolB	0	2	0	0	0	3	0	0	0
Gbem_3514	199	peptidoglycan-associated lipoprotein	0	1	7	0	4	0	0	0	0
Gbem_3515	283	tol-pal system protein YbgF	0	4	0	2	1	0	0	0	0
Gbem_3519	304	quinolinate synthetase complex, A subunit( EC:2.1.1.63 )	0	12	0	0	1	3	0	0	0
Gbem_3520	177	carbonic anhydrase/acetyltransferase isoleucine patch superfamily-like protein	0	2	0	0	0	1	0	0	0
Gbem_3524	370	hypothetical protein	1	2	1	3	0	0	0	0	0
Gbem_3528	448	sun protein	1	8	1	1	2	1	0	0	0
Gbem_3538	319	cobalamin biosynthesis protein CobD	24	4	1	19	17	2	7	5	0
Gbem_3539	776	cobyric acid synthase CobQ	0	3	0	0	0	0	0	0	1
Gbem_3540	347	cobalamin (vitamin B12) biosynthesis CbiG protein	0	1	0	0	2	0	0	1	0
Gbem_3543	405	precorrin-6y C5,15-methyltransferase (decarboxylating), CbiE subunit	3	16	1	15	9	25	0	0	0
Gbem_3544	356	cobalamin biosynthesis protein CbiD	0	2	0	1	3	1	0	0	0
Gbem_3545	214	Precorrin-8X methylmutase CbiC/CobH	0	2	0	0	0	1	0	0	0
Gbem_3547	432	peptidase M16 domain protein	0	2	0	0	1	2	1	0	0
Gbem_3549	341	phospho-2-dehydro-3-deoxyheptonate aldolase	4	26	8	11	7	17	4	0	0
Gbem_3552	792	peptidase U32	1	5	0	1	0	4	0	0	0
Gbem_3554	295	Hsp33 protein	0	2	0	1	1	0	0	0	0
Gbem_3557	297	pseudouridine synthase, RluA family	0	2	0	1	0	2	0	0	0
Gbem_3559	150	peptidylprolyl isomerase FKBP-type	0	6	0	0	3	3	0	0	0
Gbem_3560	158	Rubrerythrin	10	29	1	5	21	21	1	0	0
Gbem_3600	546	methyl-accepting chemotaxis sensory transducer	3	42	8	23	6	15	1	0	0
Gbem_3611	540	methyl-accepting chemotaxis sensory transducer	13	63	25	33	18	20	3	3	0
Gbem_3614	816	methyl-accepting chemotaxis sensory transducer	2	38	2	9	1	5	0	0	1
Gbem_3618	633	sulfatase	1	9	0	0	0	0	0	0	0
Gbem_3622	255	ABC transporter related protein	0	0	0	4	0	0	0	0	0
Gbem_3630	338	recA protein( EC:3.6.3.8 )	33	101	28	66	50	50	28	18	1
Gbem_3631	383	twitching motility protein	0	11	0	5	3	3	1	0	0
Gbem_3633	875	alanyl-tRNA synthetase( EC:6.1.1.7 )	3	37	2	8	16	8	4	0	0
Gbem_3634	379	response regulator receiver sensor signal transduction histidine kinase	0	3	0	1	0	1	0	0	0
Gbem_3635	292	acetylglutamate kinase( EC:2.7.2.8 )	0	9	0	6	3	5	0	0	0
Gbem_3636	397	acetylornithine and succinylornithine aminotransferase	0	14	2	1	8	5	4	0	0
Gbem_3637	303	ornithine carbamoyltransferase( EC:2.1.3.3 )	2	7	0	1	3	1	0	0	0
Gbem_3638	406	argininosuccinate synthase( EC:6.3.4.5 )	13	117	22	55	62	70	26	9	1
Gbem_3641	458	argininosuccinate lyase	5	15	4	7	3	7	1	0	0
Gbem_3644	485	glutamyl-tRNA(Gln) amidotransferase, A subunit	0	10	2	3	2	4	0	0	0
Gbem_3645	488	glutamyl-tRNA(Gln) amidotransferase, B subunit	0	16	0	0	4	8	2	1	0
Gbem_3646	346	translation initiation factor, aIF-2BI family( EC:5.3.1.23 )	0	18	0	2	3	6	2	0	0
Gbem_3648	133	tol-pal system-associated acyl-CoA thioesterase	0	2	0	0	0	0	0	0	0
Gbem_3650	925	isoleucyl-tRNA synthetase	1	31	6	2	4	15	2	2	0
Gbem_3654	822	methyl-accepting chemotaxis sensory transducer	0	3	0	0	1	4	0	0	0
Gbem_3658	741	ferrous iron transport protein B	0	2	0	0	0	0	0	0	0
Gbem_3662	151	ferric uptake regulator, Fur family	0	0	0	2	0	0	0	0	0
Gbem_3686	316	thioredoxin reductase	0	9	0	0	2	2	0	0	0
Gbem_3687	245	hypothetical protein	0	1	0	1	0	0	2	0	0
Gbem_3689	402	threonine dehydratase	0	5	0	0	0	0	0	0	0
Gbem_3690	599	ATP-dependent DNA helicase RecQ	1	2	0	0	0	0	0	0	0
Gbem_3692	267	protein of unknown function DUF198	0	7	0	1	4	3	1	0	0
Gbem_3693	225	exsB protein	0	2	0	0	2	1	0	1	0
Gbem_3694	584	RNA polymerase, sigma 70 subunit, RpoD family	21	62	34	17	23	34	7	13	0
Gbem_3695	583	DNA primase	0	5	0	1	0	1	1	0	0
Gbem_3697	147	GatB/Yqey domain protein	0	3	0	0	0	0	0	0	0
Gbem_3698	65	ribosomal protein S21	7	17	3	17	7	52	9	0	1
Gbem_3700	252	imidazoleglycerol phosphate synthase, cyclase subunit	1	13	0	0	0	5	0	0	0
Gbem_3701	243	phosphoribosylformimino-5-aminoimidazole carboxamide ribotide isomerase( EC:5.3.1.16 )	2	11	1	4	5	2	1	1	0
Gbem_3702	207	imidazole glycerol phosphate synthase, glutamine amidotransferase subunit	2	9	0	1	2	0	1	0	0
Gbem_3703	195	imidazoleglycerol-phosphate dehydratase( EC:4.2.1.19 )	0	2	0	1	0	2	2	0	0
Gbem_3704	429	histidinol dehydrogenase( EC:1.1.1.23 )	2	10	1	5	12	4	1	0	0
Gbem_3706	212	ATP phosphoribosyltransferase( EC:2.4.2.17 )	3	8	4	3	3	6	0	0	0
Gbem_3707	421	UDP-N-acetylglucosamine 1-carboxyvinyltransferase	22	12	9	21	7	8	0	0	0
Gbem_3709	359	peptide chain release factor 1	2	6	2	3	3	6	0	0	0
Gbem_3710	301	protein of unknown function DUF1385	0	3	0	0	0	0	0	0	0
Gbem_3711	229	thymidylate synthase, flavin-dependent( EC:2.1.1.148 )	0	3	0	0	0	1	0	0	0
Gbem_3712	73	ribosomal protein L31	1	6	0	1	3	2	0	0	0
Gbem_3713	415	transcription termination factor Rho	111	128	28	91	104	94	26	10	0
Gbem_3718	616	Tetratricopeptide TPR_2 repeat protein	0	0	0	0	0	1	3	0	0
Gbem_3740	1523	glycosyl transferase family 2	0	2	0	0	0	0	0	0	0
Gbem_3741	1106	TPR repeat-containing protein	0	2	0	0	0	0	0	0	0
Gbem_3744	129	flagellar FlbT family protein	1	6	1	1	1	1	1	0	0
Gbem_3746	272	flagellin domain protein	58	45	3	98	32	25	4	13	0
Gbem_3752	254	MotA/TolQ/ExbB proton channel	0	3	0	1	7	2	0	0	0
Gbem_3753	85	flagellar FlbD family protein	0	2	0	0	0	0	0	0	0
Gbem_3759	398	flagellar P-ring protein	0	6	0	0	1	3	0	0	0
Gbem_3762	262	flagellar basal-body rod protein FlgG	2	0	0	0	0	0	0	0	0
Gbem_3770	830	helicase c2	0	3	1	0	0	0	0	0	0
Gbem_3774	512	phosphoglycerate mutase, 2,3-bisphosphoglycerate-independent( EC:5.4.2.1 )	0	1	0	1	1	0	7	1	0
Gbem_3775	154	protein of unknown function DUF163	0	2	0	0	0	0	0	0	0
Gbem_3776	128	iojap-like protein	0	3	0	0	0	1	0	0	0
Gbem_3778	418	gamma-glutamyl phosphate reductase( EC:1.2.1.41 )	1	15	3	1	9	3	0	0	0
Gbem_3779	373	glutamate 5-kinase( EC:2.7.2.11 )	0	3	0	1	7	3	2	0	0
Gbem_3782	205	protein of unknown function DUF47	2	29	6	9	9	54	4	0	0
Gbem_3788	1187	hypothetical protein	1	1	1	0	0	0	0	2	0
Gbem_3789	480	glyceraldehyde-3-phosphate dehydrogenase, type I( EC:1.2.1.12 )	5	12	3	4	7	7	1	0	0
Gbem_3794	350	TrkA-N domain protein	0	3	0	0	0	1	0	0	0
Gbem_3795	229	transcriptional regulator, GntR family	0	14	0	0	6	6	1	1	0
Gbem_3796	468	L-seryl-tRNA selenium transferase( EC:2.9.1.1 )	0	3	1	3	4	1	2	0	0
Gbem_3799	565	glutaminyl-tRNA synthetase	3	17	5	7	8	7	7	3	0
Gbem_3800	480	cysteinyl-tRNA synthetase	2	26	7	6	15	5	8	1	0
Gbem_3802	759	putative sigma54 specific transcriptional regulator	0	3	0	0	2	1	0	0	0
Gbem_3809	435	thiamine biosynthesis protein ThiC	4	10	1	4	3	4	0	0	0
Gbem_3810	460	cobyrinic acid a,c-diamide synthase	0	3	0	0	1	1	0	0	0
Gbem_3813	350	nicotinate-nucleotide--dimethylbenzimidazole phosphoribosyltransferase( EC:2.4.2.21 )	0	19	0	3	6	8	0	0	0
Gbem_3815	214	small GTP-binding protein	0	4	0	0	0	5	0	0	0
Gbem_3816	283	metal dependent phosphohydrolase	0	2	1	1	0	0	0	0	0
Gbem_3820	850	alpha-glucan phosphorylase( EC:2.4.1.1 )	0	0	0	0	2	0	0	0	0
Gbem_3826	101	flagellar motor switch protein FliN	3	6	0	2	0	0	0	0	0
Gbem_3827	325	flagellar motor switch protein FliM	0	2	0	0	1	0	0	0	0
Gbem_3828	174	flagellar basal body-associated protein FliL	2	6	6	5	5	3	3	2	0
Gbem_3835	434	flagellar protein export ATPase FliI( EC:3.6.3.14 )	0	7	0	0	0	2	0	0	0
Gbem_3837	330	flagellar motor switch protein FliG	1	13	0	4	0	10	0	0	0
Gbem_3838	523	flagellar M-ring protein FliF	0	8	0	1	0	0	0	0	0
Gbem_3844	169	inhibitor of MCP methylation CheC-like protein	5	3	15	38	6	10	4	0	0
Gbem_3845	120	response regulator receiver protein	4	43	2	22	18	14	2	0	0
Gbem_3846	352	PAS/PAC sensor signal transduction histidine kinase	0	4	0	1	0	0	0	0	0
Gbem_3854	297	protein of unknown function DUF815	2	23	4	8	7	22	0	0	0
Gbem_3862	333	citrate lyase ligase( EC:6.2.1.22 )	0	0	0	0	0	0	0	0	2
Gbem_3868	200	carbonic anhydrase( EC:4.2.1.1 )	0	4	0	1	4	3	2	0	0
Gbem_3870	131	hemerythrin-like metal-binding protein	0	0	0	0	0	0	1	0	0
Gbem_3876	535	methyl-accepting chemotaxis sensory transducer	3	41	6	9	4	12	1	0	0
Gbem_3884	473	nickel-dependent hydrogenase large subunit	0	3	0	0	2	2	1	1	0
Gbem_3890	299	hypothetical protein	0	2	0	0	1	0	0	1	0
Gbem_3897	520	acetyl-CoA hydrolase/transferase( EC:3.1.2.1 )	14	61	40	22	49	62	22	8	2
Gbem_3905	454	Citrate synthase( EC:2.3.3.1 )	94	269	262	201	269	415	286	118	116
Gbem_3913	484	proton-translocating NADH-quinone oxidoreductase, chain N( EC:1.6.99.5 )	0	3	0	1	1	0	0	0	0
Gbem_3915	667	proton-translocating NADH-quinone oxidoreductase, chain L( EC:1.6.99.5 )	0	5	3	2	0	7	0	0	0
Gbem_3918	132	NADH-quinone oxidoreductase, chain I	0	5	2	1	9	7	0	0	0
Gbem_3919	349	respiratory-chain NADH dehydrogenase subunit 1( EC:1.6.99.5 )	1	12	12	9	21	13	7	0	2
Gbem_3920	821	molybdopterin oxidoreductase	31	85	22	45	46	49	30	15	1
Gbem_3921	593	Respiratory-chain NADH dehydrogenase domain 51 kDa subunit F ( EC:1.6.99.5 )	26	74	101	159	36	37	18	15	0
Gbem_3922	169	NADH dehydrogenase (ubiquinone) 24 kDa subunit	3	15	3	6	7	5	3	1	1
Gbem_3923	389	NADH dehydrogenase I, D subunit( EC:1.6.99.5 )	233	55	186	171	120	125	120	109	135
Gbem_3924	161	NADH (or F420H2) dehydrogenase, subunit C	105	45	30	38	99	42	8	7	4
Gbem_3925	170	NADH-quinone oxidoreductase, B subunit( EC:1.6.99.5 )	52	41	17	30	46	23	18	5	2
Gbem_3927	427	glutamate-1-semialdehyde-2,1-aminomutase	5	44	7	21	22	20	9	1	0
Gbem_3932	91	ATP synthase F0, C subunit	1	0	0	2	0	0	17	2	5
Gbem_3935	526	peptide chain release factor 3	2	25	3	9	6	14	1	0	1
Gbem_3938	165	Rubrerythrin	0	10	0	3	12	3	3	0	0
Gbem_3940	467	two component, sigma54 specific, transcriptional regulator, Fis family	3	11	2	2	5	8	1	0	0
Gbem_3941	165	CheW protein	1	28	24	7	1	89	5	0	0
Gbem_3942	603	CheA signal transduction histidine kinase	3	55	5	18	18	29	3	5	0
Gbem_3943	290	MCP methyltransferase, CheR-type( EC:2.1.1.80 )	0	5	1	2	5	6	3	1	1
Gbem_3944	299	metal dependent phosphohydrolase	1	6	6	21	4	36	3	0	0
Gbem_3945	358	response regulator receiver modulated CheB methylesterase( EC:3.1.1.61 )	0	19	2	2	6	3	2	0	0
Gbem_3949	138	ATP synthase F1, epsilon subunit	0	88	0	25	9	7	0	0	0
Gbem_3950	470	ATP synthase F1, beta subunit	404	676	264	884	503	1291	136	253	2
Gbem_3951	287	ATP synthase F1, gamma subunit( EC:3.6.3.14 )	14	45	16	68	12	53	9	6	0
Gbem_3952	502	ATP synthase F1, alpha subunit( EC:3.6.3.14 )	283	362	129	914	225	1094	93	38	4
Gbem_3953	180	ATP synthase F1, delta subunit( EC:3.6.3.14 )	12	7	1	6	4	7	4	1	0
Gbem_3954	199	H+transporting two-sector ATPase B/B' subunit	12	44	11	14	18	25	6	3	0
Gbem_3955	141	H+transporting two-sector ATPase B/B' subunit	2	18	5	6	2	1	1	0	0
Gbem_3956	279	parB-like partition protein	0	10	2	6	1	6	0	0	1
Gbem_3962	195	GTPase-like protein	12	8	2	4	10	7	2	0	0
Gbem_3963	163	Roadblock/LC7 family protein	0	14	0	4	6	1	1	0	0
Gbem_3964	469	phosphoglucomutase/phosphomannomutase alpha/beta/alpha domain I( EC:5.4.2.2 )	1	9	0	1	1	0	0	0	0
Gbem_3970	774	cell divisionFtsK/SpoIIIE	0	17	2	1	2	8	0	0	0
Gbem_3971	558	beta-lactamase domain protein	0	6	1	1	1	6	0	0	0
Gbem_3975	146	single-strand binding protein	4	12	7	11	6	10	5	2	0
Gbem_3995	326	3-oxoacyl-(acyl-carrier-protein) synthase III( EC:2.3.1.41 )	1	3	1	0	0	3	0	0	0
Gbem_3999	522	PBS lyase HEAT domain protein repeat-containing protein	0	0	0	0	2	0	0	0	0
Gbem_4001	118	transcriptional regulator, TraR/DksA family	1	5	2	1	0	1	1	0	0
Gbem_4002	765	GAF sensor signal transduction histidine kinase	1	2	0	0	0	0	0	0	0
Gbem_4008	80	hypothetical protein	9	18	3	9	5	10	1	3	2
Gbem_4010	167	Redoxin domain protein	0	11	0	2	2	3	0	0	0
Gbem_4030	105	hypothetical protein	0	2	0	0	2	0	0	0	0
Gbem_4031	400	phosphate-selective porin O and P	0	18	7	12	61	19	35	45	0
Gbem_4032	467	lipoprotein, putative	3	0	0	4	0	1	0	0	0
Gbem_4034	1238	pyruvate flavodoxin/ferredoxin oxidoreductase domain protein	1	0	0	0	4	0	2	4	0
Gbem_4036	598	flavocytochrome c	0	6	0	0	0	0	0	0	0
Gbem_4043	94	cytochrome c3	0	0	0	3	0	0	0	1	0
Gbem_4048	370	cobyrinic acid a,c-diamide synthase family protein	0	2	1	0	1	1	0	0	0
Gbem_4049	90	hypothetical protein	1	4	0	5	10	6	3	4	0
Gbem_4052	411	aminotransferase class I and II	12	58	23	30	17	26	8	2	0
Gbem_4053	267	dihydrodipicolinate reductase( EC:1.3.1.26 )	2	16	3	6	7	1	1	1	0
Gbem_4054	290	dihydrodipicolinate synthase( EC:4.2.1.52 )	4	24	3	11	25	14	0	3	1
Gbem_4055	417	diaminopimelate decarboxylase	6	22	4	11	6	12	2	0	0
Gbem_4057	624	glucose inhibited division protein A	0	7	0	0	1	1	1	0	0
Gbem_4058	455	tRNA modification GTPase TrmE	0	6	0	0	1	1	0	0	0
Gbem_4059	537	60 kDa inner membrane insertion protein	0	2	0	0	0	2	0	0	0
